# Supplementary material for: Zscan4 as a Candidate Conveyor of Early Developmental Defects in O-GlcNAc Transferase Intellectual Disability
Source: Mol Cell Proteomics. 2025 Sep 29;24(11):101077. doi: 10.1016/j.mcpro.2025.101077 (PMC12744332; doi:10.1016/j.mcpro.2025.101077)
Supplement: Supplementary Material 1 [file mmc1.xlsx]

## Sheet: Legend
This table reports protein-level quantification results from TMT 10plex LC-MS/MS experiments comparing undifferentiated mESCs with OGT-CDG mutations (C921Y and N648Y) versus control.
Sample columns (e.g., C921Y_1 to Ctrl_3): Log₂-transformed reporter ion intensities for individual biological replicates.
Protein.IDs / Majority.protein.IDs: UniProt identifiers of all or majority matched proteins.
Peptide.counts..all. / .unique. / .razor.unique.: Total, unique, and razor + unique peptide counts used for protein quantification.
Fasta.headers: Full protein annotation from the FASTA database used (UniProt Mus musculus, UP000000589, April 2020).
Reporter.intensity and corrected versions: Raw and normalized (corrected) TMT reporter ion intensities per channel.
Q.value and Score: MaxQuant-calculated identification confidence metrics.
Gene_Name: Gene symbol extracted from UniProt annotation.
C921Y_vs_Ctrl_diff / p.val / p.adj: Fold change (log₂) and statistical significance (unadjusted and Benjamini-Hochberg adjusted p-values) comparing mutant to control.
Only.identified.by.site / Reverse / Potential.contaminant: Flags for MaxQuant confidence filtering.
Additional columns (e.g., Intensity, MS.MS.count): Internal MaxQuant quality metrics.
Proteins identified by a single unique peptide are marked; spectra for these identifications have been uploaded separately (see Annotated Spectra Supplement, per MCP guidelines).

## Sheet: Data
name	C921Y_1	N648Y_1	C921Y_2	N648Y_2	C921Y_3	N648Y_3	Ctrl_1	Ctrl_2	Ctrl_3	Protein.IDs	Majority.protein.IDs	Peptide.counts..all.	Peptide.counts..razor.unique.	Peptide.counts..unique.	Fasta.headers	Number.of.proteins	Peptides	Razor...unique.peptides	Unique.peptides	Peptides.1	Razor...unique.peptides.1	Unique.peptides.1	Sequence.coverage....	Unique...razor.sequence.coverage....	Unique.sequence.coverage....	Mol..weight..kDa.	Sequence.length	Sequence.lengths	Fraction.average	Fraction.1	Fraction.2	Fraction.3	Fraction.4	Fraction.5	Fraction.6	Fraction.7	Fraction.8	Fraction.9	Fraction.10	Fraction.11	Fraction.12	Fraction.13	Fraction.14	Fraction.15	Fraction.16	Fraction.17	Fraction.18	Fraction.19	Fraction.20
OGT1	22.3149	22.1912	22.369	22.159	22.275	22.2416	21.7485	21.7632	21.7959	sp|Q8CGY8|OGT1_MOUSE	sp|Q8CGY8|OGT1_MOUSE	41	41	41	sp|Q8CGY8|OGT1_MOUSE UDP-N-acetylglucosamine--peptide N-acetylglucosaminyltransferase 110 kDa subunit OS=Mus musculus OX=10090 GN=Ogt PE=1 SV=2	1	41	41	41	41	41	41	56.8	56.8	56.8	116.95	1046	1046	13.6	21	18	3	3	2	2	1	2	2	1	2	2	2	3	6	4	10	16	12	9
GABP2	15.3186	15.0558	15.2466	15.0366	15.2452	15.0745	15.2965	15.363	15.3139	tr|Q8C2T8|Q8C2T8_MOUSE;sp|P81069|GABP2_MOUSE	tr|Q8C2T8|Q8C2T8_MOUSE;sp|P81069|GABP2_MOUSE	2;2	1;1	1;1	tr|Q8C2T8|Q8C2T8_MOUSE GA-binding protein subunit beta-2 OS=Mus musculus OX=10090 GN=Gabpb2 PE=1 SV=1;sp|P81069|GABP2_MOUSE GA-binding protein subunit beta-2 OS=Mus musculus OX=10090 GN=Gabpb2 PE=1 SV=2	2	2	1	1	2	1	1	9	4.8	4.8	18.61	167	167;414	11.3										1	1		1
M1AP	15.5446	15.4185	15.1958	15.4566	15.2482	15.1771	15.9453	15.9138	16.1186	sp|Q9Z0E1|M1AP_MOUSE	sp|Q9Z0E1|M1AP_MOUSE	1	1	1	sp|Q9Z0E1|M1AP_MOUSE Meiosis 1 arrest protein OS=Mus musculus OX=10090 GN=M1ap PE=1 SV=2	1	1	1	1	1	1	1	4	4	4	58.618	529	529	18.5																		1	1
ACSF2	15.2028	14.9747	15.0101	15.1148	14.9881	15.0058	15.6504	15.4877	15.3934	sp|Q8VCW8|ACSF2_MOUSE	sp|Q8VCW8|ACSF2_MOUSE	3	3	3	sp|Q8VCW8|ACSF2_MOUSE Medium-chain acyl-CoA ligase ACSF2, mitochondrial OS=Mus musculus OX=10090 GN=Acsf2 PE=1 SV=1	1	3	3	3	3	3	3	7.6	7.6	7.6	67.95	615	615	11.8		1									2
D3Z2Y8	19.6638	19.4674	19.6412	19.7455	19.4833	19.3432	20.1151	20.0244	20.0316	sp|Q80XN0|BDH_MOUSE;tr|D3Z2Y8|D3Z2Y8_MOUSE	sp|Q80XN0|BDH_MOUSE;tr|D3Z2Y8|D3Z2Y8_MOUSE	9;6	9;6	9;6	sp|Q80XN0|BDH_MOUSE D-beta-hydroxybutyrate dehydrogenase, mitochondrial OS=Mus musculus OX=10090 GN=Bdh1 PE=1 SV=2;tr|D3Z2Y8|D3Z2Y8_MOUSE D-beta-hydroxybutyrate dehydrogenase, mitochondrial (Fragment) OS=Mus musculus OX=10090 GN=Bdh1 PE=1 SV=1	2	9	9	9	9	9	9	36.2	36.2	36.2	38.299	343	343;265	15.2	1	2	1					1	2	4	1	1	1	2	2	2	6	5	3	3
A0A1W2P767	15.4453	15.5859	15.6581	15.84	15.4748	15.7693	15.1545	15.3769	15.1919	sp|Q921R4|DJC14_MOUSE;tr|A0A1W2P6T2|A0A1W2P6T2_MOUSE;tr|A0A1W2P767|A0A1W2P767_MOUSE	sp|Q921R4|DJC14_MOUSE;tr|A0A1W2P6T2|A0A1W2P6T2_MOUSE;tr|A0A1W2P767|A0A1W2P767_MOUSE	2;1;1	2;1;1	2;1;1	sp|Q921R4|DJC14_MOUSE DnaJ homolog subfamily C member 14 OS=Mus musculus OX=10090 GN=Dnajc14 PE=2 SV=2;tr|A0A1W2P6T2|A0A1W2P6T2_MOUSE DnaJ homolog subfamily C member 14 (Fragment) OS=Mus musculus OX=10090 GN=Dnajc14 PE=4 SV=1;tr|A0A1W2P767|A0A1W2P767_MOUSE	3	2	2	2	2	2	2	2.6	2.6	2.6	78.918	703	703;136;184	7	2	1
SAC2	13.4292	13.3917	13.3984	13.2643	13.3225	13.3639	13.6153	13.5936	13.6542	sp|Q8CDA1|SAC2_MOUSE	sp|Q8CDA1|SAC2_MOUSE	1	1	1	sp|Q8CDA1|SAC2_MOUSE Phosphatidylinositide phosphatase SAC2 OS=Mus musculus OX=10090 GN=Inpp5f PE=1 SV=1	1	1	1	1	1	1	1	0.6	0.6	0.6	127.61	1132	1132	17																	1
ADX	16.0621	16.0949	16.0803	16.1824	16.0245	16.0544	16.4411	16.3733	16.3288	sp|P46656|ADX_MOUSE	sp|P46656|ADX_MOUSE	1	1	1	sp|P46656|ADX_MOUSE Adrenodoxin, mitochondrial OS=Mus musculus OX=10090 GN=Fdx1 PE=1 SV=1	1	1	1	1	1	1	1	4.8	4.8	4.8	20.123	188	188	2		1
ETFA	22.1532	22.1597	22.1302	22.2319	22.1725	22.0886	22.4363	22.3847	22.4195	sp|Q99LC5|ETFA_MOUSE	sp|Q99LC5|ETFA_MOUSE	17	17	17	sp|Q99LC5|ETFA_MOUSE Electron transfer flavoprotein subunit alpha, mitochondrial OS=Mus musculus OX=10090 GN=Etfa PE=1 SV=2	1	17	17	17	17	17	17	65.5	65.5	65.5	35.009	333	333	9.7	14	14	1	4	1	1	1	1	2	1	2	3	6	6	5	2	1	2	5	2
MYO1E	15.1901	15.0959	15.2185	15.1462	15.1629	15.2081	14.9492	14.877	14.8079	sp|E9Q634|MYO1E_MOUSE;tr|G3V011|G3V011_MOUSE;tr|Q8CG29|Q8CG29_MOUSE;sp|P70248|MYO1F_MOUSE	sp|E9Q634|MYO1E_MOUSE	3;1;1;1	3;1;1;1	3;1;1;1	sp|E9Q634|MYO1E_MOUSE Unconventional myosin-Ie OS=Mus musculus OX=10090 GN=Myo1e PE=1 SV=1	4	3	3	3	3	3	3	4.3	4.3	4.3	126.82	1107	1107;785;1098;1099	20															1			1
H14	19.8865	19.8895	19.7623	19.7985	19.6874	19.8232	20.1099	20.1359	20.2561	sp|P43274|H14_MOUSE	sp|P43274|H14_MOUSE	9	3	3	sp|P43274|H14_MOUSE Histone H1.4 OS=Mus musculus OX=10090 GN=H1-4 PE=1 SV=2	1	9	3	3	9	3	3	41.1	16.4	16.4	21.977	219	219	8	4	4								1			2	2
PREP	20.3871	20.2936	20.33	20.3768	20.2047	20.1886	20.603	20.5814	20.6386	sp|Q8K411|PREP_MOUSE	sp|Q8K411|PREP_MOUSE	29	29	29	sp|Q8K411|PREP_MOUSE Presequence protease, mitochondrial OS=Mus musculus OX=10090 GN=Pitrm1 PE=1 SV=1	1	29	29	29	29	29	29	34.1	34.1	34.1	117.37	1036	1036	12.1	7	7	2		2		1		1	2	1		2	1	1	2	1	1	3	3
D3Z2U8	18.2099	18.4306	18.3831	18.6126	17.8049	18.5425	17.7079	18.0045	17.8337	sp|Q3TUU5|TEX30_MOUSE;tr|D3Z1S9|D3Z1S9_MOUSE;tr|D3Z094|D3Z094_MOUSE;tr|D3YXN3|D3YXN3_MOUSE;tr|D3Z2U8|D3Z2U8_MOUSE	sp|Q3TUU5|TEX30_MOUSE;tr|D3Z1S9|D3Z1S9_MOUSE;tr|D3Z094|D3Z094_MOUSE;tr|D3YXN3|D3YXN3_MOUSE;tr|D3Z2U8|D3Z2U8_MOUSE	2;1;1;1;1	2;1;1;1;1	2;1;1;1;1	sp|Q3TUU5|TEX30_MOUSE Testis-expressed protein 30 OS=Mus musculus OX=10090 GN=Tex30 PE=1 SV=1;tr|D3Z1S9|D3Z1S9_MOUSE Testis-expressed protein 30 (Fragment) OS=Mus musculus OX=10090 GN=Tex30 PE=1 SV=1;tr|D3Z094|D3Z094_MOUSE Testis-expressed protein 30 (Frag	5	2	2	2	2	2	2	13.3	13.3	13.3	25.263	225	225;71;77;88;96	1.33	2	1
SPTC1	13.7623	13.2619	13.9279	13.2819	13.7494	13.6335	13.9174	13.954	13.8038	sp|O35704|SPTC1_MOUSE	sp|O35704|SPTC1_MOUSE	2	2	2	sp|O35704|SPTC1_MOUSE Serine palmitoyltransferase 1 OS=Mus musculus OX=10090 GN=Sptlc1 PE=1 SV=2	1	2	2	2	2	2	2	7.4	7.4	7.4	52.534	473	473	11.5				1															1
H10	16.8639	16.8702	16.8907	16.7607	16.5983	17.0736	17.3066	17.379	17.5045	sp|P10922|H10_MOUSE	sp|P10922|H10_MOUSE	3	3	3	sp|P10922|H10_MOUSE Histone H1.0 OS=Mus musculus OX=10090 GN=H1-0 PE=2 SV=4	1	3	3	3	3	3	3	16.5	16.5	16.5	20.861	194	194	5.8	2	1						1									1
COTL1	15.4318	15.9983	15.6661	15.6896	15.6482	15.8497	15.4183	15.4748	15.4025	sp|Q9CQI6|COTL1_MOUSE	sp|Q9CQI6|COTL1_MOUSE	3	3	3	sp|Q9CQI6|COTL1_MOUSE Coactosin-like protein OS=Mus musculus OX=10090 GN=Cotl1 PE=1 SV=3	1	3	3	3	3	3	3	22.5	22.5	22.5	15.944	142	142	12.5				1	1		1						1
UBP16	15.3213	15.3641	15.3176	15.2724	15.4223	15.4738	15.0734	15.0183	15.1398	tr|D3YVU1|D3YVU1_MOUSE;sp|Q99LG0|UBP16_MOUSE	tr|D3YVU1|D3YVU1_MOUSE;sp|Q99LG0|UBP16_MOUSE	1;1	1;1	1;1	tr|D3YVU1|D3YVU1_MOUSE Ubiquitinyl hydrolase 1 OS=Mus musculus OX=10090 GN=Usp16 PE=1 SV=1;sp|Q99LG0|UBP16_MOUSE Ubiquitin carboxyl-terminal hydrolase 16 OS=Mus musculus OX=10090 GN=Usp16 PE=1 SV=2	2	1	1	1	1	1	1	1.9	1.9	1.9	85.381	754	754;825	3			1
OAT	22.4192	22.2089	22.3665	22.3126	22.2817	22.1186	22.6388	22.5289	22.4456	sp|P29758|OAT_MOUSE	sp|P29758|OAT_MOUSE	21	21	21	sp|P29758|OAT_MOUSE Ornithine aminotransferase, mitochondrial OS=Mus musculus OX=10090 GN=Oat PE=1 SV=1	1	21	21	21	21	21	21	73.1	73.1	73.1	48.354	439	439	9.71	17	16	5	2	6	3	3	4	6	5	8	5	8	6	8	3	2	3	4	6
A0A3B2WCM9	18.2697	18.1205	18.2362	18.2539	18.1154	17.874	18.4649	18.4785	18.5705	sp|Q8R5F3|OARD1_MOUSE;tr|A0A3B2WCM9|A0A3B2WCM9_MOUSE	sp|Q8R5F3|OARD1_MOUSE;tr|A0A3B2WCM9|A0A3B2WCM9_MOUSE	4;2	4;2	4;2	sp|Q8R5F3|OARD1_MOUSE ADP-ribose glycohydrolase OARD1 OS=Mus musculus OX=10090 GN=Oard1 PE=1 SV=2;tr|A0A3B2WCM9|A0A3B2WCM9_MOUSE ADP-ribose glycohydrolase OARD1 OS=Mus musculus OX=10090 GN=Oard1 PE=1 SV=1	2	4	4	4	4	4	4	30.3	30.3	30.3	17.107	152	152;74	11.9	1					2	1	1	2	2	2						2	1		1
A0A494BB58	19.7972	19.7883	19.8461	19.839	19.7821	19.9357	19.6736	19.5769	19.5649	sp|Q9WU84|CCS_MOUSE;tr|A0A494BAJ5|A0A494BAJ5_MOUSE;tr|A0A494BBF1|A0A494BBF1_MOUSE;tr|A0A494BB58|A0A494BB58_MOUSE;tr|A0A494BAH1|A0A494BAH1_MOUSE	sp|Q9WU84|CCS_MOUSE;tr|A0A494BAJ5|A0A494BAJ5_MOUSE;tr|A0A494BBF1|A0A494BBF1_MOUSE;tr|A0A494BB58|A0A494BB58_MOUSE	12;11;11;10;1	12;11;11;10;1	12;11;11;10;1	sp|Q9WU84|CCS_MOUSE Copper chaperone for superoxide dismutase OS=Mus musculus OX=10090 GN=Ccs PE=1 SV=1;tr|A0A494BAJ5|A0A494BAJ5_MOUSE Superoxide dismutase [Cu-Zn] OS=Mus musculus OX=10090 GN=Ccs PE=1 SV=1;tr|A0A494BBF1|A0A494BBF1_MOUSE Copper chaperone fo	5	12	12	12	12	12	12	62.4	62.4	62.4	28.911	274	274;228;267;228;123	8.69	5	5	1	1	1		1				2		1	2	2		2			1
A0A0G2JGQ4	18.8707	19.018	18.9213	18.9705	18.8938	19.0665	18.7905	18.7313	18.8604	sp|P54729|NUB1_MOUSE;tr|A0A0G2JGQ4|A0A0G2JGQ4_MOUSE	sp|P54729|NUB1_MOUSE;tr|A0A0G2JGQ4|A0A0G2JGQ4_MOUSE	12;12	12;12	12;12	sp|P54729|NUB1_MOUSE NEDD8 ultimate buster 1 OS=Mus musculus OX=10090 GN=Nub1 PE=1 SV=2;tr|A0A0G2JGQ4|A0A0G2JGQ4_MOUSE NEDD8 ultimate buster 1 OS=Mus musculus OX=10090 GN=Nub1 PE=1 SV=1	2	12	12	12	12	12	12	23.6	23.6	23.6	70.306	614	614;638	12.4	4	3			1	1		1	2	2	3	4	3	1	1			1
MVP	19.3684	19.5346	19.4162	19.4467	19.5689	19.672	19.269	19.1816	19.2367	tr|E9Q3X0|E9Q3X0_MOUSE;sp|Q9EQK5|MVP_MOUSE;tr|D3Z2N7|D3Z2N7_MOUSE	tr|E9Q3X0|E9Q3X0_MOUSE;sp|Q9EQK5|MVP_MOUSE	12;12;3	12;12;3	12;12;3	tr|E9Q3X0|E9Q3X0_MOUSE Major vault protein OS=Mus musculus OX=10090 GN=Mvp PE=1 SV=1;sp|Q9EQK5|MVP_MOUSE Major vault protein OS=Mus musculus OX=10090 GN=Mvp PE=1 SV=4	3	12	12	12	12	12	12	19.9	19.9	19.9	96.856	870	870;861;134	12.4	2	3		1	1	3	2	1	1	1	2	2		2	2	2	2	3	3	3
J3QNR9	11.5549	10.953	11.3157	11.196	11.5855	10.939	11.473	11.4125	11.3953	sp|Q9CQ90|CI085_MOUSE;tr|J3QNR9|J3QNR9_MOUSE	sp|Q9CQ90|CI085_MOUSE;tr|J3QNR9|J3QNR9_MOUSE	2;1	2;1	2;1	sp|Q9CQ90|CI085_MOUSE Uncharacterized protein C9orf85 homolog OS=Mus musculus OX=10090 PE=2 SV=1;tr|J3QNR9|J3QNR9_MOUSE RIKEN cDNA 1110059E24 gene OS=Mus musculus OX=10090 GN=1110059E24Rik PE=1 SV=1	2	2	2	2	2	2	2	15.5	15.5	15.5	17.73	155	155;108	11.5						1											1
A0A1L1ST86	15.5726	15.1363	15.2532	15.1734	15.3498	15.1146	14.8477	14.812	14.7125	sp|Q91V76|CK054_MOUSE;tr|A0A1L1ST86|A0A1L1ST86_MOUSE;tr|A0A1L1SSF8|A0A1L1SSF8_MOUSE	sp|Q91V76|CK054_MOUSE;tr|A0A1L1ST86|A0A1L1ST86_MOUSE	3;2;1	3;2;1	2;1;1	sp|Q91V76|CK054_MOUSE Ester hydrolase C11orf54 homolog OS=Mus musculus OX=10090 PE=1 SV=1;tr|A0A1L1ST86|A0A1L1ST86_MOUSE RIKEN cDNA 4931406C07 gene OS=Mus musculus OX=10090 GN=4931406C07Rik PE=1 SV=1	3	3	3	2	2	2	2	15.9	15.9	9.2	34.995	315	315;56;282	19														1
H2B3A	12.2813	13.0569	12.5047	12.992	13.1915	12.7091	13.871	13.6689	13.9912	sp|Q8CGP0|H2B3B_MOUSE;sp|Q9D2U9|H2B3A_MOUSE	sp|Q8CGP0|H2B3B_MOUSE;sp|Q9D2U9|H2B3A_MOUSE	9;8	1;1	0;0	sp|Q8CGP0|H2B3B_MOUSE Histone H2B type 3-B OS=Mus musculus OX=10090 GN=H2bu1 PE=1 SV=3;sp|Q9D2U9|H2B3A_MOUSE Histone H2B type 3-A OS=Mus musculus OX=10090 GN=Hist3h2ba PE=1 SV=3	2	9	1	0	9	1	0	62.7	7.1	0	13.908	126	126;126	14														2
SMAKA	15.3257	15.9495	15.4131	15.6301	15.3203	15.6549	15.4031	15.4057	15.3889	sp|Q9CPS8|SMAKA_MOUSE	sp|Q9CPS8|SMAKA_MOUSE	1	1	1	sp|Q9CPS8|SMAKA_MOUSE Small membrane A-kinase anchor protein OS=Mus musculus OX=10090 PE=1 SV=1	1	1	1	1	1	1	1	17.9	17.9	17.9	11.926	106	106	5.5					1	1
DHDH	15.4332	15.3133	15.5009	15.5436	15.4431	15.4264	15.1406	15.2164	15.0021	sp|Q9DBB8|DHDH_MOUSE	sp|Q9DBB8|DHDH_MOUSE	1	1	1	sp|Q9DBB8|DHDH_MOUSE Trans-1,2-dihydrobenzene-1,2-diol dehydrogenase OS=Mus musculus OX=10090 GN=Dhdh PE=1 SV=1	1	1	1	1	1	1	1	6.6	6.6	6.6	36.3	333	333	6.5						1	1
6PGD	23.1309	22.9306	22.9247	22.9497	22.9497	22.9164	23.2385	23.1151	23.257	sp|Q9DCD0|6PGD_MOUSE	sp|Q9DCD0|6PGD_MOUSE	28	28	28	sp|Q9DCD0|6PGD_MOUSE 6-phosphogluconate dehydrogenase, decarboxylating OS=Mus musculus OX=10090 GN=Pgd PE=1 SV=3	1	28	28	28	28	28	28	69.4	69.4	69.4	53.247	483	483	9.96	22	22	6	8	11	7	9	6	7	11	9	6	4	4	7	6	2	3	4	3
CLCB	19.5062	19.6831	19.5327	19.5401	19.5082	19.5594	19.3561	19.2727	19.4375	sp|Q6IRU5|CLCB_MOUSE;tr|F7BHJ0|F7BHJ0_MOUSE	sp|Q6IRU5|CLCB_MOUSE	7;3	7;3	7;3	sp|Q6IRU5|CLCB_MOUSE Clathrin light chain B OS=Mus musculus OX=10090 GN=Cltb PE=1 SV=1	2	7	7	7	7	7	7	25.3	25.3	25.3	25.171	229	229;123	7.21	4	5								1	1							1
GDIA	19.5756	19.523	19.6389	19.6344	19.4015	19.4765	19.2556	19.2674	19.2708	sp|P50396|GDIA_MOUSE;tr|B7FAU8|B7FAU8_MOUSE;tr|D6RI86|D6RI86_MOUSE	sp|P50396|GDIA_MOUSE	19;6;4	12;4;1	12;4;1	sp|P50396|GDIA_MOUSE Rab GDP dissociation inhibitor alpha OS=Mus musculus OX=10090 GN=Gdi1 PE=1 SV=3	3	19	12	12	19	12	12	53.5	38.3	38.3	50.521	447	447;149;78	11	5	3	1	1	1	1			2				1	1				3		1
OTUL	12.8835	12.1372	12.6624	12.4133	12.8696	12.3863	12.6843	12.6704	13.0638	sp|Q3UCV8|OTUL_MOUSE	sp|Q3UCV8|OTUL_MOUSE	1	1	1	sp|Q3UCV8|OTUL_MOUSE Ubiquitin thioesterase otulin OS=Mus musculus OX=10090 GN=Otulin PE=1 SV=1	1	1	1	1	1	1	1	2.6	2.6	2.6	40.32	352	352	23
E9PW42	17.9878	18.1723	18.0333	18.0596	17.9521	18.0994	17.9489	17.8971	17.9016	sp|Q9Z1N7|ARI3B_MOUSE;tr|F8WIN2|F8WIN2_MOUSE;tr|E9PW42|E9PW42_MOUSE	sp|Q9Z1N7|ARI3B_MOUSE;tr|F8WIN2|F8WIN2_MOUSE;tr|E9PW42|E9PW42_MOUSE	2;2;1	2;2;1	2;2;1	sp|Q9Z1N7|ARI3B_MOUSE AT-rich interactive domain-containing protein 3B OS=Mus musculus OX=10090 GN=Arid3b PE=1 SV=1;tr|F8WIN2|F8WIN2_MOUSE AT-rich interactive domain-containing protein 3B OS=Mus musculus OX=10090 GN=Arid3b PE=1 SV=1;tr|E9PW42|E9PW42_MOUSE	3	2	2	2	2	2	2	6.2	6.2	6.2	61.015	568	568;536;240	20.1	1																		1	1
FADD	17.0652	17.1323	17.0069	17.1054	16.9588	16.9439	17.3824	17.2394	17.5077	sp|Q61160|FADD_MOUSE	sp|Q61160|FADD_MOUSE	2	2	2	sp|Q61160|FADD_MOUSE FAS-associated death domain protein OS=Mus musculus OX=10090 GN=Fadd PE=1 SV=1	1	2	2	2	2	2	2	17.6	17.6	17.6	22.96	205	205	18.5																	1			1
TBB6	18.8476	18.8258	18.6835	18.8046	18.796	18.7423	19.0811	19.0231	18.9625	sp|Q922F4|TBB6_MOUSE	sp|Q922F4|TBB6_MOUSE	18	6	6	sp|Q922F4|TBB6_MOUSE Tubulin beta-6 chain OS=Mus musculus OX=10090 GN=Tubb6 PE=1 SV=1	1	18	6	6	18	6	6	57.9	30.9	30.9	50.09	447	447	11.3	2	3		1	1	2				1	1						1
A0A0A6YVU7	14.4371	14.3362	14.1364	14.5675	14.2623	14.4017	14.1548	13.9878	14.0858	tr|A0A0A6YVU7|A0A0A6YVU7_MOUSE	tr|A0A0A6YVU7|A0A0A6YVU7_MOUSE	1	1	1	tr|A0A0A6YVU7|A0A0A6YVU7_MOUSE Filaggrin OS=Mus musculus OX=10090 GN=Flg PE=1 SV=1	1	1	1	1	1	1	1	2.8	2.8	2.8	26.67	252	252	1	1
SETD3	18.6488	18.5733	18.5793	18.5741	18.7012	18.57	18.786	18.7153	18.895	sp|Q91WC0|SETD3_MOUSE;tr|F2Z420|F2Z420_MOUSE;tr|F2Z438|F2Z438_MOUSE;tr|D6RCY6|D6RCY6_MOUSE	sp|Q91WC0|SETD3_MOUSE	10;4;2;1	10;4;2;1	10;4;2;1	sp|Q91WC0|SETD3_MOUSE Actin-histidine N-methyltransferase OS=Mus musculus OX=10090 GN=Setd3 PE=1 SV=1	4	10	10	10	10	10	10	20.5	20.5	20.5	67.175	594	594;290;155;81	19.4			1												1		2	1	1	2
B7ZCQ3	18.7003	18.3999	18.5186	18.0959	18.5487	18.3572	18.6132	18.6129	18.944	sp|P09602|HMGN2_MOUSE;tr|Q5XK38|Q5XK38_MOUSE;tr|A3KGL9|A3KGL9_MOUSE;tr|F6W687|F6W687_MOUSE;tr|B7ZCQ3|B7ZCQ3_MOUSE;tr|A0A087WR34|A0A087WR34_MOUSE	sp|P09602|HMGN2_MOUSE;tr|Q5XK38|Q5XK38_MOUSE;tr|A3KGL9|A3KGL9_MOUSE;tr|F6W687|F6W687_MOUSE;tr|B7ZCQ3|B7ZCQ3_MOUSE	4;4;4;4;3;1	4;4;4;4;3;1	4;4;4;4;3;1	sp|P09602|HMGN2_MOUSE Non-histone chromosomal protein HMG-17 OS=Mus musculus OX=10090 GN=Hmgn2 PE=1 SV=2;tr|Q5XK38|Q5XK38_MOUSE Hmgn2 protein OS=Mus musculus OX=10090 GN=Hmgn2 PE=1 SV=1;tr|A3KGL9|A3KGL9_MOUSE Non-histone chromosomal protein HMG-17 OS=Mus m	6	4	4	4	4	4	4	34.4	34.4	34.4	9.4226	90	90;92;96;112;109;119	9.2	2	4													1
A0A1B0GSG5	21.9426	22.0002	21.9838	22.0423	21.9411	22.1619	21.8931	21.8559	21.8472	sp|Q91VI7|RINI_MOUSE;tr|A0A1B0GSG5|A0A1B0GSG5_MOUSE;tr|A0A1B0GRG4|A0A1B0GRG4_MOUSE;tr|A0A1B0GRY7|A0A1B0GRY7_MOUSE	sp|Q91VI7|RINI_MOUSE;tr|A0A1B0GSG5|A0A1B0GSG5_MOUSE	23;22;11;6	23;22;11;6	23;22;11;6	sp|Q91VI7|RINI_MOUSE Ribonuclease inhibitor OS=Mus musculus OX=10090 GN=Rnh1 PE=1 SV=1;tr|A0A1B0GSG5|A0A1B0GSG5_MOUSE Ribonuclease inhibitor OS=Mus musculus OX=10090 GN=Rnh1 PE=1 SV=1	4	23	23	23	23	23	23	76.1	76.1	76.1	49.816	456	456;492;199;120	9.57	16	17		1	1				5	2	5	2	1	1	1	3	4	3	2	3
MZT1	12.8056	12.7692	12.8175	12.8252	12.5597	12.6775	12.4481	12.4899	12.4608	tr|A0A2I3BQL6|A0A2I3BQL6_MOUSE;sp|Q8BUR9|MZT1_MOUSE	tr|A0A2I3BQL6|A0A2I3BQL6_MOUSE;sp|Q8BUR9|MZT1_MOUSE	1;1	1;1	1;1	tr|A0A2I3BQL6|A0A2I3BQL6_MOUSE Mitotic-spindle organizing protein 1 OS=Mus musculus OX=10090 GN=Mzt1 PE=1 SV=1;sp|Q8BUR9|MZT1_MOUSE Mitotic-spindle organizing protein 1 OS=Mus musculus OX=10090 GN=Mzt1 PE=1 SV=1	2	1	1	1	1	1	1	39	39	39	4.4341	41	41;78	15															1
RCN2	12.1532	12.1448	12.1085	12.1049	12.2838	12.1349	11.6872	11.8646	11.96	sp|Q8BP92|RCN2_MOUSE	sp|Q8BP92|RCN2_MOUSE	2	2	2	sp|Q8BP92|RCN2_MOUSE Reticulocalbin-2 OS=Mus musculus OX=10090 GN=Rcn2 PE=1 SV=1	1	2	2	2	2	2	2	8.4	8.4	8.4	37.27	320	320	14.3									1	1
GALM	18.5058	18.5248	18.505	18.3856	17.9374	18.7582	18.0128	17.9206	17.9679	sp|Q8K157|GALM_MOUSE;tr|F6XWR4|F6XWR4_MOUSE	sp|Q8K157|GALM_MOUSE	3;1	3;1	3;1	sp|Q8K157|GALM_MOUSE Aldose 1-epimerase OS=Mus musculus OX=10090 GN=Galm PE=1 SV=1	2	3	3	3	3	3	3	16.4	16.4	16.4	37.798	342	342;184	15.6												1		1	2
F7ALG5	20.1604	20.1354	20.2303	20.1736	20.1567	20.1004	19.9918	19.9652	19.9326	sp|Q8K368|FANCI_MOUSE;tr|F7ALG5|F7ALG5_MOUSE;tr|F2Z414|F2Z414_MOUSE;tr|A0A0U1RQ89|A0A0U1RQ89_MOUSE;tr|D3YVC7|D3YVC7_MOUSE	sp|Q8K368|FANCI_MOUSE;tr|F7ALG5|F7ALG5_MOUSE	25;16;4;2;1	25;16;4;2;1	24;16;4;2;1	sp|Q8K368|FANCI_MOUSE Fanconi anemia group I protein homolog OS=Mus musculus OX=10090 GN=Fanci PE=1 SV=2;tr|F7ALG5|F7ALG5_MOUSE Fanconi anemia group I protein homolog (Fragment) OS=Mus musculus OX=10090 GN=Fanci PE=1 SV=1	5	25	25	24	25	25	24	23.2	23.2	22.7	149.32	1330	1330;850;300;78;73	15.4	1	4	2			1	1	1	1	1	1		4	3	2	1	4	4	2	4
A0A5H1ZRL4	13.5717	13.4588	13.6105	13.3137	13.7211	13.4687	13.5838	13.6789	13.7082	sp|B1ARD6|SLFN9_MOUSE;tr|A0A5H1ZRL4|A0A5H1ZRL4_MOUSE	sp|B1ARD6|SLFN9_MOUSE;tr|A0A5H1ZRL4|A0A5H1ZRL4_MOUSE	3;2	3;2	3;2	sp|B1ARD6|SLFN9_MOUSE Schlafen family member 9 OS=Mus musculus OX=10090 GN=Slfn9 PE=2 SV=1;tr|A0A5H1ZRL4|A0A5H1ZRL4_MOUSE Schlafen family member 9 (Fragment) OS=Mus musculus OX=10090 GN=Slfn9 PE=1 SV=1	2	3	3	3	3	3	3	6.4	6.4	6.4	103.99	910	910;641	16.8														1	1				2
Q80ZM5	16.7229	16.6902	16.8339	16.8202	16.8068	16.296	17.0456	17.0213	17.0354	tr|Q80ZM5|Q80ZM5_MOUSE	tr|Q80ZM5|Q80ZM5_MOUSE	6	6	6	tr|Q80ZM5|Q80ZM5_MOUSE H1 histone family, member X OS=Mus musculus OX=10090 GN=H1f10 PE=1 SV=1	1	6	6	6	6	6	6	30.9	30.9	30.9	20.151	188	188	5.71	2	1		1				1			1		1
LANC2	18.3933	18.5939	18.4553	18.5311	18.4886	18.5135	18.7079	18.7139	18.8749	tr|F6RJV6|F6RJV6_MOUSE;sp|Q9JJK2|LANC2_MOUSE	tr|F6RJV6|F6RJV6_MOUSE;sp|Q9JJK2|LANC2_MOUSE	3;3	3;3	3;3	tr|F6RJV6|F6RJV6_MOUSE LanC-like protein 2 (Fragment) OS=Mus musculus OX=10090 GN=Lancl2 PE=1 SV=1;sp|Q9JJK2|LANC2_MOUSE LanC-like protein 2 OS=Mus musculus OX=10090 GN=Lancl2 PE=1 SV=1	2	3	3	3	3	3	3	6.6	6.6	6.6	49.742	441	441;450	4.25	2	2				2	1		1
OGA	20.5072	20.2966	20.2792	20.3798	20.2492	20.401	20.6097	20.6306	20.6275	sp|Q9EQQ9|OGA_MOUSE;tr|A0A494B913|A0A494B913_MOUSE;tr|A0A494BAA3|A0A494BAA3_MOUSE	sp|Q9EQQ9|OGA_MOUSE	28;7;3	28;7;3	28;7;3	sp|Q9EQQ9|OGA_MOUSE Protein O-GlcNAcase OS=Mus musculus OX=10090 GN=Oga PE=1 SV=2	3	28	28	28	28	28	28	42.1	42.1	42.1	103.16	916	916;182;84	11.9	5	3		1	2	4	2	3	3	3	4	4	7	3	2	1	2	4	2	3
E9Q4M2	14.2272	14.1412	14.1592	14.055	14.1422	14.0392	14.2508	14.2507	14.4319	sp|P54310|LIPS_MOUSE;tr|E9Q4M2|E9Q4M2_MOUSE	sp|P54310|LIPS_MOUSE;tr|E9Q4M2|E9Q4M2_MOUSE	2;2	2;2	2;2	sp|P54310|LIPS_MOUSE Hormone-sensitive lipase OS=Mus musculus OX=10090 GN=Lipe PE=1 SV=2;tr|E9Q4M2|E9Q4M2_MOUSE Hormone-sensitive lipase OS=Mus musculus OX=10090 GN=Lipe PE=1 SV=1	2	2	2	2	2	2	2	4.3	4.3	4.3	83.347	759	759;1072	19.5																		1
FAAA	18.44	18.3864	18.6998	18.7886	18.4716	18.7512	19.2041	19.1175	18.9536	sp|P35505|FAAA_MOUSE;tr|D3Z2R9|D3Z2R9_MOUSE	sp|P35505|FAAA_MOUSE	8;2	8;2	8;2	sp|P35505|FAAA_MOUSE Fumarylacetoacetase OS=Mus musculus OX=10090 GN=Fah PE=1 SV=2	2	8	8	8	8	8	8	29.4	29.4	29.4	46.175	419	419;141	11.1	2	2				1		1			1		1	1		1	1	2		2
ANXA5	17.0819	17.4156	17.03	17.1937	16.7604	17.5351	17.8737	17.6688	18.138	sp|P48036|ANXA5_MOUSE;tr|A0A0G2JGQ0|A0A0G2JGQ0_MOUSE	sp|P48036|ANXA5_MOUSE	11;4	11;4	11;4	sp|P48036|ANXA5_MOUSE Annexin A5 OS=Mus musculus OX=10090 GN=Anxa5 PE=1 SV=1	2	11	11	11	11	11	11	37.9	37.9	37.9	35.752	319	319;137	12.5		1	1				2	2	3						1					1
D3Z494	17.7627	18.1223	17.7641	17.8297	18.1886	18.0371	18.4702	18.3649	18.5049	tr|G5E895|G5E895_MOUSE;tr|D3Z494|D3Z494_MOUSE;tr|S4R2G9|S4R2G9_MOUSE	tr|G5E895|G5E895_MOUSE;tr|D3Z494|D3Z494_MOUSE	6;6;2	6;6;2	3;3;2	tr|G5E895|G5E895_MOUSE Aldo-keto reductase family 1, member B10 (aldose reductase) OS=Mus musculus OX=10090 GN=Akr1b10 PE=1 SV=1;tr|D3Z494|D3Z494_MOUSE Aldo-keto reductase family 1, member B10 (aldose reductase) OS=Mus musculus OX=10090 GN=Akr1b10 PE=1 SV=	3	6	6	3	6	6	3	24.7	24.7	12	35.848	316	316;288;145	8.12	2	1	1	1	1	2	2	2				1							1	1
A0A2R8VHT1	18.4742	18.5086	18.4911	18.5947	18.4424	18.6456	18.7731	18.7526	18.7516	sp|Q99J99|THTM_MOUSE;tr|A0A2R8VHT1|A0A2R8VHT1_MOUSE;tr|A0A2R8VHE5|A0A2R8VHE5_MOUSE	sp|Q99J99|THTM_MOUSE;tr|A0A2R8VHT1|A0A2R8VHT1_MOUSE	10;7;3	10;7;3	10;7;3	sp|Q99J99|THTM_MOUSE 3-mercaptopyruvate sulfurtransferase OS=Mus musculus OX=10090 GN=Mpst PE=1 SV=4;tr|A0A2R8VHT1|A0A2R8VHT1_MOUSE 3-mercaptopyruvate sulfurtransferase (Fragment) OS=Mus musculus OX=10090 GN=Mpst PE=1 SV=1	3	10	10	10	10	10	10	45.1	45.1	45.1	33.097	297	297;169;55	11.1	3	3					2	1	1			1					1	1
GALD1	16.1473	16.3378	16.3408	16.6076	15.9162	16.3555	16.0305	16.055	16.0137	sp|Q8BFQ8|GALD1_MOUSE	sp|Q8BFQ8|GALD1_MOUSE	2	2	2	sp|Q8BFQ8|GALD1_MOUSE Glutamine amidotransferase-like class 1 domain-containing protein 1 OS=Mus musculus OX=10090 GN=Gatd1 PE=1 SV=1	1	2	2	2	2	2	2	13.6	13.6	13.6	23.277	220	220	22																			1
IF1AX	18.5446	18.4232	18.5645	18.5288	18.4732	18.3986	18.6347	18.6283	18.641	sp|Q8BMJ3|IF1AX_MOUSE	sp|Q8BMJ3|IF1AX_MOUSE	10	2	1	sp|Q8BMJ3|IF1AX_MOUSE Eukaryotic translation initiation factor 1A, X-chromosomal OS=Mus musculus OX=10090 GN=Eif1ax PE=2 SV=3	1	10	2	1	10	2	1	67.4	16.7	6.9	16.46	144	144	11.6	1	1	2	2	2			1	1										1	1
TIPIN	18.4964	18.5584	18.5929	18.5432	18.4391	18.525	18.3204	18.2929	18.4134	sp|Q91WA1|TIPIN_MOUSE;tr|A0A1L1SUJ5|A0A1L1SUJ5_MOUSE	sp|Q91WA1|TIPIN_MOUSE	5;1	5;1	5;1	sp|Q91WA1|TIPIN_MOUSE TIMELESS-interacting protein OS=Mus musculus OX=10090 GN=Tipin PE=1 SV=2	2	5	5	5	5	5	5	16.5	16.5	16.5	31.497	278	278;111	13.1	2	2												1				1	1	2
GRM1	17.5253	17.4435	17.5483	17.3758	17.6192	17.4838	17.5973	17.6019	17.7664	sp|P97772|GRM1_MOUSE	sp|P97772|GRM1_MOUSE	1	1	1	sp|P97772|GRM1_MOUSE Metabotropic glutamate receptor 1 OS=Mus musculus OX=10090 GN=Grm1 PE=1 SV=2	1	1	1	1	1	1	1	0.6	0.6	0.6	133.21	1199	1199	9.5									1	1
E9PZW8	12.9467	12.6479	12.7803	12.5826	12.9344	12.7928	12.9128	13.1428	12.9017	tr|A0A1D5RLW4|A0A1D5RLW4_MOUSE;tr|E9QKV6|E9QKV6_MOUSE;tr|A0A1D5RLD1|A0A1D5RLD1_MOUSE;tr|E9PWZ6|E9PWZ6_MOUSE;sp|Q9QY06|MYO9B_MOUSE;tr|E9PZW8|E9PZW8_MOUSE	tr|A0A1D5RLW4|A0A1D5RLW4_MOUSE;tr|E9QKV6|E9QKV6_MOUSE;tr|A0A1D5RLD1|A0A1D5RLD1_MOUSE;tr|E9PWZ6|E9PWZ6_MOUSE;sp|Q9QY06|MYO9B_MOUSE;tr|E9PZW8|E9PZW8_MOUSE	2;2;2;2;2;2	2;2;2;2;2;2	2;2;2;2;2;2	tr|A0A1D5RLW4|A0A1D5RLW4_MOUSE Unconventional myosin-IXb (Fragment) OS=Mus musculus OX=10090 GN=Myo9b PE=1 SV=1;tr|E9QKV6|E9QKV6_MOUSE Unconventional myosin-IXb OS=Mus musculus OX=10090 GN=Myo9b PE=1 SV=1;tr|A0A1D5RLD1|A0A1D5RLD1_MOUSE Unconventional myosi	6	2	2	2	2	2	2	3.4	3.4	3.4	87.813	787	787;1961;1963;1975;2114;2128	15.5									1
SYDM	15.4745	15.8083	15.6701	15.6816	15.7274	15.7591	15.3801	15.5716	15.4388	sp|Q8BIP0|SYDM_MOUSE	sp|Q8BIP0|SYDM_MOUSE	2	2	2	sp|Q8BIP0|SYDM_MOUSE Aspartate--tRNA ligase, mitochondrial OS=Mus musculus OX=10090 GN=Dars2 PE=1 SV=1	1	2	2	2	2	2	2	2.6	2.6	2.6	74.101	653	653	8.4						1	1	1	1			1
F2Z455	15.5511	15.5022	15.7288	15.7439	15.5177	15.6129	15.3112	15.4063	15.2825	sp|Q9R059|FHL3_MOUSE;tr|F2Z455|F2Z455_MOUSE;tr|D6RJ68|D6RJ68_MOUSE	sp|Q9R059|FHL3_MOUSE;tr|F2Z455|F2Z455_MOUSE	6;5;2	6;5;2	5;4;1	sp|Q9R059|FHL3_MOUSE Four and a half LIM domains protein 3 OS=Mus musculus OX=10090 GN=Fhl3 PE=1 SV=2;tr|F2Z455|F2Z455_MOUSE Four and a half LIM domains protein 3 OS=Mus musculus OX=10090 GN=Fhl3 PE=1 SV=1	3	6	6	5	5	5	5	29.4	29.4	26.6	31.794	289	289;280;120	8.2		1						1	1		2
CETN2	17.5567	17.3666	17.4209	17.2419	17.5405	17.4208	17.5821	17.5367	17.8172	tr|B1AUQ7|B1AUQ7_MOUSE;tr|Z4YJH1|Z4YJH1_MOUSE;sp|Q9R1K9|CETN2_MOUSE	tr|B1AUQ7|B1AUQ7_MOUSE;tr|Z4YJH1|Z4YJH1_MOUSE;sp|Q9R1K9|CETN2_MOUSE	1;1;1	1;1;1	1;1;1	tr|B1AUQ7|B1AUQ7_MOUSE Centrin-2 (Fragment) OS=Mus musculus OX=10090 GN=Cetn2 PE=1 SV=1;tr|Z4YJH1|Z4YJH1_MOUSE Centrin-2 OS=Mus musculus OX=10090 GN=Cetn2 PE=1 SV=1;sp|Q9R1K9|CETN2_MOUSE Centrin-2 OS=Mus musculus OX=10090 GN=Cetn2 PE=1 SV=1	3	1	1	1	1	1	1	11.7	11.7	11.7	12.715	111	111;163;172	9.5									1	1
ELAV4	15.9045	15.8365	15.8778	15.961	15.8979	15.6747	15.5716	15.5469	15.6095	tr|B1AXZ0|B1AXZ0_MOUSE;tr|Q80UJ0|Q80UJ0_MOUSE;tr|Q3UR02|Q3UR02_MOUSE;sp|Q60899|ELAV2_MOUSE;tr|Q80Y51|Q80Y51_MOUSE;tr|B1AXZ6|B1AXZ6_MOUSE;tr|B1AXZ4|B1AXZ4_MOUSE;tr|B1AXZ5|B1AXZ5_MOUSE;sp|Q61701|ELAV4_MOUSE;tr|A2A9R5|A2A9R5_MOUSE;tr|H3BLG7|H3BLG7_MOUSE;tr|A2A9R4|A2A9R4_MOUSE	tr|B1AXZ0|B1AXZ0_MOUSE;tr|Q80UJ0|Q80UJ0_MOUSE;tr|Q3UR02|Q3UR02_MOUSE;sp|Q60899|ELAV2_MOUSE;tr|Q80Y51|Q80Y51_MOUSE;tr|B1AXZ6|B1AXZ6_MOUSE;tr|B1AXZ4|B1AXZ4_MOUSE;tr|B1AXZ5|B1AXZ5_MOUSE;sp|Q61701|ELAV4_MOUSE	4;4;4;4;4;4;4;4;2;1;1;1	3;3;3;3;3;3;3;3;1;1;1;1	3;3;3;3;3;3;3;3;1;1;1;1	tr|B1AXZ0|B1AXZ0_MOUSE ELAV-like protein OS=Mus musculus OX=10090 GN=Elavl2 PE=1 SV=1;tr|Q80UJ0|Q80UJ0_MOUSE ELAV-like protein OS=Mus musculus OX=10090 GN=Elavl2 PE=1 SV=2;tr|Q3UR02|Q3UR02_MOUSE ELAV-like protein OS=Mus musculus OX=10090 GN=Elavl2 PE=1 SV=	12	4	3	3	4	3	3	13.9	11.3	11.3	38.001	346	346;347;359;360;373;376;388;389;385;94;125;137	15.5		1															1			1
GFPT2	19.3897	19.5805	19.4986	19.5333	19.7467	19.4029	19.1677	19.1112	19.2446	sp|Q9Z2Z9|GFPT2_MOUSE	sp|Q9Z2Z9|GFPT2_MOUSE	13	13	8	sp|Q9Z2Z9|GFPT2_MOUSE Glutamine--fructose-6-phosphate aminotransferase [isomerizing] 2 OS=Mus musculus OX=10090 GN=Gfpt2 PE=1 SV=3	1	13	13	8	13	13	8	26.8	26.8	16.4	77.008	682	682	9.88	3	2				1	1	2	4	2	2	2	2	1				1	2
IFM3	17.4197	17.4436	17.4712	17.4314	17.491	17.5084	17.3174	17.2879	17.1066	sp|Q9CQW9|IFM3_MOUSE	sp|Q9CQW9|IFM3_MOUSE	1	1	1	sp|Q9CQW9|IFM3_MOUSE Interferon-induced transmembrane protein 3 OS=Mus musculus OX=10090 GN=Ifitm3 PE=1 SV=1	1	1	1	1	1	1	1	14.6	14.6	14.6	14.954	137	137	3	1	1				1
Q3UEE2	21.0831	20.9501	21.169	21.1561	20.8736	21.0985	20.7707	20.8256	20.6679	sp|P51855|GSHB_MOUSE;tr|Q3UEE2|Q3UEE2_MOUSE;tr|A2AQN7|A2AQN7_MOUSE;tr|A2AQN9|A2AQN9_MOUSE;tr|H3BKH4|H3BKH4_MOUSE;REV__tr|Q3TZJ5|Q3TZJ5_MOUSE;REV__sp|P70451|FER_MOUSE	sp|P51855|GSHB_MOUSE;tr|Q3UEE2|Q3UEE2_MOUSE	20;17;9;8;6;1;1	20;17;9;8;6;1;1	20;17;9;8;6;1;1	sp|P51855|GSHB_MOUSE Glutathione synthetase OS=Mus musculus OX=10090 GN=Gss PE=1 SV=1;tr|Q3UEE2|Q3UEE2_MOUSE Glutathione synthetase OS=Mus musculus OX=10090 GN=Gss PE=1 SV=1	7	20	20	20	20	20	20	52.1	52.1	52.1	52.246	474	474;405;200;179;216;645;823	7.8	10	11	2	1	3	2	3										3	2	1	1
A0A0G2JGN6	17.5647	17.4862	17.5092	17.5061	17.4674	17.488	17.6354	17.6649	17.6421	sp|Q9CR00|PSMD9_MOUSE;tr|A0A0G2JGN6|A0A0G2JGN6_MOUSE	sp|Q9CR00|PSMD9_MOUSE;tr|A0A0G2JGN6|A0A0G2JGN6_MOUSE	6;4	6;4	6;4	sp|Q9CR00|PSMD9_MOUSE 26S proteasome non-ATPase regulatory subunit 9 OS=Mus musculus OX=10090 GN=Psmd9 PE=1 SV=1;tr|A0A0G2JGN6|A0A0G2JGN6_MOUSE 26S proteasome non-ATPase regulatory subunit 9 (Fragment) OS=Mus musculus OX=10090 GN=Psmd9 PE=1 SV=1	2	6	6	6	6	6	6	27.9	27.9	27.9	24.72	222	222;175	10.7	2							1							1	1
PPWD1	19.9096	19.8931	19.8645	19.8876	19.8721	19.7607	20.0004	20.0112	20.1015	sp|Q8CEC6|PPWD1_MOUSE	sp|Q8CEC6|PPWD1_MOUSE	20	20	19	sp|Q8CEC6|PPWD1_MOUSE Peptidylprolyl isomerase domain and WD repeat-containing protein 1 OS=Mus musculus OX=10090 GN=Ppwd1 PE=1 SV=2	1	20	20	19	19	19	19	38.9	38.9	37	73.384	646	646	10	7	8		1					2	1	3	3	3	4	2	1	1	2		1
ECH1	18.1232	18.1933	18.249	18.0993	18.1054	18.1138	17.9369	17.9238	17.9761	sp|O35459|ECH1_MOUSE;tr|F7B227|F7B227_MOUSE	sp|O35459|ECH1_MOUSE	6;2	6;2	6;2	sp|O35459|ECH1_MOUSE Delta(3,5)-Delta(2,4)-dienoyl-CoA isomerase, mitochondrial OS=Mus musculus OX=10090 GN=Ech1 PE=1 SV=1	2	6	6	6	6	6	6	23.9	23.9	23.9	36.118	327	327;177	16.2	1	1																1	1	2
UCHL1	20.1794	20.0977	20.2481	20.1602	20.4104	19.7354	20.3818	20.3752	20.3784	sp|Q9R0P9|UCHL1_MOUSE	sp|Q9R0P9|UCHL1_MOUSE	11	11	11	sp|Q9R0P9|UCHL1_MOUSE Ubiquitin carboxyl-terminal hydrolase isozyme L1 OS=Mus musculus OX=10090 GN=Uchl1 PE=1 SV=1	1	11	11	11	11	11	11	73.1	73.1	73.1	24.838	223	223	9.38	5	8			3	1	1	1			2	2		1
B1AT05	11.7716	11.2084	11.8218	11.7606	11.7052	11.0054	11.8205	11.9066	11.9536	sp|Q61390|TCPW_MOUSE;tr|B1AT05|B1AT05_MOUSE	sp|Q61390|TCPW_MOUSE;tr|B1AT05|B1AT05_MOUSE	6;5	2;2	2;2	sp|Q61390|TCPW_MOUSE T-complex protein 1 subunit zeta-2 OS=Mus musculus OX=10090 GN=Cct6b PE=1 SV=4;tr|B1AT05|B1AT05_MOUSE T-complex protein 1 subunit zeta-2 OS=Mus musculus OX=10090 GN=Cct6b PE=1 SV=1	2	6	2	2	6	2	2	12.4	4.9	4.9	58.184	531	531;492	7.5		1											1
WDR76	18.1434	18.0956	18.2983	18.2165	18.2229	18.1809	17.9299	18.01	17.9547	sp|A6PWY4|WDR76_MOUSE;tr|Z4YK23|Z4YK23_MOUSE	sp|A6PWY4|WDR76_MOUSE	11;4	11;4	11;4	sp|A6PWY4|WDR76_MOUSE WD repeat-containing protein 76 OS=Mus musculus OX=10090 GN=Wdr76 PE=1 SV=1	2	11	11	11	11	11	11	22.8	22.8	22.8	69.007	622	622;320	12.5	2	1										2	2	1	1			1	2
FBX5	10.7726	10.9537	10.7186	10.6339	10.7754	10.5392	9.91799	10.4652	10.2422	sp|Q7TSG3|FBX5_MOUSE	sp|Q7TSG3|FBX5_MOUSE	1	1	1	sp|Q7TSG3|FBX5_MOUSE F-box only protein 5 OS=Mus musculus OX=10090 GN=Fbxo5 PE=1 SV=1	1	1	1	1	1	1	1	2.4	2.4	2.4	47.508	421	421	18.5																	1	1	1	1
CRADD	15.8034	16.0405	15.9799	16.0597	15.8999	15.8842	15.7741	15.7996	15.7244	sp|O88843|CRADD_MOUSE	sp|O88843|CRADD_MOUSE	1	1	1	sp|O88843|CRADD_MOUSE Death domain-containing protein CRADD OS=Mus musculus OX=10090 GN=Cradd PE=1 SV=2	1	1	1	1	1	1	1	8	8	8	22.656	199	199	22.5
D3YVL0	21.6115	21.6885	21.7612	21.7855	21.5595	21.9047	21.556	21.572	21.3259	tr|D3Z3E8|D3Z3E8_MOUSE;sp|P23249|MOV10_MOUSE;tr|E9PW39|E9PW39_MOUSE;tr|D3YVL0|D3YVL0_MOUSE	tr|D3Z3E8|D3Z3E8_MOUSE;sp|P23249|MOV10_MOUSE;tr|E9PW39|E9PW39_MOUSE;tr|D3YVL0|D3YVL0_MOUSE	35;35;35;35	35;35;35;35	35;35;35;35	tr|D3Z3E8|D3Z3E8_MOUSE Putative helicase MOV-10 OS=Mus musculus OX=10090 GN=Mov10 PE=1 SV=1;sp|P23249|MOV10_MOUSE Putative helicase MOV-10 OS=Mus musculus OX=10090 GN=Mov10 PE=1 SV=2;tr|E9PW39|E9PW39_MOUSE Putative helicase MOV-10 OS=Mus musculus OX=10090	4	35	35	35	35	35	35	43.2	43.2	43.2	113.6	1004	1004;1004;1077;1077	10	16	16				1	1		4	4	4	4	2	4	5	2	1	4	6	2
MKRN1	15.9435	15.6312	15.8105	15.9443	15.9131	15.8495	16.2004	16.0757	16.0374	tr|F6WPC3|F6WPC3_MOUSE;tr|Q99LD7|Q99LD7_MOUSE;tr|F6S742|F6S742_MOUSE;tr|E9QAG7|E9QAG7_MOUSE;tr|Q8C5V4|Q8C5V4_MOUSE;sp|Q9QXP6|MKRN1_MOUSE	tr|F6WPC3|F6WPC3_MOUSE;tr|Q99LD7|Q99LD7_MOUSE;tr|F6S742|F6S742_MOUSE;tr|E9QAG7|E9QAG7_MOUSE;tr|Q8C5V4|Q8C5V4_MOUSE;sp|Q9QXP6|MKRN1_MOUSE	1;1;1;1;1;1	1;1;1;1;1;1	1;1;1;1;1;1	tr|F6WPC3|F6WPC3_MOUSE E3 ubiquitin-protein ligase makorin-1 (Fragment) OS=Mus musculus OX=10090 GN=Mkrn1 PE=1 SV=1;tr|Q99LD7|Q99LD7_MOUSE E3 ubiquitin-protein ligase makorin-1 OS=Mus musculus OX=10090 GN=Mkrn1 PE=1 SV=1;tr|F6S742|F6S742_MOUSE E3 ubiquitin	6	1	1	1	1	1	1	6.7	6.7	6.7	19.205	180	180;329;344;417;481;481	12.5	1
A0A0U1RNK9	21.4219	21.3661	21.422	21.4507	21.495	21.4035	21.5551	21.5396	21.6181	sp|Q9DCW4|ETFB_MOUSE;tr|A0A0U1RNP5|A0A0U1RNP5_MOUSE;tr|A0A0N4SVE0|A0A0N4SVE0_MOUSE;tr|A0A0U1RNR3|A0A0U1RNR3_MOUSE;tr|A0A0N4SWE9|A0A0N4SWE9_MOUSE;tr|A0A0U1RNK9|A0A0U1RNK9_MOUSE;tr|A0A0U1RQB4|A0A0U1RQB4_MOUSE	sp|Q9DCW4|ETFB_MOUSE;tr|A0A0U1RNP5|A0A0U1RNP5_MOUSE;tr|A0A0N4SVE0|A0A0N4SVE0_MOUSE;tr|A0A0U1RNR3|A0A0U1RNR3_MOUSE;tr|A0A0N4SWE9|A0A0N4SWE9_MOUSE;tr|A0A0U1RNK9|A0A0U1RNK9_MOUSE	13;10;10;9;8;7;5	13;10;10;9;8;7;5	13;10;10;9;8;7;5	sp|Q9DCW4|ETFB_MOUSE Electron transfer flavoprotein subunit beta OS=Mus musculus OX=10090 GN=Etfb PE=1 SV=3;tr|A0A0U1RNP5|A0A0U1RNP5_MOUSE Electron transfer flavoprotein subunit beta (Fragment) OS=Mus musculus OX=10090 GN=Etfb PE=4 SV=1;tr|A0A0N4SVE0|A0A0N	7	13	13	13	13	13	13	52.5	52.5	52.5	27.623	255	255;213;221;177;168;177;100	7.98	10	10	4	2	2	2	2	2	5	7	2		1	1					1
E9Q7Q3	18.2258	18.2616	18.1337	18.1809	18.2911	18.1962	18.4332	18.3399	18.4561	tr|D3Z6I8|D3Z6I8_MOUSE;tr|E9Q7Q3|E9Q7Q3_MOUSE;tr|D3YVR0|D3YVR0_MOUSE;tr|A2AIM4|A2AIM4_MOUSE;CON__Q3SX28;tr|S4R2U0|S4R2U0_MOUSE;tr|A2AIM5|A2AIM5_MOUSE	tr|D3Z6I8|D3Z6I8_MOUSE;tr|E9Q7Q3|E9Q7Q3_MOUSE	27;27;11;10;10;6;4	4;4;0;0;0;0;0	3;3;0;0;0;0;0	tr|D3Z6I8|D3Z6I8_MOUSE Tropomyosin alpha-3 chain OS=Mus musculus OX=10090 GN=Tpm3 PE=1 SV=1;tr|E9Q7Q3|E9Q7Q3_MOUSE Tropomyosin alpha-3 chain OS=Mus musculus OX=10090 GN=Tpm3 PE=1 SV=1	7	27	4	3	27	4	3	56.3	10.9	8.1	28.723	247	247;248;71;284;284;157;105	11	3	2													1
PGP	19.1225	18.9942	19.0473	19.0008	19.1129	19.0264	18.8533	18.8644	18.8733	sp|Q8CHP8|PGP_MOUSE	sp|Q8CHP8|PGP_MOUSE	10	10	10	sp|Q8CHP8|PGP_MOUSE Glycerol-3-phosphate phosphatase OS=Mus musculus OX=10090 GN=Pgp PE=1 SV=1	1	10	10	10	10	10	10	43.6	43.6	43.6	34.54	321	321	14.8	3	3				1			1	1	1			2	2	3	3	3	3	4
NIT1	14.6808	14.9398	14.4297	14.7951	14.6601	14.5696	14.4465	14.4575	14.3872	sp|Q8VDK1|NIT1_MOUSE;tr|D3Z2Y2|D3Z2Y2_MOUSE;tr|D3Z3I3|D3Z3I3_MOUSE;tr|D3YY53|D3YY53_MOUSE	sp|Q8VDK1|NIT1_MOUSE	3;1;1;1	3;1;1;1	3;1;1;1	sp|Q8VDK1|NIT1_MOUSE Deaminated glutathione amidase OS=Mus musculus OX=10090 GN=Nit1 PE=1 SV=2	4	3	3	3	3	3	3	13.3	13.3	13.3	35.705	323	323;87;132;239	9.5		1	1						1
SCYL2	16.1089	15.8614	15.8856	15.9609	16.0669	15.9026	16.0901	16.1418	16.1456	tr|Q80UY7|Q80UY7_MOUSE;tr|G5E8J9|G5E8J9_MOUSE;sp|Q8CFE4|SCYL2_MOUSE	tr|Q80UY7|Q80UY7_MOUSE;tr|G5E8J9|G5E8J9_MOUSE;sp|Q8CFE4|SCYL2_MOUSE	1;1;1	1;1;1	1;1;1	tr|Q80UY7|Q80UY7_MOUSE SCY1-like protein 2 (Fragment) OS=Mus musculus OX=10090 GN=Scyl2 PE=1 SV=1;tr|G5E8J9|G5E8J9_MOUSE SCY1-like protein 2 OS=Mus musculus OX=10090 GN=Scyl2 PE=1 SV=1;sp|Q8CFE4|SCYL2_MOUSE SCY1-like protein 2 OS=Mus musculus OX=10090 GN=S	3	1	1	1	1	1	1	5.1	5.1	5.1	31.069	274	274;929;930	10.5										1	1
A2A762	19.2459	19.1623	19.216	19.2395	19.3132	19.1399	19.3039	19.3735	19.3677	sp|P70353|NFYC_MOUSE;tr|A2A763|A2A763_MOUSE;tr|A2A762|A2A762_MOUSE	sp|P70353|NFYC_MOUSE;tr|A2A763|A2A763_MOUSE;tr|A2A762|A2A762_MOUSE	4;2;2	4;2;2	4;2;2	sp|P70353|NFYC_MOUSE Nuclear transcription factor Y subunit gamma OS=Mus musculus OX=10090 GN=Nfyc PE=1 SV=2;tr|A2A763|A2A763_MOUSE Nuclear transcription factor Y subunit gamma (Fragment) OS=Mus musculus OX=10090 GN=Nfyc PE=1 SV=1;tr|A2A762|A2A762_MOUSE Nu	3	4	4	4	4	4	4	12.8	12.8	12.8	37.253	335	335;98;163	15.1	2	3											1	3	1	2	2	3	4	2
NDUS5	13.9027	13.9563	13.8548	14.1036	13.8819	14.0487	13.8513	13.9077	13.8327	sp|Q99LY9|NDUS5_MOUSE	sp|Q99LY9|NDUS5_MOUSE	2	2	2	sp|Q99LY9|NDUS5_MOUSE NADH dehydrogenase [ubiquinone] iron-sulfur protein 5 OS=Mus musculus OX=10090 GN=Ndufs5 PE=1 SV=3	1	2	2	2	2	2	2	14.2	14.2	14.2	12.648	106	106	2.75	2	1					1
Q3TI69	19.0711	18.9842	19.1977	19.0949	19.1259	19.4787	18.8233	18.8154	18.7959	tr|Q3U5C5|Q3U5C5_MOUSE;tr|E9QMH1|E9QMH1_MOUSE;sp|Q99J72|ABEC3_MOUSE;tr|Q3TI69|Q3TI69_MOUSE;tr|H3BL97|H3BL97_MOUSE;tr|A0A2R8VKS7|A0A2R8VKS7_MOUSE	tr|Q3U5C5|Q3U5C5_MOUSE;tr|E9QMH1|E9QMH1_MOUSE;sp|Q99J72|ABEC3_MOUSE;tr|Q3TI69|Q3TI69_MOUSE	9;9;9;6;3;2	9;9;9;6;3;2	9;9;9;6;3;2	tr|Q3U5C5|Q3U5C5_MOUSE Apolipoprotein B mRNA editing enzyme, catalytic polypeptide 3 OS=Mus musculus OX=10090 GN=Apobec3 PE=1 SV=1;tr|E9QMH1|E9QMH1_MOUSE DNA dC->dU-editing enzyme APOBEC-3 OS=Mus musculus OX=10090 GN=Apobec3 PE=1 SV=1;sp|Q99J72|ABEC3_MOUSE	6	9	9	9	9	9	9	25	25	25	47.422	396	396;429;440;297;79;97	10.1	4	3					1	1		1			3	1	4	1	1	1
KLC4	12.4086	12.6358	12.2473	12.3694	11.9207	12.3381	11.7598	12.2105	11.7968	sp|Q9DBS5|KLC4_MOUSE	sp|Q9DBS5|KLC4_MOUSE	2	2	2	sp|Q9DBS5|KLC4_MOUSE Kinesin light chain 4 OS=Mus musculus OX=10090 GN=Klc4 PE=1 SV=1	1	2	2	2	2	2	2	5.2	5.2	5.2	68.612	619	619	16										1
PSB2	20.7281	20.5595	20.6826	20.6185	20.7178	20.578	20.7638	20.6893	20.741	sp|Q9R1P3|PSB2_MOUSE	sp|Q9R1P3|PSB2_MOUSE	13	13	13	sp|Q9R1P3|PSB2_MOUSE Proteasome subunit beta type-2 OS=Mus musculus OX=10090 GN=Psmb2 PE=1 SV=1	1	13	13	13	13	13	13	84.6	84.6	84.6	22.906	201	201	9.69	8	8	3	1	2	2	3	5	3	3	2	4	6	2				2	1	1
E9QAJ9	15.4142	15.9442	15.3896	15.6123	15.463	15.6356	15.4191	15.4119	15.5052	sp|Q3UIA2|RHG17_MOUSE;tr|E9QAJ9|E9QAJ9_MOUSE;tr|A0A0U1RNM6|A0A0U1RNM6_MOUSE	sp|Q3UIA2|RHG17_MOUSE;tr|E9QAJ9|E9QAJ9_MOUSE	5;5;1	5;5;1	5;5;1	sp|Q3UIA2|RHG17_MOUSE Rho GTPase-activating protein 17 OS=Mus musculus OX=10090 GN=Arhgap17 PE=1 SV=1;tr|E9QAJ9|E9QAJ9_MOUSE Rho GTPase-activating protein 17 OS=Mus musculus OX=10090 GN=Arhgap17 PE=1 SV=1	3	5	5	5	5	5	5	6.4	6.4	6.4	92.201	846	846;818;230	11.3		1				1	1		2	1					1
HS90A	25.2603	25.033	25.1511	25.1185	25.1073	25.1744	24.8884	24.9257	24.939	sp|P07901|HS90A_MOUSE;tr|B7ZC50|B7ZC50_MOUSE;tr|A2A6A2|A2A6A2_MOUSE;tr|B7ZC49|B7ZC49_MOUSE;tr|E1AZ71|E1AZ71_MOUSE	sp|P07901|HS90A_MOUSE	57;10;5;5;1	57;10;5;5;1	41;3;2;2;1	sp|P07901|HS90A_MOUSE Heat shock protein HSP 90-alpha OS=Mus musculus OX=10090 GN=Hsp90aa1 PE=1 SV=4	5	57	57	41	57	57	41	70.7	70.7	53.3	84.787	733	733;201;98;103;1325	10.3	135	125	48	21	22	29	25	31	45	53	53	33	29	25	15	18	23	29	29	25
H2AW	17.1423	17.2881	17.1253	17.0855	17.1109	16.9084	17.3762	17.3934	17.3502	sp|Q8CCK0|H2AW_MOUSE	sp|Q8CCK0|H2AW_MOUSE	9	7	7	sp|Q8CCK0|H2AW_MOUSE Core histone macro-H2A.2 OS=Mus musculus OX=10090 GN=Macroh2a2 PE=1 SV=3	1	9	7	7	9	7	7	25.8	18.8	18.8	40.092	372	372	9.56		2	1						1		2	1		1
F6XCT0	10.0318	9.67692	10.2019	9.36495	10.3856	9.76989	9.86342	10.096	10.1058	tr|F6XCT0|F6XCT0_MOUSE	tr|F6XCT0|F6XCT0_MOUSE	26	1	1	tr|F6XCT0|F6XCT0_MOUSE Microtubule-actin cross-linking factor 1 (Fragment) OS=Mus musculus OX=10090 GN=Macf1 PE=1 SV=1	1	26	1	1	26	1	1	15.5	0.7	0.7	211.68	1837	1837	22
Q3UJQ9	18.904	18.9269	18.995	19.0883	18.8172	19.2815	19.4474	19.3994	19.332	sp|Q9D0K2|SCOT1_MOUSE;tr|Q3UJQ9|Q3UJQ9_MOUSE	sp|Q9D0K2|SCOT1_MOUSE;tr|Q3UJQ9|Q3UJQ9_MOUSE	14;13	14;13	14;13	sp|Q9D0K2|SCOT1_MOUSE Succinyl-CoA:3-ketoacid coenzyme A transferase 1, mitochondrial OS=Mus musculus OX=10090 GN=Oxct1 PE=1 SV=1;tr|Q3UJQ9|Q3UJQ9_MOUSE Succinyl-CoA:3-ketoacid-coenzyme A transferase OS=Mus musculus OX=10090 GN=Oxct1 PE=1 SV=1	2	14	14	14	14	14	14	40.4	40.4	40.4	55.988	520	520;486	9.91	2	5	1				1	1	4	1							3	1	1	1
MMSA	17.3852	17.1931	17.2898	17.3972	17.2244	17.4719	17.5776	17.5916	17.643	sp|Q9EQ20|MMSA_MOUSE;tr|A0A1Y7VJ32|A0A1Y7VJ32_MOUSE	sp|Q9EQ20|MMSA_MOUSE	5;1	5;1	5;1	sp|Q9EQ20|MMSA_MOUSE Methylmalonate-semialdehyde dehydrogenase [acylating], mitochondrial OS=Mus musculus OX=10090 GN=Aldh6a1 PE=1 SV=1	2	5	5	5	5	5	5	11.6	11.6	11.6	57.915	535	535;135	11.2		1						1	1	1	1	1				1
F7D3P0	13.5806	13.2339	13.6088	13.4631	13.4308	13.3861	13.5983	13.5499	13.6514	sp|Q9CWD8|NUBPL_MOUSE;tr|F7D3P0|F7D3P0_MOUSE	sp|Q9CWD8|NUBPL_MOUSE;tr|F7D3P0|F7D3P0_MOUSE	2;1	2;1	2;1	sp|Q9CWD8|NUBPL_MOUSE Iron-sulfur protein NUBPL OS=Mus musculus OX=10090 GN=Nubpl PE=1 SV=2;tr|F7D3P0|F7D3P0_MOUSE Iron-sulfur protein NUBPL (Fragment) OS=Mus musculus OX=10090 GN=Nubpl PE=1 SV=1	2	2	2	2	2	2	2	8.5	8.5	8.5	34.139	319	319;138	19.5																			1	1
MSS4	17.4132	17.802	17.6016	17.6607	17.4199	17.5059	17.4348	17.3801	17.3482	sp|Q91X96|MSS4_MOUSE	sp|Q91X96|MSS4_MOUSE	2	2	2	sp|Q91X96|MSS4_MOUSE Guanine nucleotide exchange factor MSS4 OS=Mus musculus OX=10090 GN=Rabif PE=1 SV=1	1	2	2	2	2	2	2	25.2	25.2	25.2	13.915	123	123	8.67	2	1							1	1	1	1	1						1
SESN2	13.2543	13.2167	13.0257	13.2316	12.9646	13.3338	12.9815	12.9863	13.0673	sp|P58043|SESN2_MOUSE	sp|P58043|SESN2_MOUSE	2	2	2	sp|P58043|SESN2_MOUSE Sestrin-2 OS=Mus musculus OX=10090 GN=Sesn2 PE=1 SV=1	1	2	2	2	2	2	2	3.5	3.5	3.5	54.376	480	480	1	2
Q8C7Q2	17.9281	18.0832	18.0123	17.9557	18.0132	17.9063	17.8233	17.8036	17.7766	sp|P40201|CHD1_MOUSE;tr|Q8C7Q2|Q8C7Q2_MOUSE;tr|G3UWS6|G3UWS6_MOUSE	sp|P40201|CHD1_MOUSE;tr|Q8C7Q2|Q8C7Q2_MOUSE	9;6;2	9;6;2	4;3;1	sp|P40201|CHD1_MOUSE Chromodomain-helicase-DNA-binding protein 1 OS=Mus musculus OX=10090 GN=Chd1 PE=1 SV=3;tr|Q8C7Q2|Q8C7Q2_MOUSE Chromodomain-helicase-DNA-binding protein 1 OS=Mus musculus OX=10090 GN=Chd1 PE=1 SV=1	3	9	9	4	9	9	4	5.8	5.8	3.1	196.38	1711	1711;1081;164	10.9	2	2				1		1	1	2	1							1	1
E9Q7P8	21.6236	21.7394	21.6261	21.5795	21.6179	21.7171	21.448	21.499	21.0543	sp|P09242|PPBT_MOUSE;tr|E9Q7P8|E9Q7P8_MOUSE;tr|B1AXF5|B1AXF5_MOUSE;tr|B1AXF6|B1AXF6_MOUSE	sp|P09242|PPBT_MOUSE;tr|E9Q7P8|E9Q7P8_MOUSE	23;12;9;6	23;12;9;6	23;12;9;6	sp|P09242|PPBT_MOUSE Alkaline phosphatase, tissue-nonspecific isozyme OS=Mus musculus OX=10090 GN=Alpl PE=1 SV=2;tr|E9Q7P8|E9Q7P8_MOUSE Alkaline phosphatase (Fragment) OS=Mus musculus OX=10090 GN=Alpl PE=1 SV=1	4	23	23	23	23	23	23	55.5	55.5	55.5	57.514	524	524;216;157;98	12.1	11	11	4	3	3	1	2	3	3	3	2	3	4	1	1	2	1	5	4	4
Q7TNL7	17.8575	19.0187	18.184	18.5198	18.0367	19.1934	18.2813	18.2981	18.5574	tr|Q7TNL7|Q7TNL7_MOUSE;tr|G3UX16|G3UX16_MOUSE;tr|A0A1W2P715|A0A1W2P715_MOUSE;sp|Q9DBB1|DUS6_MOUSE;sp|Q91Z46|DUS7_MOUSE	tr|Q7TNL7|Q7TNL7_MOUSE	8;1;1;1;1	8;1;1;1;1	8;1;1;1;1	tr|Q7TNL7|Q7TNL7_MOUSE Dual specificity protein phosphatase OS=Mus musculus OX=10090 GN=Dusp9 PE=1 SV=1	5	8	8	8	8	8	8	27.7	27.7	27.7	48.657	452	452;220;235;381;422	10.5	3							1					3					2	1
PKN2	17.344	17.27	17.3414	17.271	17.3319	17.3853	17.3981	17.5382	17.5099	tr|G3UXH4|G3UXH4_MOUSE;tr|G3UZM9|G3UZM9_MOUSE;sp|Q8BWW9|PKN2_MOUSE;tr|G3UYD6|G3UYD6_MOUSE	tr|G3UXH4|G3UXH4_MOUSE;tr|G3UZM9|G3UZM9_MOUSE;sp|Q8BWW9|PKN2_MOUSE	5;5;5;2	5;5;5;2	4;4;4;2	tr|G3UXH4|G3UXH4_MOUSE Serine/threonine-protein kinase N2 OS=Mus musculus OX=10090 GN=Pkn2 PE=1 SV=1;tr|G3UZM9|G3UZM9_MOUSE Serine/threonine-protein kinase N2 OS=Mus musculus OX=10090 GN=Pkn2 PE=1 SV=1;sp|Q8BWW9|PKN2_MOUSE Serine/threonine-protein kinase N	4	5	5	4	5	5	4	5.9	5.9	5	105.79	935	935;967;983;210	12.3				1			1						2	1
Q14BQ3	14.0599	13.9037	14.3545	14.4813	13.795	14.7242	15.2117	15.0899	14.8473	tr|Q14BQ3|Q14BQ3_MOUSE	tr|Q14BQ3|Q14BQ3_MOUSE	1	1	1	tr|Q14BQ3|Q14BQ3_MOUSE Cancer/testis antigen 55 OS=Mus musculus OX=10090 GN=Ct55 PE=1 SV=1	1	1	1	1	1	1	1	8.5	8.5	8.5	26.281	236	236	13													1
KLHL7	15.402	15.4837	15.1964	15.9639	15.4425	15.6643	15.232	15.3588	14.5215	tr|A0A0G2JF30|A0A0G2JF30_MOUSE;tr|G3UW75|G3UW75_MOUSE;sp|Q8BUL5|KLHL7_MOUSE	tr|A0A0G2JF30|A0A0G2JF30_MOUSE;tr|G3UW75|G3UW75_MOUSE;sp|Q8BUL5|KLHL7_MOUSE	1;1;1	1;1;1	1;1;1	tr|A0A0G2JF30|A0A0G2JF30_MOUSE Kelch-like protein 7 OS=Mus musculus OX=10090 GN=Klhl7 PE=4 SV=1;tr|G3UW75|G3UW75_MOUSE Kelch-like protein 7 OS=Mus musculus OX=10090 GN=Klhl7 PE=4 SV=1;sp|Q8BUL5|KLHL7_MOUSE Kelch-like protein 7 OS=Mus musculus OX=10090 GN=K	3	1	1	1	1	1	1	4.3	4.3	4.3	47.81	422	422;473;586	9									1
TOP2B	17.2197	17.4002	17.0556	17.4175	17.0356	17.3628	17.2349	17.1812	16.8824	sp|Q64511|TOP2B_MOUSE;tr|F6U5K2|F6U5K2_MOUSE;tr|F6XX57|F6XX57_MOUSE	sp|Q64511|TOP2B_MOUSE	18;3;2	3;1;1	3;1;1	sp|Q64511|TOP2B_MOUSE DNA topoisomerase 2-beta OS=Mus musculus OX=10090 GN=Top2b PE=1 SV=2	3	18	3	3	18	3	3	11	2.7	2.7	181.91	1612	1612;230;348	13.4		1										2								1
A0A2R8W6Y5	12.6433	13.045	12.7778	12.9375	12.9457	13.2207	12.8048	12.7816	12.7616	tr|A0A2R8W6Y5|A0A2R8W6Y5_MOUSE	tr|A0A2R8W6Y5|A0A2R8W6Y5_MOUSE	14	1	1	tr|A0A2R8W6Y5|A0A2R8W6Y5_MOUSE La-related protein 4 OS=Mus musculus OX=10090 GN=Larp4 PE=1 SV=1	1	14	1	1	14	1	1	33.1	1.8	1.8	67.487	610	610	19																			1
COBL	18.999	19.0877	19.116	19.1007	19.1404	19.1511	19.3285	19.2069	19.383	tr|G5E8P4|G5E8P4_MOUSE;tr|G3UWY3|G3UWY3_MOUSE;sp|Q5NBX1|COBL_MOUSE;tr|G3UZ73|G3UZ73_MOUSE;tr|F6RR81|F6RR81_MOUSE;tr|F6ZEZ1|F6ZEZ1_MOUSE;tr|G3UWP1|G3UWP1_MOUSE	tr|G5E8P4|G5E8P4_MOUSE;tr|G3UWY3|G3UWY3_MOUSE;sp|Q5NBX1|COBL_MOUSE	23;23;23;4;3;1;1	23;23;23;4;3;1;1	23;23;23;4;3;1;1	tr|G5E8P4|G5E8P4_MOUSE Protein cordon-bleu OS=Mus musculus OX=10090 GN=Cobl PE=1 SV=1;tr|G3UWY3|G3UWY3_MOUSE Protein cordon-bleu OS=Mus musculus OX=10090 GN=Cobl PE=1 SV=1;sp|Q5NBX1|COBL_MOUSE Protein cordon-bleu OS=Mus musculus OX=10090 GN=Cobl PE=1 SV=1	7	23	23	23	23	23	23	19.8	19.8	19.8	141.47	1312	1312;1330;1337;410;216;159;208	12.8	5	1	1		1	1			2	5					4	1		3	1	2
A0A0G2JEC4	15.8115	15.7384	15.8797	15.7871	15.9093	15.8182	15.9079	15.9192	15.9605	sp|Q9JK48|SHLB1_MOUSE;tr|A0A0G2JEC4|A0A0G2JEC4_MOUSE;tr|A0A0G2JE45|A0A0G2JE45_MOUSE	sp|Q9JK48|SHLB1_MOUSE;tr|A0A0G2JEC4|A0A0G2JEC4_MOUSE	5;4;1	5;4;1	4;3;1	sp|Q9JK48|SHLB1_MOUSE Endophilin-B1 OS=Mus musculus OX=10090 GN=Sh3glb1 PE=1 SV=1;tr|A0A0G2JEC4|A0A0G2JEC4_MOUSE Endophilin-B1 OS=Mus musculus OX=10090 GN=Sh3glb1 PE=1 SV=1	3	5	5	4	5	5	4	9.9	9.9	7.7	40.855	365	365;394;194	17.2									1				1				1	1	1	1
E9PZ58	20.4643	20.6296	20.6032	20.6329	20.6679	20.684	20.4096	20.4691	20.5018	sp|P97355|SPSY_MOUSE;tr|E9PZ58|E9PZ58_MOUSE;tr|A2AC81|A2AC81_MOUSE	sp|P97355|SPSY_MOUSE;tr|E9PZ58|E9PZ58_MOUSE	13;10;2	13;10;2	13;10;2	sp|P97355|SPSY_MOUSE Spermine synthase OS=Mus musculus OX=10090 GN=Sms PE=1 SV=1;tr|E9PZ58|E9PZ58_MOUSE Spermine synthase OS=Mus musculus OX=10090 GN=Sms PE=1 SV=1	3	13	13	13	13	13	13	59.6	59.6	59.6	41.313	366	366;258;62	10.9	3	3		1	2	1	1			2	3	2	2	1	1	3	2	3
ZSC4D	17.4895	16.9292	17.4301	17.4207	17.322	17.9464	16.4466	16.9622	16.732	tr|E9Q3G0|E9Q3G0_MOUSE;tr|A0A1B0GRE8|A0A1B0GRE8_MOUSE;tr|A0A1C7CYV3|A0A1C7CYV3_MOUSE;tr|A0A1C7CYU6|A0A1C7CYU6_MOUSE;tr|A0A1B0GRH6|A0A1B0GRH6_MOUSE;sp|Q80VJ6|ZSC4C_MOUSE;sp|Q3URS2|ZSC4F_MOUSE;tr|L7N266|L7N266_MOUSE;sp|A7KBS4|ZSC4D_MOUSE	tr|E9Q3G0|E9Q3G0_MOUSE;tr|A0A1B0GRE8|A0A1B0GRE8_MOUSE;tr|A0A1C7CYV3|A0A1C7CYV3_MOUSE;tr|A0A1C7CYU6|A0A1C7CYU6_MOUSE;tr|A0A1B0GRH6|A0A1B0GRH6_MOUSE;sp|Q80VJ6|ZSC4C_MOUSE;sp|Q3URS2|ZSC4F_MOUSE;tr|L7N266|L7N266_MOUSE;sp|A7KBS4|ZSC4D_MOUSE	2;2;2;2;2;2;2;1;1	2;2;2;2;2;2;2;1;1	2;2;2;2;2;2;2;1;1	tr|E9Q3G0|E9Q3G0_MOUSE Zinc finger and SCAN domain-containing 4B OS=Mus musculus OX=10090 GN=Zscan4b PE=4 SV=1;tr|A0A1B0GRE8|A0A1B0GRE8_MOUSE Zinc finger and SCAN domain-containing 4E OS=Mus musculus OX=10090 GN=Zscan4e PE=4 SV=1;tr|A0A1C7CYV3|A0A1C7CYV3_M	9	2	2	2	2	2	2	5.7	5.7	5.7	57.621	505	505;505;506;506;506;506;506;77;506	17.8	1
D3YYB0	20.7149	20.4483	20.5594	20.2662	20.5773	20.4519	20.5643	20.5856	20.8055	sp|Q6ZWY3|RS27L_MOUSE;tr|D6RH49|D6RH49_MOUSE;tr|D3YYB0|D3YYB0_MOUSE	sp|Q6ZWY3|RS27L_MOUSE;tr|D6RH49|D6RH49_MOUSE;tr|D3YYB0|D3YYB0_MOUSE	5;4;4	5;4;4	2;2;2	sp|Q6ZWY3|RS27L_MOUSE 40S ribosomal protein S27-like OS=Mus musculus OX=10090 GN=Rps27l PE=1 SV=3;tr|D6RH49|D6RH49_MOUSE 40S ribosomal protein S27 OS=Mus musculus OX=10090 GN=Rps27l PE=1 SV=1;tr|D3YYB0|D3YYB0_MOUSE 40S ribosomal protein S27 OS=Mus musculus	3	5	5	2	5	5	2	40.5	40.5	14.3	9.4771	84	84;77;105	9.65	4	5	1	1	1		1	1	1										1
ORN	18.2682	18.2411	18.2072	18.2072	18.2546	17.9681	17.9225	17.8872	17.9357	sp|Q9D8S4|ORN_MOUSE;tr|A0A1L1SQJ5|A0A1L1SQJ5_MOUSE;tr|A0A1L1SS70|A0A1L1SS70_MOUSE;tr|A0A1L1SS58|A0A1L1SS58_MOUSE	sp|Q9D8S4|ORN_MOUSE	4;1;1;1	4;1;1;1	4;1;1;1	sp|Q9D8S4|ORN_MOUSE Oligoribonuclease, mitochondrial OS=Mus musculus OX=10090 GN=Rexo2 PE=1 SV=2	4	4	4	4	4	4	4	26.6	26.6	26.6	26.738	237	237;113;121;140	11.6	1	1				1	1	1									2	2
Q3UXU8	17.3981	17.6425	17.382	17.4445	17.5431	17.542	17.3125	17.3307	17.3708	sp|Q8K2X3|STN1_MOUSE;tr|Q3UXU8|Q3UXU8_MOUSE;tr|A0A494B9T6|A0A494B9T6_MOUSE;tr|S4R297|S4R297_MOUSE	sp|Q8K2X3|STN1_MOUSE;tr|Q3UXU8|Q3UXU8_MOUSE	5;4;1;1	5;4;1;1	5;4;1;1	sp|Q8K2X3|STN1_MOUSE CST complex subunit STN1 OS=Mus musculus OX=10090 GN=Stn1 PE=1 SV=2;tr|Q3UXU8|Q3UXU8_MOUSE CST complex subunit STN1 OS=Mus musculus OX=10090 GN=Stn1 PE=1 SV=1	4	5	5	5	5	5	5	26.2	26.2	26.2	43.485	378	378;351;87;99	10.4						3	1	1			1		1	1
A0A1D5RLG3	13.6295	14.0001	13.7656	13.6942	13.4998	13.8116	13.3628	13.5658	13.6174	sp|Q80UJ7|RB3GP_MOUSE;tr|A0A1D5RLG3|A0A1D5RLG3_MOUSE	sp|Q80UJ7|RB3GP_MOUSE;tr|A0A1D5RLG3|A0A1D5RLG3_MOUSE	1;1	1;1	1;1	sp|Q80UJ7|RB3GP_MOUSE Rab3 GTPase-activating protein catalytic subunit OS=Mus musculus OX=10090 GN=Rab3gap1 PE=1 SV=4;tr|A0A1D5RLG3|A0A1D5RLG3_MOUSE Rab3 GTPase-activating protein catalytic subunit OS=Mus musculus OX=10090 GN=Rab3gap1 PE=1 SV=1	2	1	1	1	1	1	1	1.7	1.7	1.7	110.2	981	981;988	16																1
MIER1	15.41	15.2794	15.3711	15.307	15.4133	15.4483	15.4347	15.6807	15.5893	sp|Q5UAK0|MIER1_MOUSE	sp|Q5UAK0|MIER1_MOUSE	1	1	1	sp|Q5UAK0|MIER1_MOUSE Mesoderm induction early response protein 1 OS=Mus musculus OX=10090 GN=Mier1 PE=1 SV=2	1	1	1	1	1	1	1	2.3	2.3	2.3	57.908	511	511	2		1
LHPP	20.3317	20.0373	20.3391	20.3023	19.9557	20.1051	20.6271	20.5424	20.3817	sp|Q9D7I5|LHPP_MOUSE	sp|Q9D7I5|LHPP_MOUSE	7	7	7	sp|Q9D7I5|LHPP_MOUSE Phospholysine phosphohistidine inorganic pyrophosphate phosphatase OS=Mus musculus OX=10090 GN=Lhpp PE=1 SV=1	1	7	7	7	7	7	7	44.4	44.4	44.4	29.144	270	270	11.9	2	2	1	2	3		1	1	3				1		2			1	3	2
TF2AA	11.4844	11.8144	11.5726	12.1847	11.583	11.6772	11.3991	11.681	11.4006	sp|Q99PM3|TF2AA_MOUSE	sp|Q99PM3|TF2AA_MOUSE	1	1	1	sp|Q99PM3|TF2AA_MOUSE Transcription initiation factor IIA subunit 1 OS=Mus musculus OX=10090 GN=Gtf2a1 PE=1 SV=2	1	1	1	1	1	1	1	2.9	2.9	2.9	41.614	378	378	24
Q3U125	13.1491	13.1909	13.2095	12.9541	13.091	12.9115	13.2052	13.2367	13.408	sp|Q9CYH2|PXL2A_MOUSE;tr|Q3U125|Q3U125_MOUSE	sp|Q9CYH2|PXL2A_MOUSE;tr|Q3U125|Q3U125_MOUSE	1;1	1;1	1;1	sp|Q9CYH2|PXL2A_MOUSE Peroxiredoxin-like 2A OS=Mus musculus OX=10090 GN=Prxl2a PE=1 SV=2;tr|Q3U125|Q3U125_MOUSE Peroxiredoxin-like 2A OS=Mus musculus OX=10090 GN=Prxl2a PE=1 SV=1	2	1	1	1	1	1	1	5	5	5	24.394	218	218;229	24
A0A5F8MQ05	17.4163	17.6719	17.4667	17.612	17.3104	17.8462	17.5108	17.4774	17.503	tr|S4R2J8|S4R2J8_MOUSE;tr|S4R1B8|S4R1B8_MOUSE;sp|D3Z6Q9|BIN2_MOUSE;tr|S4R270|S4R270_MOUSE;tr|A0A5F8MQ05|A0A5F8MQ05_MOUSE;tr|S4R171|S4R171_MOUSE;tr|S4R1Q1|S4R1Q1_MOUSE	tr|S4R2J8|S4R2J8_MOUSE;tr|S4R1B8|S4R1B8_MOUSE;sp|D3Z6Q9|BIN2_MOUSE;tr|S4R270|S4R270_MOUSE;tr|A0A5F8MQ05|A0A5F8MQ05_MOUSE	8;8;8;8;8;2;1	8;8;8;8;8;2;1	8;8;8;8;8;2;1	tr|S4R2J8|S4R2J8_MOUSE Bridging integrator 2 OS=Mus musculus OX=10090 GN=Bin2 PE=1 SV=1;tr|S4R1B8|S4R1B8_MOUSE Bridging integrator 2 OS=Mus musculus OX=10090 GN=Bin2 PE=1 SV=1;sp|D3Z6Q9|BIN2_MOUSE Bridging integrator 2 OS=Mus musculus OX=10090 GN=Bin2 PE=1	7	8	8	8	8	8	8	21.1	21.1	21.1	50.891	473	473;478;489;505;518;210;160	10.4		3	1			1			1	1	2	1							1
ENOPH	20.6072	20.6808	20.6782	20.7172	20.3957	20.7894	20.4699	20.5463	20.4874	sp|Q8BGB7|ENOPH_MOUSE	sp|Q8BGB7|ENOPH_MOUSE	9	9	9	sp|Q8BGB7|ENOPH_MOUSE Enolase-phosphatase E1 OS=Mus musculus OX=10090 GN=Enoph1 PE=1 SV=1	1	9	9	9	9	9	9	44.4	44.4	44.4	28.6	257	257	13.8	9	5	1	2		2		1	2	2	2	2	4	4	3	4	4	4	4	5
E9PUQ7	17.6906	17.5914	17.6349	17.6046	17.3911	17.5282	17.3756	17.3654	17.2492	sp|Q8BNV1|TRM2A_MOUSE;tr|Q3UYU2|Q3UYU2_MOUSE;tr|E9PUQ7|E9PUQ7_MOUSE;tr|F6ZHN3|F6ZHN3_MOUSE;tr|F6SY41|F6SY41_MOUSE;tr|A0A338P7F8|A0A338P7F8_MOUSE	sp|Q8BNV1|TRM2A_MOUSE;tr|Q3UYU2|Q3UYU2_MOUSE;tr|E9PUQ7|E9PUQ7_MOUSE	7;7;7;3;1;1	7;7;7;3;1;1	7;7;7;3;1;1	sp|Q8BNV1|TRM2A_MOUSE tRNA (uracil-5-)-methyltransferase homolog A OS=Mus musculus OX=10090 GN=Trmt2a PE=1 SV=1;tr|Q3UYU2|Q3UYU2_MOUSE tRNA (uracil-5-)-methyltransferase homolog A OS=Mus musculus OX=10090 GN=Trmt2a PE=1 SV=1;tr|E9PUQ7|E9PUQ7_MOUSE tRNA (ur	6	7	7	7	7	7	7	18.3	18.3	18.3	63.301	574	574;613;613;281;70;74	17.3		1								1	2					2				2
A2AIH8	19.4393	19.1613	19.3751	19.4314	19.2763	18.9906	19.5073	19.4513	19.569	sp|Q9D711|PIR_MOUSE;tr|A2AIH8|A2AIH8_MOUSE	sp|Q9D711|PIR_MOUSE;tr|A2AIH8|A2AIH8_MOUSE	8;7	8;7	8;7	sp|Q9D711|PIR_MOUSE Pirin OS=Mus musculus OX=10090 GN=Pir PE=1 SV=1;tr|A2AIH8|A2AIH8_MOUSE Pirin (Fragment) OS=Mus musculus OX=10090 GN=Pir PE=1 SV=1	2	8	8	8	8	8	8	41.4	41.4	41.4	32.066	290	290;253	11.9	2	2							2	3	3	1		1	2	2	2	1	2	1
ELF3	13.9675	14.4933	14.1514	14.0952	13.6814	14.3138	14.0051	13.7826	13.8825	sp|Q3UPW2|ELF3_MOUSE	sp|Q3UPW2|ELF3_MOUSE	2	2	2	sp|Q3UPW2|ELF3_MOUSE ETS-related transcription factor Elf-3 OS=Mus musculus OX=10090 GN=Elf3 PE=1 SV=1	1	2	2	2	2	2	2	8.7	8.7	8.7	44.273	391	391	15															2
G3UYJ7	16.702	16.4609	16.6146	16.4856	16.8663	16.5981	16.7391	16.6713	16.8267	sp|O35215|DOPD_MOUSE;tr|G3UZN1|G3UZN1_MOUSE;tr|G3UYJ7|G3UYJ7_MOUSE	sp|O35215|DOPD_MOUSE;tr|G3UZN1|G3UZN1_MOUSE;tr|G3UYJ7|G3UYJ7_MOUSE	4;3;3	4;3;3	4;3;3	sp|O35215|DOPD_MOUSE D-dopachrome decarboxylase OS=Mus musculus OX=10090 GN=Ddt PE=1 SV=3;tr|G3UZN1|G3UZN1_MOUSE D-dopachrome decarboxylase OS=Mus musculus OX=10090 GN=Ddt PE=1 SV=1;tr|G3UYJ7|G3UYJ7_MOUSE Predicted gene 20441 (Fragment) OS=Mus musculus OX=	3	4	4	4	4	4	4	39	39	39	13.077	118	118;73;252	10.4						1	2	2	2									1
A0A494BAW2	21.2814	21.1859	21.3432	21.2379	21.1404	21.3616	21.0482	21.0473	21.081	sp|P19157|GSTP1_MOUSE;tr|A0A494B908|A0A494B908_MOUSE;tr|A0A494BAW2|A0A494BAW2_MOUSE;tr|A0A494BAS3|A0A494BAS3_MOUSE;tr|Q8VC73|Q8VC73_MOUSE;tr|F6RWR5|F6RWR5_MOUSE	sp|P19157|GSTP1_MOUSE;tr|A0A494B908|A0A494B908_MOUSE;tr|A0A494BAW2|A0A494BAW2_MOUSE	12;10;10;5;1;1	12;10;10;5;1;1	4;2;2;0;0;0	sp|P19157|GSTP1_MOUSE Glutathione S-transferase P 1 OS=Mus musculus OX=10090 GN=Gstp1 PE=1 SV=2;tr|A0A494B908|A0A494B908_MOUSE Glutathione S-transferase P 1 (Fragment) OS=Mus musculus OX=10090 GN=Gstp1 PE=1 SV=1;tr|A0A494BAW2|A0A494BAW2_MOUSE Glutathione S	6	12	12	4	12	12	4	51.9	51.9	14.3	23.609	210	210;160;193;84;210;210	10.1	14	10	1			1	3	2	1	1	2		2	2	1	1	1	1
A0A2R8VHA7	13.9565	13.8697	13.959	13.9404	14.0623	14.2496	13.6874	13.6751	13.8184	tr|D3YZS5|D3YZS5_MOUSE;sp|P97473|TRBP2_MOUSE;tr|D3Z282|D3Z282_MOUSE;tr|A0A2R8VHA7|A0A2R8VHA7_MOUSE;tr|Q3UNH9|Q3UNH9_MOUSE;tr|D6RCY4|D6RCY4_MOUSE;tr|D6RE49|D6RE49_MOUSE	tr|D3YZS5|D3YZS5_MOUSE;sp|P97473|TRBP2_MOUSE;tr|D3Z282|D3Z282_MOUSE;tr|A0A2R8VHA7|A0A2R8VHA7_MOUSE	5;5;4;3;2;1;1	5;5;4;3;2;1;1	5;5;4;3;2;1;1	tr|D3YZS5|D3YZS5_MOUSE RISC-loading complex subunit TARBP2 (Fragment) OS=Mus musculus OX=10090 GN=Tarbp2 PE=1 SV=1;sp|P97473|TRBP2_MOUSE RISC-loading complex subunit TARBP2 OS=Mus musculus OX=10090 GN=Tarbp2 PE=1 SV=2;tr|D3Z282|D3Z282_MOUSE RISC-loading co	7	5	5	5	5	5	5	23.9	23.9	23.9	26.108	243	243;365;225;111;274;58;79	15.3										2	1									2
KMT2D	11.9652	11.997	11.8627	11.8569	11.9751	12.0905	11.8494	11.7105	11.7482	tr|A0A0A0MQ73|A0A0A0MQ73_MOUSE;sp|Q6PDK2|KMT2D_MOUSE	tr|A0A0A0MQ73|A0A0A0MQ73_MOUSE;sp|Q6PDK2|KMT2D_MOUSE	1;1	1;1	1;1	tr|A0A0A0MQ73|A0A0A0MQ73_MOUSE Histone-lysine N-methyltransferase 2D OS=Mus musculus OX=10090 GN=Kmt2d PE=1 SV=1;sp|Q6PDK2|KMT2D_MOUSE Histone-lysine N-methyltransferase 2D OS=Mus musculus OX=10090 GN=Kmt2d PE=1 SV=2	2	1	1	1	1	1	1	0.2	0.2	0.2	600.3	5588	5588;5588	18																		1
AL4A1	20.1255	20.2944	20.1651	20.2386	20.2545	20.2689	20.4726	20.3504	20.4747	sp|Q8CHT0|AL4A1_MOUSE	sp|Q8CHT0|AL4A1_MOUSE	15	15	15	sp|Q8CHT0|AL4A1_MOUSE Delta-1-pyrroline-5-carboxylate dehydrogenase, mitochondrial OS=Mus musculus OX=10090 GN=Aldh4a1 PE=1 SV=3	1	15	15	15	15	15	15	33.8	33.8	33.8	61.84	562	562	10.4	3	4	1					2	2	1	7	2	2	1	3	2	2	1
Q8VCG1	21.1451	21.2921	21.2437	21.1382	21.1058	21.1022	21.3434	21.3356	21.5301	tr|Q9CQ43|Q9CQ43_MOUSE;tr|Q8VCG1|Q8VCG1_MOUSE	tr|Q9CQ43|Q9CQ43_MOUSE;tr|Q8VCG1|Q8VCG1_MOUSE	12;11	12;11	12;11	tr|Q9CQ43|Q9CQ43_MOUSE Deoxyuridine triphosphatase OS=Mus musculus OX=10090 GN=Dut PE=1 SV=1;tr|Q8VCG1|Q8VCG1_MOUSE Deoxyuridine triphosphatase OS=Mus musculus OX=10090 GN=Dut PE=1 SV=1	2	12	12	12	12	12	12	78.4	78.4	78.4	17.384	162	162;200	9.77	12	10	4	1	2	2	3	4	5	5		1	3	1		2	1	1	4	3
GCDH	18.143	18.0651	18.2134	18.2104	18.3135	18.2543	18.4036	18.3965	18.3239	tr|A0A0A0MQ68|A0A0A0MQ68_MOUSE;sp|Q60759|GCDH_MOUSE;tr|D3Z4I2|D3Z4I2_MOUSE	tr|A0A0A0MQ68|A0A0A0MQ68_MOUSE;sp|Q60759|GCDH_MOUSE	6;6;1	6;6;1	6;6;1	tr|A0A0A0MQ68|A0A0A0MQ68_MOUSE Glutaryl-CoA dehydrogenase, mitochondrial OS=Mus musculus OX=10090 GN=Gcdh PE=1 SV=1;sp|Q60759|GCDH_MOUSE Glutaryl-CoA dehydrogenase, mitochondrial OS=Mus musculus OX=10090 GN=Gcdh PE=1 SV=2	3	6	6	6	6	6	6	18.8	18.8	18.8	49.57	447	447;438;75	8.33	1	3								1	2						1		1
A0A2R8W6J8	18.5423	18.5994	18.5219	18.4612	18.6241	18.7012	18.4091	18.3252	18.4233	sp|O35621|PMM1_MOUSE;tr|Q91W01|Q91W01_MOUSE;tr|Q9D6D9|Q9D6D9_MOUSE;tr|A0A2R8W6J8|A0A2R8W6J8_MOUSE;tr|D6RG76|D6RG76_MOUSE	sp|O35621|PMM1_MOUSE;tr|Q91W01|Q91W01_MOUSE;tr|Q9D6D9|Q9D6D9_MOUSE;tr|A0A2R8W6J8|A0A2R8W6J8_MOUSE	11;8;7;6;3	11;8;7;6;3	10;7;6;5;3	sp|O35621|PMM1_MOUSE Phosphomannomutase 1 OS=Mus musculus OX=10090 GN=Pmm1 PE=1 SV=1;tr|Q91W01|Q91W01_MOUSE Phosphomannomutase OS=Mus musculus OX=10090 GN=Pmm1 PE=1 SV=1;tr|Q9D6D9|Q9D6D9_MOUSE Phosphomannomutase OS=Mus musculus OX=10090 GN=Pmm1 PE=1 SV=1;t	5	11	11	10	11	11	10	48.1	48.1	45	29.774	262	262;202;165;228;98	11.6	1	3	1	1		1		1					2	1		1	1	1	1
F8VQ95	13.3732	13.6515	13.395	13.3363	13.3044	13.5811	13.3778	13.0468	13.2396	tr|A0A1B0GRF4|A0A1B0GRF4_MOUSE;sp|Q6Y685|TACC1_MOUSE;tr|F8VQ95|F8VQ95_MOUSE	tr|A0A1B0GRF4|A0A1B0GRF4_MOUSE;sp|Q6Y685|TACC1_MOUSE;tr|F8VQ95|F8VQ95_MOUSE	1;1;1	1;1;1	1;1;1	tr|A0A1B0GRF4|A0A1B0GRF4_MOUSE Transforming acidic coiled-coil-containing protein 1 OS=Mus musculus OX=10090 GN=Tacc1 PE=1 SV=1;sp|Q6Y685|TACC1_MOUSE Transforming acidic coiled-coil-containing protein 1 OS=Mus musculus OX=10090 GN=Tacc1 PE=1 SV=1;tr|F8VQ95	3	1	1	1	1	1	1	4.2	4.2	4.2	38.295	360	360;774;776	6.33						2	1
M0QWS4	18.7762	18.8448	18.681	18.6912	18.6147	18.7793	18.6086	18.5973	18.5886	sp|Q9CR09|UFC1_MOUSE;tr|M0QWS4|M0QWS4_MOUSE	sp|Q9CR09|UFC1_MOUSE;tr|M0QWS4|M0QWS4_MOUSE	3;2	3;2	3;2	sp|Q9CR09|UFC1_MOUSE Ubiquitin-fold modifier-conjugating enzyme 1 OS=Mus musculus OX=10090 GN=Ufc1 PE=1 SV=1;tr|M0QWS4|M0QWS4_MOUSE Ubiquitin-fold modifier-conjugating enzyme 1 OS=Mus musculus OX=10090 GN=Ufc1 PE=1 SV=1	2	3	3	3	3	3	3	15	15	15	19.481	167	167;93	6.75	3	3
PRKDC	14.6219	14.8514	14.5549	14.4059	14.5194	14.5705	14.3897	14.3091	14.1727	sp|P97313|PRKDC_MOUSE	sp|P97313|PRKDC_MOUSE	3	3	3	sp|P97313|PRKDC_MOUSE DNA-dependent protein kinase catalytic subunit OS=Mus musculus OX=10090 GN=Prkdc PE=1 SV=3	1	3	3	3	3	3	3	0.9	0.9	0.9	471.47	4128	4128	13											1	1	1	1	1
DHYS	17.3466	17.2317	17.504	17.469	17.1617	17.4727	17.1146	17.1761	16.9495	sp|Q3TXU5|DHYS_MOUSE;tr|F6W7I2|F6W7I2_MOUSE	sp|Q3TXU5|DHYS_MOUSE	7;3	7;3	7;3	sp|Q3TXU5|DHYS_MOUSE Deoxyhypusine synthase OS=Mus musculus OX=10090 GN=Dhps PE=1 SV=2	2	7	7	7	7	7	7	33.1	33.1	33.1	40.642	369	369;149	11.6	1		1	1	1	1		1	1				1
PG12A	12.9002	13.4091	13.1483	13.252	13.0284	13.3795	13.6129	13.5495	13.5199	tr|A0A0G2JH03|A0A0G2JH03_MOUSE;sp|Q9EPR2|PG12A_MOUSE	tr|A0A0G2JH03|A0A0G2JH03_MOUSE;sp|Q9EPR2|PG12A_MOUSE	1;1	1;1	1;1	tr|A0A0G2JH03|A0A0G2JH03_MOUSE Group XIIA secretory phospholipase A2 (Fragment) OS=Mus musculus OX=10090 GN=Pla2g12a PE=1 SV=1;sp|Q9EPR2|PG12A_MOUSE Group XIIA secretory phospholipase A2 OS=Mus musculus OX=10090 GN=Pla2g12a PE=1 SV=2	2	1	1	1	1	1	1	17.1	17.1	17.1	14.188	129	129;192	23
ECHB	21.0749	21.0543	21.0648	21.0809	21.2259	21.0637	21.2128	21.1913	21.2988	sp|Q99JY0|ECHB_MOUSE;tr|D3YXU1|D3YXU1_MOUSE	sp|Q99JY0|ECHB_MOUSE	18;5	18;5	18;5	sp|Q99JY0|ECHB_MOUSE Trifunctional enzyme subunit beta, mitochondrial OS=Mus musculus OX=10090 GN=Hadhb PE=1 SV=1	2	18	18	18	18	18	18	46.7	46.7	46.7	51.386	475	475;173	8.81	10	5	3	3	2	2	1	4	2	3	4	4	2	4	5	3	1		1	1
TF2B	17.2103	17.1156	17.1483	17.1412	17.2176	17.0749	17.246	17.2005	17.3167	sp|P62915|TF2B_MOUSE	sp|P62915|TF2B_MOUSE	8	8	8	sp|P62915|TF2B_MOUSE Transcription initiation factor IIB OS=Mus musculus OX=10090 GN=Gtf2b PE=1 SV=1	1	8	8	8	8	8	8	31.6	31.6	31.6	34.819	316	316	5.67	3		1			2			2						1
RBM47	12.1822	12.7628	12.3465	12.6177	12.4558	12.2999	12.0917	12.3771	11.8365	tr|D3YXZ5|D3YXZ5_MOUSE;sp|Q91WT8|RBM47_MOUSE	tr|D3YXZ5|D3YXZ5_MOUSE;sp|Q91WT8|RBM47_MOUSE	1;1	1;1	1;1	tr|D3YXZ5|D3YXZ5_MOUSE RNA-binding protein 47 OS=Mus musculus OX=10090 GN=Rbm47 PE=1 SV=1;sp|Q91WT8|RBM47_MOUSE RNA-binding protein 47 OS=Mus musculus OX=10090 GN=Rbm47 PE=1 SV=1	2	1	1	1	1	1	1	1.5	1.5	1.5	56.868	521	521;590	6						1
ATIF1	19.571	19.4643	19.4511	19.6685	19.6146	19.5047	19.4049	19.3266	19.291	tr|E9PV44|E9PV44_MOUSE;sp|O35143|ATIF1_MOUSE	tr|E9PV44|E9PV44_MOUSE;sp|O35143|ATIF1_MOUSE	6;6	6;6	6;6	tr|E9PV44|E9PV44_MOUSE ATPase inhibitory factor 1 OS=Mus musculus OX=10090 GN=Atpif1 PE=1 SV=1;sp|O35143|ATIF1_MOUSE ATPase inhibitor, mitochondrial OS=Mus musculus OX=10090 GN=ATP5IF1 PE=1 SV=2	2	6	6	6	6	6	6	51.4	51.4	51.4	8.7887	74	74;106	8.38	6	6	2						2			1						1	1
AHDC1	14.3703	14.585	14.4319	14.4655	14.4019	14.4417	14.4116	14.2201	14.3118	sp|Q6PAL7|AHDC1_MOUSE	sp|Q6PAL7|AHDC1_MOUSE	3	3	3	sp|Q6PAL7|AHDC1_MOUSE AT-hook DNA-binding motif-containing protein 1 OS=Mus musculus OX=10090 GN=Ahdc1 PE=1 SV=1	1	3	3	3	3	3	3	2.3	2.3	2.3	168.08	1594	1594	19.4															1		1
E9PZI6	15.2502	15.2808	15.3232	15.3017	15.3871	15.2259	15.3525	15.5513	15.4527	tr|E9QKG2|E9QKG2_MOUSE;sp|Q9WV86|KTNA1_MOUSE;tr|E9PZI6|E9PZI6_MOUSE	tr|E9QKG2|E9QKG2_MOUSE;sp|Q9WV86|KTNA1_MOUSE;tr|E9PZI6|E9PZI6_MOUSE	2;2;2	2;2;2	2;2;2	tr|E9QKG2|E9QKG2_MOUSE Katanin p60 ATPase-containing subunit A1 OS=Mus musculus OX=10090 GN=Katna1 PE=1 SV=1;sp|Q9WV86|KTNA1_MOUSE Katanin p60 ATPase-containing subunit A1 OS=Mus musculus OX=10090 GN=Katna1 PE=1 SV=1;tr|E9PZI6|E9PZI6_MOUSE Katanin p60 ATPa	3	2	2	2	2	2	2	6.1	6.1	6.1	55.982	491	491;491;493	12	1													1		1	1
A0A1Y7VMA0	19.0182	18.8743	19.122	19.0901	19.1762	19.1466	18.6807	18.8211	18.8719	sp|Q9JI75|NQO2_MOUSE;tr|A0A1Y7VL95|A0A1Y7VL95_MOUSE;tr|A0A1Y7VMA0|A0A1Y7VMA0_MOUSE	sp|Q9JI75|NQO2_MOUSE;tr|A0A1Y7VL95|A0A1Y7VL95_MOUSE;tr|A0A1Y7VMA0|A0A1Y7VMA0_MOUSE	4;4;3	4;4;3	4;4;3	sp|Q9JI75|NQO2_MOUSE Ribosyldihydronicotinamide dehydrogenase [quinone] OS=Mus musculus OX=10090 GN=Nqo2 PE=1 SV=3;tr|A0A1Y7VL95|A0A1Y7VL95_MOUSE Ribosyldihydronicotinamide dehydrogenase [quinone] OS=Mus musculus OX=10090 GN=Nqo2 PE=1 SV=1;tr|A0A1Y7VMA0|A0	3	4	4	4	4	4	4	27.7	27.7	27.7	26.248	231	231;187;187	16.4		1								1		1								1
B0V2V1	13.2915	13.4772	13.5194	13.2294	13.2618	13.4816	13.1234	13.2189	12.9463	sp|Q9DAU1|CNPY3_MOUSE;tr|B0V2V1|B0V2V1_MOUSE	sp|Q9DAU1|CNPY3_MOUSE;tr|B0V2V1|B0V2V1_MOUSE	2;1	2;1	2;1	sp|Q9DAU1|CNPY3_MOUSE Protein canopy homolog 3 OS=Mus musculus OX=10090 GN=Cnpy3 PE=1 SV=1;tr|B0V2V1|B0V2V1_MOUSE Protein canopy homolog 3 OS=Mus musculus OX=10090 GN=Cnpy3 PE=1 SV=1	2	2	2	2	2	2	2	9.4	9.4	9.4	30.537	276	276;118	20																		1
CNDH2	16.5301	16.3517	16.4655	16.4556	16.3434	16.5419	16.5891	16.6692	16.6835	tr|E9PY48|E9PY48_MOUSE;sp|Q8BSP2|CNDH2_MOUSE	tr|E9PY48|E9PY48_MOUSE;sp|Q8BSP2|CNDH2_MOUSE	1;1	1;1	1;1	tr|E9PY48|E9PY48_MOUSE Condensin-2 complex subunit H2 OS=Mus musculus OX=10090 GN=Ncaph2 PE=1 SV=1;sp|Q8BSP2|CNDH2_MOUSE Condensin-2 complex subunit H2 OS=Mus musculus OX=10090 GN=Ncaph2 PE=1 SV=1	2	1	1	1	1	1	1	4.5	4.5	4.5	65.309	576	576;607	17.8																1	1	2	2
UBXN4	9.77751	10.3138	9.41897	9.62286	10.1533	9.97781	9.473	9.4616	8.88478	tr|A0A087WSK5|A0A087WSK5_MOUSE;tr|A0A0R4J078|A0A0R4J078_MOUSE;sp|Q8VCH8|UBXN4_MOUSE	tr|A0A087WSK5|A0A087WSK5_MOUSE;tr|A0A0R4J078|A0A0R4J078_MOUSE;sp|Q8VCH8|UBXN4_MOUSE	1;1;1	1;1;1	1;1;1	tr|A0A087WSK5|A0A087WSK5_MOUSE UBX domain-containing protein 4 (Fragment) OS=Mus musculus OX=10090 GN=Ubxn4 PE=1 SV=1;tr|A0A0R4J078|A0A0R4J078_MOUSE UBX domain-containing protein 4 OS=Mus musculus OX=10090 GN=Ubxn4 PE=1 SV=1;sp|Q8VCH8|UBXN4_MOUSE UBX domai	3	1	1	1	1	1	1	37.5	37.5	37.5	9.2826	88	88;506;506	21
TM199	13.2316	13.2482	13.1288	13.1461	13.3269	13.3221	13.0741	13.0806	12.9291	sp|Q5SYH2|TM199_MOUSE	sp|Q5SYH2|TM199_MOUSE	1	1	1	sp|Q5SYH2|TM199_MOUSE Transmembrane protein 199 OS=Mus musculus OX=10090 GN=Tmem199 PE=1 SV=1	1	1	1	1	1	1	1	13.9	13.9	13.9	23.099	208	208	23.5
A0A0N4SWC5	20.1802	19.8852	20.123	19.8485	20.3021	19.9841	20.016	20.1127	20.2986	tr|F6QKD2|F6QKD2_MOUSE;sp|Q9CWX9|DDX47_MOUSE;tr|A0A0N4SVT1|A0A0N4SVT1_MOUSE;tr|A0A0N4SWC5|A0A0N4SWC5_MOUSE;tr|A0A0N4SVK2|A0A0N4SVK2_MOUSE;tr|A0A0N4SV55|A0A0N4SV55_MOUSE;tr|D3YWF9|D3YWF9_MOUSE	tr|F6QKD2|F6QKD2_MOUSE;sp|Q9CWX9|DDX47_MOUSE;tr|A0A0N4SVT1|A0A0N4SVT1_MOUSE;tr|A0A0N4SWC5|A0A0N4SWC5_MOUSE	10;10;9;5;3;2;1	10;10;9;5;3;2;1	10;10;9;5;3;2;1	tr|F6QKD2|F6QKD2_MOUSE Probable ATP-dependent RNA helicase DDX47 (Fragment) OS=Mus musculus OX=10090 GN=Ddx47 PE=1 SV=1;sp|Q9CWX9|DDX47_MOUSE Probable ATP-dependent RNA helicase DDX47 OS=Mus musculus OX=10090 GN=Ddx47 PE=2 SV=2;tr|A0A0N4SVT1|A0A0N4SVT1_MOU	7	10	10	10	10	10	10	36.9	36.9	36.9	39.913	360	360;455;380;180;196;62;138	12	5	5		2	1	1	1	1	2	1	2	2	2			2	2	2	1	1
A0A0R4J243	17.0398	16.9471	17.0275	17.2714	16.9243	17.077	16.8643	16.935	16.6985	sp|Q8BR65|SDS3_MOUSE;tr|A0A0R4J243|A0A0R4J243_MOUSE	sp|Q8BR65|SDS3_MOUSE;tr|A0A0R4J243|A0A0R4J243_MOUSE	2;2	2;2	2;2	sp|Q8BR65|SDS3_MOUSE Sin3 histone deacetylase corepressor complex component SDS3 OS=Mus musculus OX=10090 GN=Suds3 PE=1 SV=1;tr|A0A0R4J243|A0A0R4J243_MOUSE Sin3 histone deacetylase corepressor complex component SDS3 OS=Mus musculus OX=10090 GN=Suds3 PE=1 S	2	2	2	2	2	2	2	7.9	7.9	7.9	38.107	328	328;332	8	1	1	1														2
PEX14	14.4697	14.6435	14.467	14.853	14.5982	14.7199	14.5864	14.5177	14.5479	sp|Q9R0A0|PEX14_MOUSE	sp|Q9R0A0|PEX14_MOUSE	2	2	2	sp|Q9R0A0|PEX14_MOUSE Peroxisomal membrane protein PEX14 OS=Mus musculus OX=10090 GN=Pex14 PE=1 SV=1	1	2	2	2	2	2	2	11.4	11.4	11.4	41.207	376	376	11.5	1
HEM3	20.6343	20.5858	20.6388	20.7106	20.4626	20.705	20.4918	20.4956	20.482	sp|P22907|HEM3_MOUSE;tr|A0A1L1ST19|A0A1L1ST19_MOUSE;tr|A0A1L1SRM0|A0A1L1SRM0_MOUSE	sp|P22907|HEM3_MOUSE	15;3;1	15;3;1	15;3;1	sp|P22907|HEM3_MOUSE Porphobilinogen deaminase OS=Mus musculus OX=10090 GN=Hmbs PE=1 SV=2	3	15	15	15	15	15	15	49.6	49.6	49.6	39.344	361	361;126;52	10.9			2	1	2	3	4	6	7	4	2	3	2	1	2	2	1	2	1	1
B2RUC1	12.3009	11.7097	12.0027	11.9151	11.8319	11.8839	12.0673	12.1567	12.4476	tr|Q3V2G6|Q3V2G6_MOUSE;tr|A0A1L1SR11|A0A1L1SR11_MOUSE;tr|A0A1L1ST53|A0A1L1ST53_MOUSE;sp|O54818|TPD53_MOUSE;tr|B2RUC1|B2RUC1_MOUSE	tr|Q3V2G6|Q3V2G6_MOUSE;tr|A0A1L1SR11|A0A1L1SR11_MOUSE;tr|A0A1L1ST53|A0A1L1ST53_MOUSE;sp|O54818|TPD53_MOUSE;tr|B2RUC1|B2RUC1_MOUSE	2;2;2;2;2	2;2;2;2;2	2;2;2;2;2	tr|Q3V2G6|Q3V2G6_MOUSE Tumor protein D53 OS=Mus musculus OX=10090 GN=Tpd52l1 PE=1 SV=1;tr|A0A1L1SR11|A0A1L1SR11_MOUSE Tumor protein D53 OS=Mus musculus OX=10090 GN=Tpd52l1 PE=1 SV=1;tr|A0A1L1ST53|A0A1L1ST53_MOUSE Tumor protein D53 OS=Mus musculus OX=10090	5	2	2	2	2	2	2	23.7	23.7	23.7	14.752	131	131;144;191;204;209	10.5	1																			1
MED20	16.5532	16.9138	16.851	16.8709	16.6966	16.8429	16.6883	16.6794	16.6379	tr|G3UVU6|G3UVU6_MOUSE;sp|Q9R0X0|MED20_MOUSE	tr|G3UVU6|G3UVU6_MOUSE;sp|Q9R0X0|MED20_MOUSE	1;1	1;1	1;1	tr|G3UVU6|G3UVU6_MOUSE Mediator of RNA polymerase II transcription subunit 20 OS=Mus musculus OX=10090 GN=Gm20517 PE=3 SV=1;sp|Q9R0X0|MED20_MOUSE Mediator of RNA polymerase II transcription subunit 20 OS=Mus musculus OX=10090 GN=Med20 PE=1 SV=1	2	1	1	1	1	1	1	7.2	7.2	7.2	16.461	152	152;212	2		1
PEA15	15.2123	16.4162	15.2718	15.4507	15.0105	15.6948	15.264	15.0823	15.3605	tr|D3Z375|D3Z375_MOUSE;sp|Q62048|PEA15_MOUSE	tr|D3Z375|D3Z375_MOUSE;sp|Q62048|PEA15_MOUSE	2;2	2;2	2;2	tr|D3Z375|D3Z375_MOUSE Phosphoprotein-enriched in astrocytes 15A (Fragment) OS=Mus musculus OX=10090 GN=Pea15a PE=1 SV=1;sp|Q62048|PEA15_MOUSE Astrocytic phosphoprotein PEA-15 OS=Mus musculus OX=10090 GN=Pea15 PE=1 SV=1	2	2	2	2	2	2	2	40.2	40.2	40.2	10.697	92	92;130	8	1							1	2	1	1
MARK1	13.3259	13.3355	13.2888	12.8807	13.6398	13.0725	13.4806	13.3839	13.5075	sp|Q03141|MARK3_MOUSE;tr|A0A1Y7VNZ6|A0A1Y7VNZ6_MOUSE;tr|A0A0A6YY78|A0A0A6YY78_MOUSE;sp|Q8CIP4|MARK4_MOUSE;sp|Q8VHJ5|MARK1_MOUSE	sp|Q03141|MARK3_MOUSE;tr|A0A1Y7VNZ6|A0A1Y7VNZ6_MOUSE;tr|A0A0A6YY78|A0A0A6YY78_MOUSE;sp|Q8CIP4|MARK4_MOUSE;sp|Q8VHJ5|MARK1_MOUSE	3;3;2;2;2	1;1;0;0;0	1;1;0;0;0	sp|Q03141|MARK3_MOUSE MAP/microtubule affinity-regulating kinase 3 OS=Mus musculus OX=10090 GN=Mark3 PE=1 SV=2;tr|A0A1Y7VNZ6|A0A1Y7VNZ6_MOUSE Non-specific serine/threonine protein kinase OS=Mus musculus OX=10090 GN=Mark3 PE=1 SV=1;tr|A0A0A6YY78|A0A0A6YY78_	5	3	1	1	3	1	1	4.8	1.1	1.1	84.389	753	753;797;153;752;795	9									1
GEMI2	16.716	16.8031	16.6371	16.8634	16.8006	16.7986	16.7357	16.634	16.5135	sp|Q9CQQ4|GEMI2_MOUSE	sp|Q9CQQ4|GEMI2_MOUSE	3	3	3	sp|Q9CQQ4|GEMI2_MOUSE Gem-associated protein 2 OS=Mus musculus OX=10090 GN=Gemin2 PE=2 SV=1	1	3	3	3	3	3	3	24.2	24.2	24.2	30.44	269	269	17.5		1														1	1
SCRN3	14.863	14.9521	14.6528	14.7525	14.6563	14.5541	14.5768	14.4158	14.2933	tr|A2AWQ9|A2AWQ9_MOUSE;sp|Q3TMH2|SCRN3_MOUSE	tr|A2AWQ9|A2AWQ9_MOUSE;sp|Q3TMH2|SCRN3_MOUSE	1;1	1;1	1;1	tr|A2AWQ9|A2AWQ9_MOUSE Secernin-3 OS=Mus musculus OX=10090 GN=Scrn3 PE=1 SV=1;sp|Q3TMH2|SCRN3_MOUSE Secernin-3 OS=Mus musculus OX=10090 GN=Scrn3 PE=1 SV=1	2	1	1	1	1	1	1	5.8	5.8	5.8	21.111	189	189;418	20																				1
APT	22.5598	22.5868	22.5181	22.5721	22.3242	22.4442	22.3562	22.2783	22.3556	sp|P08030|APT_MOUSE;tr|A0A1D5RLR6|A0A1D5RLR6_MOUSE	sp|P08030|APT_MOUSE	11;3	11;3	11;3	sp|P08030|APT_MOUSE Adenine phosphoribosyltransferase OS=Mus musculus OX=10090 GN=Aprt PE=1 SV=2	2	11	11	11	11	11	11	78.9	78.9	78.9	19.724	180	180;67	10.7	14	10	3	3	4	9	5	7	6	3	2	3	3	3	3	2	3	5	5	8
A0A1D5RMI1	14.0082	13.8082	13.9534	13.8707	13.7844	13.6494	13.6174	13.5043	13.5418	sp|Q7TMC8|FCSK_MOUSE;tr|A0A1D5RMI1|A0A1D5RMI1_MOUSE	sp|Q7TMC8|FCSK_MOUSE;tr|A0A1D5RMI1|A0A1D5RMI1_MOUSE	2;1	2;1	2;1	sp|Q7TMC8|FCSK_MOUSE L-fucose kinase OS=Mus musculus OX=10090 GN=Fcsk PE=1 SV=1;tr|A0A1D5RMI1|A0A1D5RMI1_MOUSE L-fucose kinase OS=Mus musculus OX=10090 GN=Fcsk PE=1 SV=1	2	2	2	2	2	2	2	3.3	3.3	3.3	119.27	1090	1090;462	18														1
G3UZM1	17.8978	17.8942	17.9741	17.9162	17.8702	17.91	18.0429	18.058	18.0043	sp|Q69ZK6|JHD2C_MOUSE;tr|A0A0A0MQ98|A0A0A0MQ98_MOUSE;tr|G3UZM1|G3UZM1_MOUSE;tr|G3UYW3|G3UYW3_MOUSE	sp|Q69ZK6|JHD2C_MOUSE;tr|A0A0A0MQ98|A0A0A0MQ98_MOUSE;tr|G3UZM1|G3UZM1_MOUSE	9;9;9;1	9;9;9;1	9;9;9;1	sp|Q69ZK6|JHD2C_MOUSE Probable JmjC domain-containing histone demethylation protein 2C OS=Mus musculus OX=10090 GN=Jmjd1c PE=1 SV=3;tr|A0A0A0MQ98|A0A0A0MQ98_MOUSE Probable JmjC domain-containing histone demethylation protein 2C OS=Mus musculus OX=10090 GN=	4	9	9	9	9	9	9	4.3	4.3	4.3	260.64	2350	2350;2530;2531;744	11.9	2	1			1	1				1									1	1
CWC15	17.7719	17.6997	17.6665	17.6274	17.7042	17.5893	17.7876	17.7943	17.7555	sp|Q9JHS9|CWC15_MOUSE;tr|A0A1L1SVD8|A0A1L1SVD8_MOUSE	sp|Q9JHS9|CWC15_MOUSE	8;3	8;3	8;3	sp|Q9JHS9|CWC15_MOUSE Spliceosome-associated protein CWC15 homolog OS=Mus musculus OX=10090 GN=Cwc15 PE=1 SV=1	2	8	8	8	8	8	8	29.3	29.3	29.3	26.624	229	229;79	11.3	2	2					1	1					1						1	2
UMPS	22.7719	22.734	22.8047	22.8148	22.6843	22.682	22.8571	22.9362	22.9001	sp|P13439|UMPS_MOUSE;tr|D6RJ62|D6RJ62_MOUSE	sp|P13439|UMPS_MOUSE	26;3	26;3	26;3	sp|P13439|UMPS_MOUSE Uridine 5-monophosphate synthase OS=Mus musculus OX=10090 GN=Umps PE=1 SV=3	2	26	26	26	26	26	26	70.7	70.7	70.7	52.292	481	481;57	12.7	12	11	1	1	1	4	4	6	9	5	3	4	9	14	12	7	13	11	10	5
A0A1W2P866	14.6236	14.3118	14.3923	14.554	14.4206	14.5845	14.7266	14.7298	14.7183	tr|A0A0R4J233|A0A0R4J233_MOUSE;tr|A0A1W2P6J7|A0A1W2P6J7_MOUSE;sp|Q8C650|SEP10_MOUSE;tr|A0A1W2P866|A0A1W2P866_MOUSE	tr|A0A0R4J233|A0A0R4J233_MOUSE;tr|A0A1W2P6J7|A0A1W2P6J7_MOUSE;sp|Q8C650|SEP10_MOUSE;tr|A0A1W2P866|A0A1W2P866_MOUSE	4;4;4;2	2;2;2;1	2;2;2;1	tr|A0A0R4J233|A0A0R4J233_MOUSE Septin-10 OS=Mus musculus OX=10090 GN=Septin10 PE=1 SV=1;tr|A0A1W2P6J7|A0A1W2P6J7_MOUSE Septin-10 OS=Mus musculus OX=10090 GN=Septin10 PE=1 SV=1;sp|Q8C650|SEP10_MOUSE Septin-10 OS=Mus musculus OX=10090 GN=Septin10 PE=1 SV=1;t	4	4	2	2	4	2	2	11.5	7.7	7.7	49.829	427	427;452;452;196	17			1
EHD4	15.9942	15.8596	15.9027	15.9535	15.9601	15.908	16.0618	16.0503	16.0083	sp|Q9EQP2|EHD4_MOUSE	sp|Q9EQP2|EHD4_MOUSE	8	6	6	sp|Q9EQP2|EHD4_MOUSE EH domain-containing protein 4 OS=Mus musculus OX=10090 GN=Ehd4 PE=1 SV=1	1	8	6	6	8	6	6	16.8	13.1	13.1	61.48	541	541	19.2													2					2
P5CR2	20.1937	20.2053	20.1832	20.3009	20.0515	20.1963	20.0853	20.1192	19.9978	sp|Q922Q4|P5CR2_MOUSE;tr|A2ABZ0|A2ABZ0_MOUSE	sp|Q922Q4|P5CR2_MOUSE	11;2	11;2	7;0	sp|Q922Q4|P5CR2_MOUSE Pyrroline-5-carboxylate reductase 2 OS=Mus musculus OX=10090 GN=Pycr2 PE=1 SV=1	2	11	11	7	11	11	7	50.3	50.3	36.6	33.659	320	320;164	8.64	6	5	1			2				1			1	2	2					2
F7B2B4	20.4641	20.6558	20.3873	20.5126	20.3741	20.5583	20.4161	20.3339	20.4817	sp|Q9D1K2|VATF_MOUSE;tr|A0A0N4SVE1|A0A0N4SVE1_MOUSE;tr|F7B2B4|F7B2B4_MOUSE	sp|Q9D1K2|VATF_MOUSE;tr|A0A0N4SVE1|A0A0N4SVE1_MOUSE;tr|F7B2B4|F7B2B4_MOUSE	8;5;5	8;5;5	8;5;5	sp|Q9D1K2|VATF_MOUSE V-type proton ATPase subunit F OS=Mus musculus OX=10090 GN=Atp6v1f PE=1 SV=2;tr|A0A0N4SVE1|A0A0N4SVE1_MOUSE V-type proton ATPase subunit F OS=Mus musculus OX=10090 GN=Atp6v1f PE=1 SV=1;tr|F7B2B4|F7B2B4_MOUSE V-type proton ATPase subuni	3	8	8	8	8	8	8	79	79	79	13.37	119	119;71;100	12.1	4	7	2	1										1	1	1	1	3	1	2
ZN568	13.8164	14.1878	13.8486	14.1158	14.1022	14.034	13.9416	13.8009	13.8985	sp|E9PYI1|ZN568_MOUSE	sp|E9PYI1|ZN568_MOUSE	1	1	1	sp|E9PYI1|ZN568_MOUSE Zinc finger protein 568 OS=Mus musculus OX=10090 GN=Znf568 PE=1 SV=1	1	1	1	1	1	1	1	1.3	1.3	1.3	77.116	671	671	1	1
SMYD5	18.4584	18.1619	18.4897	18.4186	18.4888	17.9113	18.3498	18.5766	18.5371	sp|Q3TYX3|SMYD5_MOUSE	sp|Q3TYX3|SMYD5_MOUSE	8	8	8	sp|Q3TYX3|SMYD5_MOUSE SET and MYND domain-containing protein 5 OS=Mus musculus OX=10090 GN=Smyd5 PE=1 SV=2	1	8	8	8	8	8	8	23.1	23.1	23.1	47.095	416	416	6.42	3	2		3	2	4	4		1		1	1	2		1
A0A0U1RQ20	21.3893	21.7663	21.409	21.4761	21.0536	21.6689	21.3342	21.2916	21.3997	sp|Q9EPB4|ASC_MOUSE;tr|A0A0U1RQ20|A0A0U1RQ20_MOUSE	sp|Q9EPB4|ASC_MOUSE;tr|A0A0U1RQ20|A0A0U1RQ20_MOUSE	11;7	11;7	11;7	sp|Q9EPB4|ASC_MOUSE Apoptosis-associated speck-like protein containing a CARD OS=Mus musculus OX=10090 GN=Pycard PE=1 SV=1;tr|A0A0U1RQ20|A0A0U1RQ20_MOUSE Apoptosis-associated speck-like protein-containing a CARD (Fragment) OS=Mus musculus OX=10090 GN=Pycar	2	11	11	11	11	11	11	72.5	72.5	72.5	21.458	193	193;151	8.63	7	7		1	2	1	2	1		2	3	1	1	1	1	1	2	1
ECHM	20.2622	20.2594	20.341	20.413	20.2439	20.305	20.5181	20.4892	20.4323	sp|Q8BH95|ECHM_MOUSE	sp|Q8BH95|ECHM_MOUSE	15	15	15	sp|Q8BH95|ECHM_MOUSE Enoyl-CoA hydratase, mitochondrial OS=Mus musculus OX=10090 GN=Echs1 PE=1 SV=1	1	15	15	15	15	15	15	71	71	71	31.474	290	290	7.52	10	11				1	1	2			4	1				2	2	2	1	1
J3QNT6	15.7093	15.4644	15.7788	15.9115	15.9295	16.3517	15.2556	15.4722	15.4371	tr|J3QNT6|J3QNT6_MOUSE	tr|J3QNT6|J3QNT6_MOUSE	8	2	0	tr|J3QNT6|J3QNT6_MOUSE Predicted gene 5039 OS=Mus musculus OX=10090 GN=Gm5039 PE=3 SV=1	1	8	2	0	8	2	0	43.8	12.5	0	16.498	144	144	2	1	1	1
Q8BSE7	16.8208	16.7044	16.7124	16.5939	16.7548	16.5999	16.7209	16.7871	16.8687	tr|A0A1L1ST22|A0A1L1ST22_MOUSE;tr|Q8BSE7|Q8BSE7_MOUSE	tr|A0A1L1ST22|A0A1L1ST22_MOUSE;tr|Q8BSE7|Q8BSE7_MOUSE	9;6	5;5	5;5	tr|A0A1L1ST22|A0A1L1ST22_MOUSE CLIP-associating protein 2 OS=Mus musculus OX=10090 GN=Clasp2 PE=1 SV=1;tr|Q8BSE7|Q8BSE7_MOUSE CLIP-associating protein 2 OS=Mus musculus OX=10090 GN=Clasp2 PE=1 SV=1	2	9	5	5	9	5	5	20.7	12.7	12.7	66.341	600	600;400	14.5		1									1		2	2				3	1	1
AP4E1	11.257	12.0283	11.4046	11.5633	11.605	11.6964	11.2662	11.4352	11.5038	sp|Q80V94|AP4E1_MOUSE	sp|Q80V94|AP4E1_MOUSE	1	1	1	sp|Q80V94|AP4E1_MOUSE AP-4 complex subunit epsilon-1 OS=Mus musculus OX=10090 GN=Ap4e1 PE=1 SV=3	1	1	1	1	1	1	1	1.8	1.8	1.8	124.84	1122	1122	24
V9GWY0	23.2546	23.007	23.1245	22.9502	23.0553	22.9736	23.132	23.0937	23.1996	sp|P62702|RS4X_MOUSE;tr|V9GWY0|V9GWY0_MOUSE	sp|P62702|RS4X_MOUSE;tr|V9GWY0|V9GWY0_MOUSE	21;11	21;11	21;11	sp|P62702|RS4X_MOUSE 40S ribosomal protein S4, X isoform OS=Mus musculus OX=10090 GN=Rps4x PE=1 SV=2;tr|V9GWY0|V9GWY0_MOUSE 40S ribosomal protein S4 OS=Mus musculus OX=10090 GN=Gm15013 PE=3 SV=1	2	21	21	21	21	21	21	64.6	64.6	64.6	29.597	263	263;266	9.59	24	30	12	4	7	11	9	10	10	6	4	1	3	6	8	6	7	10	6	7
MYH11	16.7459	17.1013	16.8758	17.1065	17.1055	16.9124	16.8989	16.7278	16.5607	tr|A0A2R8VHF9|A0A2R8VHF9_MOUSE;tr|E9QPE7|E9QPE7_MOUSE;tr|A0A338P6K2|A0A338P6K2_MOUSE;sp|O08638|MYH11_MOUSE	tr|A0A2R8VHF9|A0A2R8VHF9_MOUSE;tr|E9QPE7|E9QPE7_MOUSE;tr|A0A338P6K2|A0A338P6K2_MOUSE;sp|O08638|MYH11_MOUSE	10;10;10;9	1;1;1;1	1;1;1;1	tr|A0A2R8VHF9|A0A2R8VHF9_MOUSE Myosin-11 OS=Mus musculus OX=10090 GN=Myh11 PE=1 SV=1;tr|E9QPE7|E9QPE7_MOUSE Myosin-11 OS=Mus musculus OX=10090 GN=Myh11 PE=1 SV=2;tr|A0A338P6K2|A0A338P6K2_MOUSE Myosin-11 OS=Mus musculus OX=10090 GN=Myh11 PE=1 SV=1;sp|O08638	4	10	1	1	10	1	1	5.7	0.4	0.4	223.35	1938	1938;1972;1979;1972	1	1
ECHA	21.818	21.9023	21.8493	21.9075	21.9715	21.9338	22.062	22.0144	22.1051	sp|Q8BMS1|ECHA_MOUSE	sp|Q8BMS1|ECHA_MOUSE	26	26	26	sp|Q8BMS1|ECHA_MOUSE Trifunctional enzyme subunit alpha, mitochondrial OS=Mus musculus OX=10090 GN=Hadha PE=1 SV=1	1	26	26	26	26	26	26	47.6	47.6	47.6	82.669	763	763	10.9	14	18	1	4	2	2	2	3	2	2	2	6	5	3	3	3	2	4	2	4
RAB18	14.9807	15.0144	15.0044	14.7952	14.949	14.9505	14.6998	14.8359	14.6311	tr|A0A3Q4EI12|A0A3Q4EI12_MOUSE;sp|P35293|RAB18_MOUSE;tr|A0A452J8C1|A0A452J8C1_MOUSE	tr|A0A3Q4EI12|A0A3Q4EI12_MOUSE;sp|P35293|RAB18_MOUSE	3;3;1	3;3;1	3;3;1	tr|A0A3Q4EI12|A0A3Q4EI12_MOUSE Ras-related protein Rab-18 OS=Mus musculus OX=10090 GN=Rab18 PE=1 SV=1;sp|P35293|RAB18_MOUSE Ras-related protein Rab-18 OS=Mus musculus OX=10090 GN=Rab18 PE=1 SV=2	3	3	3	3	3	3	3	19.3	19.3	19.3	23.787	212	212;206;194	18												1						1
PSF3	17.4214	17.1173	17.2417	17.2874	17.2437	17.2757	17.405	17.3926	17.4392	tr|A0A1D5RLV2|A0A1D5RLV2_MOUSE;sp|Q9CY94|PSF3_MOUSE	tr|A0A1D5RLV2|A0A1D5RLV2_MOUSE;sp|Q9CY94|PSF3_MOUSE	3;3	3;3	3;3	tr|A0A1D5RLV2|A0A1D5RLV2_MOUSE DNA replication complex GINS protein PSF3 OS=Mus musculus OX=10090 GN=Gins3 PE=1 SV=1;sp|Q9CY94|PSF3_MOUSE DNA replication complex GINS protein PSF3 OS=Mus musculus OX=10090 GN=Gins3 PE=2 SV=1	2	3	3	3	3	3	3	47.2	47.2	47.2	16.125	144	144;216	11.6	1					1										1	1	1
E9QLZ9	21.2971	21.7288	21.3539	21.4377	21.2778	21.2165	21.1721	21.1872	21.122	tr|A0A0A6YXC8|A0A0A6YXC8_MOUSE;tr|A0A0A6YW06|A0A0A6YW06_MOUSE;tr|E9QKR1|E9QKR1_MOUSE;tr|J3QNM3|J3QNM3_MOUSE;tr|E9QKQ9|E9QKQ9_MOUSE;sp|Q03173|ENAH_MOUSE;tr|E9QLZ9|E9QLZ9_MOUSE;tr|A0A0A6YVZ6|A0A0A6YVZ6_MOUSE	tr|A0A0A6YXC8|A0A0A6YXC8_MOUSE;tr|A0A0A6YW06|A0A0A6YW06_MOUSE;tr|E9QKR1|E9QKR1_MOUSE;tr|J3QNM3|J3QNM3_MOUSE;tr|E9QKQ9|E9QKQ9_MOUSE;sp|Q03173|ENAH_MOUSE;tr|E9QLZ9|E9QLZ9_MOUSE	17;17;16;16;16;16;16;1	17;17;16;16;16;16;16;1	17;17;16;16;16;16;16;1	tr|A0A0A6YXC8|A0A0A6YXC8_MOUSE Protein enabled homolog OS=Mus musculus OX=10090 GN=Enah PE=1 SV=1;tr|A0A0A6YW06|A0A0A6YW06_MOUSE Protein enabled homolog OS=Mus musculus OX=10090 GN=Enah PE=1 SV=1;tr|E9QKR1|E9QKR1_MOUSE Protein enabled homolog OS=Mus muscul	8	17	17	17	17	17	17	33	33	33	58.35	524	524;785;562;789;789;802;804;229	12.7	9	6					1			1			1	1	2		2	3	2	3
SMYD3	17.1342	17.275	17.1291	17.2289	17.0791	17.1705	17.0038	17.0662	17.1587	sp|Q9CWR2|SMYD3_MOUSE;tr|D3YZ17|D3YZ17_MOUSE;tr|A0A0A6YWP2|A0A0A6YWP2_MOUSE	sp|Q9CWR2|SMYD3_MOUSE	5;2;1	5;2;1	5;2;1	sp|Q9CWR2|SMYD3_MOUSE Histone-lysine N-methyltransferase SMYD3 OS=Mus musculus OX=10090 GN=Smyd3 PE=2 SV=1	3	5	5	5	5	5	5	14.3	14.3	14.3	49.126	428	428;182;72	7	1		1					1		1			1
EIF1B	15.0629	15.1104	15.17	14.8886	15.1374	15.226	15.3332	15.2075	15.4396	sp|Q9CXU9|EIF1B_MOUSE	sp|Q9CXU9|EIF1B_MOUSE	5	1	1	sp|Q9CXU9|EIF1B_MOUSE Eukaryotic translation initiation factor 1b OS=Mus musculus OX=10090 GN=Eif1b PE=1 SV=2	1	5	1	1	5	1	1	60.2	11.5	11.5	12.823	113	113	7.5							1	1
DEST	22.5021	22.2705	22.4657	22.4155	22.186	22.3083	22.6369	22.554	22.5137	sp|Q9R0P5|DEST_MOUSE	sp|Q9R0P5|DEST_MOUSE	12	11	11	sp|Q9R0P5|DEST_MOUSE Destrin OS=Mus musculus OX=10090 GN=Dstn PE=1 SV=3	1	12	11	11	12	11	11	71.5	67.3	67.3	18.521	165	165	11.2	17	17	6	1	1	3	4	2	1	4	2	4	6	5	4	3	3	5	6	5
TIM8B	19.8414	19.7345	19.7793	19.8302	19.8782	19.7281	19.6884	19.6008	19.5447	sp|P62077|TIM8B_MOUSE	sp|P62077|TIM8B_MOUSE	5	5	5	sp|P62077|TIM8B_MOUSE Mitochondrial import inner membrane translocase subunit Tim8 B OS=Mus musculus OX=10090 GN=Timm8b PE=1 SV=1	1	5	5	5	5	5	5	60.2	60.2	60.2	9.2864	83	83	10	3	4		1										2	1	1	1
ACLY	24.063	23.7699	23.9612	23.9519	24.1171	24.12	23.7579	23.7086	23.6711	sp|Q91V92|ACLY_MOUSE	sp|Q91V92|ACLY_MOUSE	65	65	2	sp|Q91V92|ACLY_MOUSE ATP-citrate synthase OS=Mus musculus OX=10090 GN=Acly PE=1 SV=1	1	65	65	2	65	65	2	64.7	64.7	0.8	119.73	1091	1091	11	62	52	12	9	7	12	17	19	20	18	19	14	20	22	17	15	11	16	16	17
A0A338P7E0	18.2301	18.4522	18.4112	18.3973	18.3643	18.4455	18.2983	18.2686	18.2853	sp|Q9Z321|TOP3B_MOUSE;tr|A0A338P6C0|A0A338P6C0_MOUSE;tr|A0A338P7E0|A0A338P7E0_MOUSE;tr|A0A338P6A6|A0A338P6A6_MOUSE;tr|A0A338P6F5|A0A338P6F5_MOUSE;tr|A0A338P753|A0A338P753_MOUSE;tr|A0A338P6J7|A0A338P6J7_MOUSE;tr|A0A338P7C6|A0A338P7C6_MOUSE	sp|Q9Z321|TOP3B_MOUSE;tr|A0A338P6C0|A0A338P6C0_MOUSE;tr|A0A338P7E0|A0A338P7E0_MOUSE	8;5;4;3;2;2;1;1	8;5;4;3;2;2;1;1	8;5;4;3;2;2;1;1	sp|Q9Z321|TOP3B_MOUSE DNA topoisomerase 3-beta-1 OS=Mus musculus OX=10090 GN=Top3b PE=1 SV=1;tr|A0A338P6C0|A0A338P6C0_MOUSE DNA topoisomerase (Fragment) OS=Mus musculus OX=10090 GN=Top3b PE=1 SV=1;tr|A0A338P7E0|A0A338P7E0_MOUSE DNA topoisomerase (Fragment)	8	8	8	8	8	8	8	13	13	13	96.948	862	862;289;527;233;118;154;55;69	9.69	1	2	1	1				1	1	1	1	1						1
F120A	16.395	16.6084	16.4795	16.4597	16.3923	16.681	16.3968	16.4622	16.3692	sp|Q6A0A9|F120A_MOUSE	sp|Q6A0A9|F120A_MOUSE	7	7	7	sp|Q6A0A9|F120A_MOUSE Constitutive coactivator of PPAR-gamma-like protein 1 OS=Mus musculus OX=10090 GN=FAM120A PE=1 SV=2	1	7	7	7	7	7	7	11.3	11.3	11.3	121.64	1112	1112	7.71	1	1		1	1					1				1				1
G3UWH0	16.6487	16.5854	16.614	16.7397	16.7061	16.5672	16.8167	16.7239	16.855	sp|P60060|SC61G_MOUSE;tr|G3UWH0|G3UWH0_MOUSE	sp|P60060|SC61G_MOUSE;tr|G3UWH0|G3UWH0_MOUSE	1;1	1;1	1;1	sp|P60060|SC61G_MOUSE Protein transport protein Sec61 subunit gamma OS=Mus musculus OX=10090 GN=Sec61g PE=3 SV=1;tr|G3UWH0|G3UWH0_MOUSE Protein transport protein Sec61 subunit gamma OS=Mus musculus OX=10090 GN=Sec61g PE=3 SV=1	2	1	1	1	1	1	1	19.1	19.1	19.1	7.7412	68	68;100	8.33	1	1
A0A494BBB0	18.8497	19.0793	18.8484	18.8253	18.8349	19.0871	18.7804	18.7297	18.8728	sp|O35350|CAN1_MOUSE;tr|A0A494BBB0|A0A494BBB0_MOUSE;tr|A0A494BAS0|A0A494BAS0_MOUSE;tr|A0A494BAC4|A0A494BAC4_MOUSE	sp|O35350|CAN1_MOUSE;tr|A0A494BBB0|A0A494BBB0_MOUSE	14;13;4;3	14;13;4;3	14;13;4;3	sp|O35350|CAN1_MOUSE Calpain-1 catalytic subunit OS=Mus musculus OX=10090 GN=Capn1 PE=1 SV=1;tr|A0A494BBB0|A0A494BBB0_MOUSE Calpain-1 catalytic subunit (Fragment) OS=Mus musculus OX=10090 GN=Capn1 PE=1 SV=1	4	14	14	14	14	14	14	25	25	25	82.105	713	713;699;196;79	7.63	4	2	1	1	2			1	2	1			1	1		1	1
A0A3B2WBF0	20.9723	21.0382	21.0793	21.1628	21.2179	21.1421	20.9685	20.95	20.8461	sp|P09671|SODM_MOUSE;tr|A0A3B2WBF0|A0A3B2WBF0_MOUSE	sp|P09671|SODM_MOUSE;tr|A0A3B2WBF0|A0A3B2WBF0_MOUSE	12;10	12;10	12;10	sp|P09671|SODM_MOUSE Superoxide dismutase [Mn], mitochondrial OS=Mus musculus OX=10090 GN=Sod2 PE=1 SV=3;tr|A0A3B2WBF0|A0A3B2WBF0_MOUSE Superoxide dismutase OS=Mus musculus OX=10090 GN=Sod2 PE=1 SV=1	2	12	12	12	12	12	12	63.5	63.5	63.5	24.603	222	222;182	9.07	10	14	1		1	2	1			1	1	3	4	3	3		2	2	2	2
KMT5C	15.2717	14.9589	15.1897	15.0538	15.1613	15.0806	15.1266	15.2079	15.1906	tr|D3Z2F5|D3Z2F5_MOUSE;sp|Q6Q783|KMT5C_MOUSE	tr|D3Z2F5|D3Z2F5_MOUSE;sp|Q6Q783|KMT5C_MOUSE	2;2	2;2	2;2	tr|D3Z2F5|D3Z2F5_MOUSE Histone-lysine N-methyltransferase KMT5C (Fragment) OS=Mus musculus OX=10090 GN=Kmt5c PE=1 SV=1;sp|Q6Q783|KMT5C_MOUSE Histone-lysine N-methyltransferase KMT5C OS=Mus musculus OX=10090 GN=Kmt5c PE=1 SV=1	2	2	2	2	2	2	2	16.5	16.5	16.5	18.848	164	164;468	18.2																	1	2		1
A0A0G2JF37	17.1977	17.2078	17.3692	17.2469	17.0627	17.5387	17.5706	17.6472	17.5921	sp|Q9DCT8|CRIP2_MOUSE;tr|A0A0G2JF37|A0A0G2JF37_MOUSE	sp|Q9DCT8|CRIP2_MOUSE;tr|A0A0G2JF37|A0A0G2JF37_MOUSE	2;1	2;1	2;1	sp|Q9DCT8|CRIP2_MOUSE Cysteine-rich protein 2 OS=Mus musculus OX=10090 GN=Crip2 PE=1 SV=1;tr|A0A0G2JF37|A0A0G2JF37_MOUSE Cysteine-rich protein 2 OS=Mus musculus OX=10090 GN=Crip2 PE=1 SV=1	2	2	2	2	2	2	2	10.1	10.1	10.1	22.727	208	208;84	7.5		1											1
A3KG36	21.389	21.3114	21.5262	21.554	21.2684	21.3686	21.6441	21.5816	21.6702	sp|Q00612|G6PD1_MOUSE;tr|A3KG36|A3KG36_MOUSE;tr|G3UWD6|G3UWD6_MOUSE;sp|P97324|G6PD2_MOUSE;REV__sp|P46662|MERL_MOUSE	sp|Q00612|G6PD1_MOUSE;tr|A3KG36|A3KG36_MOUSE	27;19;8;8;1	27;19;8;8;1	27;19;8;8;1	sp|Q00612|G6PD1_MOUSE Glucose-6-phosphate 1-dehydrogenase X OS=Mus musculus OX=10090 GN=G6pdx PE=1 SV=3;tr|A3KG36|A3KG36_MOUSE Glucose-6-phosphate 1-dehydrogenase (Fragment) OS=Mus musculus OX=10090 GN=G6pdx PE=1 SV=1	5	27	27	27	27	27	27	57.1	57.1	57.1	59.262	515	515;396;513;513;596	10.9	11	7	3	3	2	5	4	3	4	2	3	3	5	3	1	1	3	3	4	5
WBP2	19.2986	19.3078	19.4168	19.5171	19.2826	19.6077	19.3266	19.2795	19.137	sp|P97765|WBP2_MOUSE	sp|P97765|WBP2_MOUSE	5	5	5	sp|P97765|WBP2_MOUSE WW domain-binding protein 2 OS=Mus musculus OX=10090 GN=Wbp2 PE=1 SV=1	1	5	5	5	5	5	5	20.7	20.7	20.7	28.032	261	261	7.88	2	2		1	2	1	1	1	1		1		1			1	1		1
NDEL1	15.9805	15.7473	15.718	15.595	15.7207	15.6142	16.0127	15.7733	15.8952	tr|F6Q325|F6Q325_MOUSE;sp|Q9CZA6|NDE1_MOUSE;sp|Q9ERR1|NDEL1_MOUSE	tr|F6Q325|F6Q325_MOUSE;sp|Q9CZA6|NDE1_MOUSE;sp|Q9ERR1|NDEL1_MOUSE	2;2;1	2;2;1	2;2;1	tr|F6Q325|F6Q325_MOUSE Nuclear distribution protein nudE homolog 1 (Fragment) OS=Mus musculus OX=10090 GN=Nde1 PE=1 SV=1;sp|Q9CZA6|NDE1_MOUSE Nuclear distribution protein nudE homolog 1 OS=Mus musculus OX=10090 GN=Nde1 PE=1 SV=1;sp|Q9ERR1|NDEL1_MOUSE Nucle	3	2	2	2	2	2	2	12.6	12.6	12.6	18.497	175	175;344;345	7						1		1
Z4YJE9	17.6028	18.089	17.6778	17.8603	17.9522	17.8424	17.7183	17.646	17.6326	sp|B8ZXI1|QTRT2_MOUSE;tr|A0A5F8MPN7|A0A5F8MPN7_MOUSE;tr|A0A5F8MPV7|A0A5F8MPV7_MOUSE;tr|Z4YJE9|Z4YJE9_MOUSE	sp|B8ZXI1|QTRT2_MOUSE;tr|A0A5F8MPN7|A0A5F8MPN7_MOUSE;tr|A0A5F8MPV7|A0A5F8MPV7_MOUSE;tr|Z4YJE9|Z4YJE9_MOUSE	4;4;3;3	4;4;3;3	4;4;3;3	sp|B8ZXI1|QTRT2_MOUSE Queuine tRNA-ribosyltransferase accessory subunit 2 OS=Mus musculus OX=10090 GN=Qtrt2 PE=1 SV=2;tr|A0A5F8MPN7|A0A5F8MPN7_MOUSE Queuine tRNA-ribosyltransferase accessory subunit 2 OS=Mus musculus OX=10090 GN=Qtrt2 PE=1 SV=1;tr|A0A5F8MP	4	4	4	4	4	4	4	19	19	19	46.288	415	415;416;271;345	15.9	1														1	1	1	1	1	1
Q3TMP1	18.2893	18.2952	18.2861	18.3027	18.3827	18.2917	18.395	18.3927	18.5121	tr|Q3TMP1|Q3TMP1_MOUSE	tr|Q3TMP1|Q3TMP1_MOUSE	8	8	8	tr|Q3TMP1|Q3TMP1_MOUSE General transcription factor IIIC, polypeptide 3 OS=Mus musculus OX=10090 GN=Gtf3c3 PE=1 SV=1	1	8	8	8	8	8	8	13.4	13.4	13.4	100.62	882	882	18.7							1						1				1	1	1	2
KIF7	16.4858	16.5713	16.4817	16.694	16.3381	16.5191	16.5282	16.3512	16.2473	tr|E9QMU1|E9QMU1_MOUSE;tr|J3QNW9|J3QNW9_MOUSE;sp|B7ZNG0|KIF7_MOUSE	tr|E9QMU1|E9QMU1_MOUSE;tr|J3QNW9|J3QNW9_MOUSE;sp|B7ZNG0|KIF7_MOUSE	3;3;3	3;3;3	3;3;3	tr|E9QMU1|E9QMU1_MOUSE Kinesin-like protein KIF7 OS=Mus musculus OX=10090 GN=Kif7 PE=1 SV=1;tr|J3QNW9|J3QNW9_MOUSE Kinesin-like protein KIF7 OS=Mus musculus OX=10090 GN=Kif7 PE=1 SV=1;sp|B7ZNG0|KIF7_MOUSE Kinesin-like protein KIF7 OS=Mus musculus OX=10090	3	3	3	3	3	3	3	3.3	3.3	3.3	151.54	1347	1347;1348;1348	11.3	1														1			1
Q6P3Y6	12.8245	12.9272	12.7777	12.8501	12.8569	13.1491	12.7911	12.7348	12.8061	sp|Q810A3|TTC9C_MOUSE;tr|Q6P3Y6|Q6P3Y6_MOUSE	sp|Q810A3|TTC9C_MOUSE;tr|Q6P3Y6|Q6P3Y6_MOUSE	2;1	2;1	2;1	sp|Q810A3|TTC9C_MOUSE Tetratricopeptide repeat protein 9C OS=Mus musculus OX=10090 GN=Ttc9c PE=1 SV=1;tr|Q6P3Y6|Q6P3Y6_MOUSE Tetratricopeptide repeat protein 9C OS=Mus musculus OX=10090 GN=Ttc9c PE=1 SV=1	2	2	2	2	2	2	2	13.5	13.5	13.5	19.997	171	171;110	19.8																	1			1
E9PV41	21.2957	21.0945	21.3285	21.252	21.2504	21.288	21.0685	21.0453	21.0633	tr|F6XC54|F6XC54_MOUSE;tr|D3Z074|D3Z074_MOUSE;tr|E9PXV7|E9PXV7_MOUSE;sp|O08808|DIAP1_MOUSE;tr|E9PV41|E9PV41_MOUSE	tr|F6XC54|F6XC54_MOUSE;tr|D3Z074|D3Z074_MOUSE;tr|E9PXV7|E9PXV7_MOUSE;sp|O08808|DIAP1_MOUSE;tr|E9PV41|E9PV41_MOUSE	29;29;29;29;29	29;29;29;29;29	29;29;29;29;29	tr|F6XC54|F6XC54_MOUSE Protein diaphanous homolog 1 OS=Mus musculus OX=10090 GN=Diaph1 PE=1 SV=1;tr|D3Z074|D3Z074_MOUSE Protein diaphanous homolog 1 OS=Mus musculus OX=10090 GN=Diaph1 PE=1 SV=2;tr|E9PXV7|E9PXV7_MOUSE Protein diaphanous homolog 1 OS=Mus mus	5	29	29	29	29	29	29	28.9	28.9	28.9	135.84	1220	1220;1220;1255;1255;1264	12.3	9	12	3	4		2	1	2	3	3	1		3	3	3	4	8	8	6	2
MUTA	18.4289	18.5577	18.4764	18.4331	18.4545	18.5004	18.6273	18.6013	18.6319	sp|P16332|MUTA_MOUSE;tr|A0A3B2WCT0|A0A3B2WCT0_MOUSE	sp|P16332|MUTA_MOUSE	12;2	12;2	12;2	sp|P16332|MUTA_MOUSE Methylmalonyl-CoA mutase, mitochondrial OS=Mus musculus OX=10090 GN=Mmut PE=1 SV=2	2	12	12	12	12	12	12	20.7	20.7	20.7	82.843	748	748;184	14.9	1	2				1	1				5			1	1	1	1	2	2	2
ZFP57	19.4582	19.2732	19.3987	19.3825	19.437	19.4595	19.251	19.2516	19.1405	sp|Q8C6P8|ZFP57_MOUSE;tr|H3BL53|H3BL53_MOUSE;tr|G3UYC1|G3UYC1_MOUSE;tr|G3UY05|G3UY05_MOUSE;tr|G3UYK1|G3UYK1_MOUSE	sp|Q8C6P8|ZFP57_MOUSE	14;5;5;5;1	14;5;5;5;1	14;5;5;5;1	sp|Q8C6P8|ZFP57_MOUSE Zinc finger protein 57 OS=Mus musculus OX=10090 GN=Zfp57 PE=1 SV=1	5	14	14	14	14	14	14	34	34	34	47.958	421	421;146;150;160;62	7.5	3	5	1	1	2						2	1	2	1	3	1
SDHF2	17.3006	17.0482	17.1002	17.0451	17.1125	17.308	17.3752	17.2793	17.4517	tr|A0A494B9B9|A0A494B9B9_MOUSE;sp|Q8C6I2|SDHF2_MOUSE;tr|A0A494B8X4|A0A494B8X4_MOUSE	tr|A0A494B9B9|A0A494B9B9_MOUSE;sp|Q8C6I2|SDHF2_MOUSE	3;3;1	3;3;1	3;3;1	tr|A0A494B9B9|A0A494B9B9_MOUSE Succinate dehydrogenase assembly factor 2, mitochondrial OS=Mus musculus OX=10090 GN=Sdhaf2 PE=1 SV=1;sp|Q8C6I2|SDHF2_MOUSE Succinate dehydrogenase assembly factor 2, mitochondrial OS=Mus musculus OX=10090 GN=Sdhaf2 PE=1 SV=1	3	3	3	3	3	3	3	24.7	24.7	24.7	19.833	166	166;164;135	10.5									2		1		1
SRSF4	15.8458	15.8003	15.9471	15.9757	15.9304	15.8044	16.0367	15.9873	16.0249	tr|Q542V3|Q542V3_MOUSE;sp|Q8VE97|SRSF4_MOUSE;tr|A0A0A6YWA5|A0A0A6YWA5_MOUSE	tr|Q542V3|Q542V3_MOUSE;sp|Q8VE97|SRSF4_MOUSE	7;7;1	3;3;1	3;3;1	tr|Q542V3|Q542V3_MOUSE Serine/arginine-rich-splicing factor 4 OS=Mus musculus OX=10090 GN=Srsf4 PE=1 SV=1;sp|Q8VE97|SRSF4_MOUSE Serine/arginine-rich splicing factor 4 OS=Mus musculus OX=10090 GN=Srsf4 PE=2 SV=1	3	7	3	3	7	3	3	13	5.9	5.9	56.248	491	491;489;56	14.4	1	1														1	1	1
C2D1B	14.6945	14.6794	14.4927	14.5571	14.6505	14.6129	14.4371	14.4962	14.418	tr|F6XC25|F6XC25_MOUSE;sp|Q8BRN9|C2D1B_MOUSE	tr|F6XC25|F6XC25_MOUSE;sp|Q8BRN9|C2D1B_MOUSE	7;7	7;7	7;7	tr|F6XC25|F6XC25_MOUSE Coiled-coil and C2 domain-containing protein 1B (Fragment) OS=Mus musculus OX=10090 GN=Cc2d1b PE=1 SV=1;sp|Q8BRN9|C2D1B_MOUSE Coiled-coil and C2 domain-containing protein 1B OS=Mus musculus OX=10090 GN=Cc2d1b PE=1 SV=1	2	7	7	7	7	7	7	13.5	13.5	13.5	84.902	770	770;848	11.9			2			1				1								1	1
E9Q179	19.808	19.7257	19.8697	19.9023	19.7742	20.0728	20.1967	20.0871	20.0788	sp|Q8C5Q4|GRSF1_MOUSE;tr|E9Q179|E9Q179_MOUSE;tr|D3YUN1|D3YUN1_MOUSE;tr|D3YV30|D3YV30_MOUSE	sp|Q8C5Q4|GRSF1_MOUSE;tr|E9Q179|E9Q179_MOUSE	16;15;6;1	16;15;6;1	16;15;6;1	sp|Q8C5Q4|GRSF1_MOUSE G-rich sequence factor 1 OS=Mus musculus OX=10090 GN=Grsf1 PE=1 SV=2;tr|E9Q179|E9Q179_MOUSE G-rich sequence factor 1 OS=Mus musculus OX=10090 GN=Grsf1 PE=1 SV=1	4	16	16	16	16	16	16	42.2	42.2	42.2	53.076	479	479;362;137;57	12.1	7	6	1						2	1	1	3	2	1	3	1	1	1	1	1
A0A0G2JEI5	16.6105	16.4196	16.4549	16.3615	16.3047	16.558	16.6923	16.6312	16.6606	tr|A2AEC9|A2AEC9_MOUSE;tr|A0A0G2JEQ3|A0A0G2JEQ3_MOUSE;sp|Q60770|STXB3_MOUSE;tr|A0A0G2JEI5|A0A0G2JEI5_MOUSE	tr|A2AEC9|A2AEC9_MOUSE;tr|A0A0G2JEQ3|A0A0G2JEQ3_MOUSE;sp|Q60770|STXB3_MOUSE;tr|A0A0G2JEI5|A0A0G2JEI5_MOUSE	2;2;2;1	2;2;2;1	2;2;2;1	tr|A2AEC9|A2AEC9_MOUSE Syntaxin-binding protein 3 OS=Mus musculus OX=10090 GN=Stxbp3 PE=1 SV=1;tr|A0A0G2JEQ3|A0A0G2JEQ3_MOUSE Syntaxin-binding protein 3 OS=Mus musculus OX=10090 GN=Stxbp3 PE=1 SV=1;sp|Q60770|STXB3_MOUSE Syntaxin-binding protein 3 OS=Mus mu	4	2	2	2	2	2	2	23.8	23.8	23.8	11.806	101	101;146;592;236	18.5															1		1	1
A0A571BEI5	18.2093	18.1562	18.2381	18.1624	18.2333	18.1331	18.2716	18.2449	18.2454	sp|Q7TSZ8|NACC1_MOUSE;tr|A0A571BEI5|A0A571BEI5_MOUSE;tr|A0A571BER1|A0A571BER1_MOUSE;tr|A0A571BE53|A0A571BE53_MOUSE;tr|A0A571BFZ2|A0A571BFZ2_MOUSE	sp|Q7TSZ8|NACC1_MOUSE;tr|A0A571BEI5|A0A571BEI5_MOUSE	7;5;3;2;2	7;5;3;2;2	7;5;3;2;2	sp|Q7TSZ8|NACC1_MOUSE Nucleus accumbens-associated protein 1 OS=Mus musculus OX=10090 GN=Nacc1 PE=1 SV=1;tr|A0A571BEI5|A0A571BEI5_MOUSE Nucleus accumbens-associated protein 1 (Fragment) OS=Mus musculus OX=10090 GN=Nacc1 PE=1 SV=1	5	7	7	7	7	7	7	14.8	14.8	14.8	56.536	514	514;372;223;64;187	9.92	2	2		1	1	1										1	1			1
HLTF	15.2298	15.1379	15.0672	14.8445	15.1287	15.3127	14.738	14.7503	14.9237	sp|Q6PCN7|HLTF_MOUSE	sp|Q6PCN7|HLTF_MOUSE	3	3	3	sp|Q6PCN7|HLTF_MOUSE Helicase-like transcription factor OS=Mus musculus OX=10090 GN=Hltf PE=1 SV=1	1	3	3	3	3	3	3	6.1	6.1	6.1	113.32	1003	1003	20.8																			1	1
ICAM1	16.3434	16.6888	16.4823	16.4651	16.451	16.7843	16.446	16.4461	16.4199	sp|P13597|ICAM1_MOUSE	sp|P13597|ICAM1_MOUSE	4	4	4	sp|P13597|ICAM1_MOUSE Intercellular adhesion molecule 1 OS=Mus musculus OX=10090 GN=Icam1 PE=1 SV=1	1	4	4	4	4	4	4	8.6	8.6	8.6	58.844	537	537	14.8		1												1					1
ATF2	15.3396	15.9917	15.5125	15.7353	15.5528	15.6629	15.5033	15.5139	15.6382	sp|P16951|ATF2_MOUSE	sp|P16951|ATF2_MOUSE	1	1	1	sp|P16951|ATF2_MOUSE Cyclic AMP-dependent transcription factor ATF-2 OS=Mus musculus OX=10090 GN=Atf2 PE=1 SV=2	1	1	1	1	1	1	1	7.6	7.6	7.6	52.297	487	487	1.5	1	1
S4R1E5	19.9749	19.9651	19.9438	19.9501	19.9661	19.9933	19.8732	19.8487	19.8753	sp|O70325|GPX4_MOUSE;tr|S4R1E5|S4R1E5_MOUSE	sp|O70325|GPX4_MOUSE;tr|S4R1E5|S4R1E5_MOUSE	10;9	10;9	10;9	sp|O70325|GPX4_MOUSE Phospholipid hydroperoxide glutathione peroxidase OS=Mus musculus OX=10090 GN=Gpx4 PE=1 SV=4;tr|S4R1E5|S4R1E5_MOUSE Glutathione peroxidase OS=Mus musculus OX=10090 GN=Gpx4 PE=1 SV=1	2	10	10	10	10	10	10	49.2	49.2	49.2	22.228	197	197;157	8.07	4	5				1	2	2	2	1	1	3	4				1
BOLA1	17.3103	17.5293	17.2528	17.2945	17.2849	17.2936	17.1673	17.1901	17.2342	sp|Q9D8S9|BOLA1_MOUSE	sp|Q9D8S9|BOLA1_MOUSE	4	4	4	sp|Q9D8S9|BOLA1_MOUSE BolA-like protein 1 OS=Mus musculus OX=10090 GN=Bola1 PE=1 SV=1	1	4	4	4	4	4	4	38.7	38.7	38.7	14.379	137	137	10.4	2	1						1			1			1
NQO1	20.3113	20.4263	20.3323	20.3135	20.3175	20.3373	20.4994	20.4329	20.7285	sp|Q64669|NQO1_MOUSE	sp|Q64669|NQO1_MOUSE	12	12	12	sp|Q64669|NQO1_MOUSE NAD(P)H dehydrogenase [quinone] 1 OS=Mus musculus OX=10090 GN=Nqo1 PE=1 SV=3	1	12	12	12	12	12	12	47.4	47.4	47.4	30.959	274	274	9.6	6	6		1	2	2	2		2	2	1	1	2	5	5	3	2	2
GRB7	16.2817	16.4118	16.6467	16.5701	16.5783	16.3522	16.6835	16.7004	16.6863	sp|Q03160|GRB7_MOUSE;tr|A2A555|A2A555_MOUSE	sp|Q03160|GRB7_MOUSE	5;1	4;1	4;1	sp|Q03160|GRB7_MOUSE Growth factor receptor-bound protein 7 OS=Mus musculus OX=10090 GN=Grb7 PE=1 SV=1	2	5	4	4	5	4	4	12.9	11.4	11.4	59.959	535	535;138	14.3			1	2					1						1	1	1	2	2	1
A0A1L1SRW7	19.5495	19.4399	19.4973	19.5411	19.1904	19.2735	19.1675	19.1924	19.117	sp|Q99JW2|ACY1_MOUSE;tr|A0A1L1SS90|A0A1L1SS90_MOUSE;tr|A0A0R4J050|A0A0R4J050_MOUSE;tr|A0A1L1SRC1|A0A1L1SRC1_MOUSE;tr|A0A1L1SRW7|A0A1L1SRW7_MOUSE;tr|A0A087WPX1|A0A087WPX1_MOUSE;tr|A0A1L1SRL5|A0A1L1SRL5_MOUSE;tr|A0A1L1SSU4|A0A1L1SSU4_MOUSE	sp|Q99JW2|ACY1_MOUSE;tr|A0A1L1SS90|A0A1L1SS90_MOUSE;tr|A0A0R4J050|A0A0R4J050_MOUSE;tr|A0A1L1SRC1|A0A1L1SRC1_MOUSE;tr|A0A1L1SRW7|A0A1L1SRW7_MOUSE	14;11;11;9;8;5;4;4	14;11;11;9;8;5;4;4	14;11;11;9;8;5;4;4	sp|Q99JW2|ACY1_MOUSE Aminoacylase-1 OS=Mus musculus OX=10090 GN=Acy1 PE=1 SV=1;tr|A0A1L1SS90|A0A1L1SS90_MOUSE Aminoacylase-1 OS=Mus musculus OX=10090 GN=Acy1 PE=1 SV=1;tr|A0A0R4J050|A0A0R4J050_MOUSE Aminoacylase-1 OS=Mus musculus OX=10090 GN=Acy1 PE=1 SV=1	8	14	14	14	14	14	14	42.6	42.6	42.6	45.78	408	408;373;408;343;336;219;155;201	9.88	5	4	3	3	2	5	2	1	3	5	2	2	2	1			1	1		2
D3YVR4	19.9509	20.1995	20.0946	20.0572	20.0888	20.3443	20.0357	20.0012	19.9822	sp|Q9ERE7|MESD_MOUSE;tr|D3YVR4|D3YVR4_MOUSE	sp|Q9ERE7|MESD_MOUSE;tr|D3YVR4|D3YVR4_MOUSE	8;5	8;5	8;5	sp|Q9ERE7|MESD_MOUSE LRP chaperone MESD OS=Mus musculus OX=10090 GN=Mesd PE=1 SV=1;tr|D3YVR4|D3YVR4_MOUSE LRP chaperone MESD (Fragment) OS=Mus musculus OX=10090 GN=Mesd PE=1 SV=1	2	8	8	8	8	8	8	38.8	38.8	38.8	25.206	224	224;154	8.68	3	5		1					2	1	1					1	1	1	2	1
PI4KB	17.363	17.0774	17.3679	17.19	17.2448	17.2414	17.3451	17.27	17.3533	tr|E9Q8A3|E9Q8A3_MOUSE;tr|D6RI80|D6RI80_MOUSE;sp|Q8BKC8|PI4KB_MOUSE	tr|E9Q8A3|E9Q8A3_MOUSE;tr|D6RI80|D6RI80_MOUSE;sp|Q8BKC8|PI4KB_MOUSE	2;1;1	2;1;1	2;1;1	tr|E9Q8A3|E9Q8A3_MOUSE Phosphatidylinositol 4-kinase beta OS=Mus musculus OX=10090 GN=Pi4kb PE=1 SV=1;tr|D6RI80|D6RI80_MOUSE Phosphatidylinositol 4-kinase beta (Fragment) OS=Mus musculus OX=10090 GN=Pi4kb PE=1 SV=9;sp|Q8BKC8|PI4KB_MOUSE Phosphatidylinosito	3	2	2	2	2	2	2	3.4	3.4	3.4	92.832	828	828;174;816	18.7																	1	1
LY75	17.8901	17.9018	17.7782	17.8822	17.7813	17.7843	17.7336	17.7606	17.5528	tr|A2AW86|A2AW86_MOUSE;sp|Q60767|LY75_MOUSE	tr|A2AW86|A2AW86_MOUSE;sp|Q60767|LY75_MOUSE	9;9	9;9	9;9	tr|A2AW86|A2AW86_MOUSE Lymphocyte antigen 75 OS=Mus musculus OX=10090 GN=Ly75 PE=1 SV=1;sp|Q60767|LY75_MOUSE Lymphocyte antigen 75 OS=Mus musculus OX=10090 GN=Ly75 PE=1 SV=2	2	9	9	9	9	9	9	6.7	6.7	6.7	197.38	1723	1723;1723	13.5	1	2								1		3	3	3	2		1	2	3
D6RGU1	19.7793	19.8973	19.7887	19.949	19.7356	19.7996	19.7825	19.7666	19.6886	tr|Q921W2|Q921W2_MOUSE;sp|P70318|TIAR_MOUSE;tr|D3Z3Y4|D3Z3Y4_MOUSE;tr|D6RGU1|D6RGU1_MOUSE;tr|A0A0U1RPB0|A0A0U1RPB0_MOUSE;tr|A0A0U1RPD3|A0A0U1RPD3_MOUSE;tr|A0A0U1RPE1|A0A0U1RPE1_MOUSE;tr|A0A0U1RP00|A0A0U1RP00_MOUSE;tr|A0A0U1RPL4|A0A0U1RPL4_MOUSE	tr|Q921W2|Q921W2_MOUSE;sp|P70318|TIAR_MOUSE;tr|D3Z3Y4|D3Z3Y4_MOUSE;tr|D6RGU1|D6RGU1_MOUSE	9;9;7;5;4;4;2;2;1	9;9;7;5;4;4;2;2;1	6;6;5;2;2;4;2;1;1	tr|Q921W2|Q921W2_MOUSE Nucleolysin TIAR OS=Mus musculus OX=10090 GN=Tial1 PE=1 SV=1;sp|P70318|TIAR_MOUSE Nucleolysin TIAR OS=Mus musculus OX=10090 GN=Tial1 PE=1 SV=1;tr|D3Z3Y4|D3Z3Y4_MOUSE Nucleolysin TIAR OS=Mus musculus OX=10090 GN=Tial1 PE=1 SV=2;tr|D6R	9	9	9	6	9	9	6	33.9	33.9	22.4	41.53	375	375;392;336;135;140;244;106;107;42	8.08	3	4	2	3	2	2	3			1									1	1
EPOP	14.1954	14.3103	13.9984	14.2114	14.1642	14.1461	14.0628	14.0825	14.0151	sp|Q7TNS8|EPOP_MOUSE	sp|Q7TNS8|EPOP_MOUSE	1	1	1	sp|Q7TNS8|EPOP_MOUSE Elongin BC and Polycomb repressive complex 2-associated protein OS=Mus musculus OX=10090 GN=Epop PE=1 SV=1	1	1	1	1	1	1	1	2.4	2.4	2.4	38.095	369	369	16																1
BRD1	14.0583	14.3443	14.2327	14.3485	14.161	14.3559	14.1891	14.0863	14.2827	sp|G5E8P1|BRD1_MOUSE	sp|G5E8P1|BRD1_MOUSE	2	2	2	sp|G5E8P1|BRD1_MOUSE Bromodomain-containing protein 1 OS=Mus musculus OX=10090 GN=Brd1 PE=1 SV=1	1	2	2	2	2	2	2	1.5	1.5	1.5	119.71	1058	1058	9.83								1	2	1	1	1
EMC2	17.9309	17.9371	17.9898	17.9513	17.9971	18.0339	18.0861	18.0558	18.2594	sp|Q9CRD2|EMC2_MOUSE	sp|Q9CRD2|EMC2_MOUSE	4	4	4	sp|Q9CRD2|EMC2_MOUSE ER membrane protein complex subunit 2 OS=Mus musculus OX=10090 GN=Emc2 PE=1 SV=1	1	4	4	4	4	4	4	16.5	16.5	16.5	34.934	297	297	3.12	1	3	1	1	1	1
Q8CCB2	18.4511	18.3205	18.5211	18.4276	18.4407	18.4131	18.5144	18.4746	18.5551	sp|Q9JMD0|ZN207_MOUSE;tr|B1AQG7|B1AQG7_MOUSE;tr|Q8CCB2|Q8CCB2_MOUSE;tr|M0QWF0|M0QWF0_MOUSE	sp|Q9JMD0|ZN207_MOUSE;tr|B1AQG7|B1AQG7_MOUSE;tr|Q8CCB2|Q8CCB2_MOUSE	8;5;5;3	8;5;5;3	8;5;5;3	sp|Q9JMD0|ZN207_MOUSE BUB3-interacting and GLEBS motif-containing protein ZNF207 OS=Mus musculus OX=10090 GN=Znf207 PE=1 SV=1;tr|B1AQG7|B1AQG7_MOUSE Zinc finger protein 207 (Fragment) OS=Mus musculus OX=10090 GN=Zfp207 PE=1 SV=1;tr|Q8CCB2|Q8CCB2_MOUSE Zinc	4	8	8	8	8	8	8	18.6	18.6	18.6	52.792	495	495;227;329;342	8.18	2	2	1	2													2	1
SFR19	11.1828	10.0866	10.8041	10.8591	10.8853	10.5308	10.814	10.9347	11.1605	sp|Q5U4C3|SFR19_MOUSE	sp|Q5U4C3|SFR19_MOUSE	1	1	1	sp|Q5U4C3|SFR19_MOUSE Splicing factor, arginine/serine-rich 19 OS=Mus musculus OX=10090 GN=Scaf1 PE=1 SV=1	1	1	1	1	1	1	1	1	1	1	133.84	1256	1256	11											1
ERP29	19.7377	19.911	19.848	19.7028	19.8811	19.8062	19.6619	19.6477	19.6284	sp|P57759|ERP29_MOUSE;tr|F8WJI4|F8WJI4_MOUSE;tr|F8WIM7|F8WIM7_MOUSE;tr|D6RG87|D6RG87_MOUSE	sp|P57759|ERP29_MOUSE	9;1;1;1	9;1;1;1	9;1;1;1	sp|P57759|ERP29_MOUSE Endoplasmic reticulum resident protein 29 OS=Mus musculus OX=10090 GN=Erp29 PE=1 SV=2	4	9	9	9	9	9	9	36.6	36.6	36.6	28.823	262	262;55;57;95	13	3	4	1				1	1		3	2	1	1	1	2	1	1	3	3	3
E0CZ22	14.5858	14.5739	14.736	14.724	14.0249	14.9925	14.4535	14.2736	14.1948	tr|E0CZ22|E0CZ22_MOUSE	tr|E0CZ22|E0CZ22_MOUSE	1	1	1	tr|E0CZ22|E0CZ22_MOUSE Maestro heat-like repeat family member 1 OS=Mus musculus OX=10090 GN=Mroh1 PE=1 SV=1	1	1	1	1	1	1	1	1.2	1.2	1.2	181.79	1640	1640	24
Q3UFM6	10.325	10.6719	10.2562	10.3731	10.224	10.2879	10.1459	9.61923	10.304	sp|O70279|ESS2_MOUSE;tr|Q3UFM6|Q3UFM6_MOUSE	sp|O70279|ESS2_MOUSE;tr|Q3UFM6|Q3UFM6_MOUSE	1;1	1;1	1;1	sp|O70279|ESS2_MOUSE Splicing factor ESS-2 homolog OS=Mus musculus OX=10090 GN=Ess2 PE=1 SV=2;tr|Q3UFM6|Q3UFM6_MOUSE Splicing factor ESS-2 homolog OS=Mus musculus OX=10090 GN=Ess2 PE=1 SV=1	2	1	1	1	1	1	1	2.7	2.7	2.7	52.603	479	479;480	23
D3Z5I5	12.5474	12.5445	12.4116	12.5452	12.5504	12.6333	12.7772	12.8879	12.6222	sp|Q08509|EPS8_MOUSE;tr|Q3UGL1|Q3UGL1_MOUSE;tr|D3Z5I5|D3Z5I5_MOUSE	sp|Q08509|EPS8_MOUSE;tr|Q3UGL1|Q3UGL1_MOUSE;tr|D3Z5I5|D3Z5I5_MOUSE	2;2;1	2;2;1	2;2;1	sp|Q08509|EPS8_MOUSE Epidermal growth factor receptor kinase substrate 8 OS=Mus musculus OX=10090 GN=Eps8 PE=1 SV=2;tr|Q3UGL1|Q3UGL1_MOUSE Epidermal growth factor receptor kinase substrate 8 (Fragment) OS=Mus musculus OX=10090 GN=Eps8 PE=1 SV=1;tr|D3Z5I5|D	3	2	2	2	2	2	2	1.9	1.9	1.9	91.736	821	821;587;329	13.5			1
TIM	19.3343	19.4632	19.4007	19.3474	19.4678	19.4031	19.2564	19.2727	19.2932	sp|Q9R1X4|TIM_MOUSE;tr|H7BX89|H7BX89_MOUSE;tr|E9Q302|E9Q302_MOUSE	sp|Q9R1X4|TIM_MOUSE	13;5;2	13;5;2	13;5;2	sp|Q9R1X4|TIM_MOUSE Protein timeless homolog OS=Mus musculus OX=10090 GN=Timeless PE=1 SV=3	3	13	13	13	13	13	13	14.3	14.3	14.3	137.5	1197	1197;534;122	14.9	1	1	1	1			1						2	2		1	2	2	4	4
A0A5F8MPZ2	13.2521	13.2802	13.1575	13.5485	12.8321	13.0689	12.804	13.0134	13.0155	sp|O88447|KLC1_MOUSE;tr|Q5UE59|Q5UE59_MOUSE;tr|E9Q7C9|E9Q7C9_MOUSE;sp|O88448|KLC2_MOUSE;tr|Q7TNF4|Q7TNF4_MOUSE;tr|Q8CD76|Q8CD76_MOUSE;tr|D3YXZ3|D3YXZ3_MOUSE;tr|Q91YS4|Q91YS4_MOUSE;tr|A0A5F8MPZ2|A0A5F8MPZ2_MOUSE	sp|O88447|KLC1_MOUSE;tr|Q5UE59|Q5UE59_MOUSE;tr|E9Q7C9|E9Q7C9_MOUSE;sp|O88448|KLC2_MOUSE;tr|Q7TNF4|Q7TNF4_MOUSE;tr|Q8CD76|Q8CD76_MOUSE;tr|D3YXZ3|D3YXZ3_MOUSE;tr|Q91YS4|Q91YS4_MOUSE;tr|A0A5F8MPZ2|A0A5F8MPZ2_MOUSE	1;1;1;1;1;1;1;1;1	1;1;1;1;1;1;1;1;1	1;1;1;1;1;1;1;1;1	sp|O88447|KLC1_MOUSE Kinesin light chain 1 OS=Mus musculus OX=10090 GN=Klc1 PE=1 SV=3;tr|Q5UE59|Q5UE59_MOUSE Kinesin light chain 1 OS=Mus musculus OX=10090 GN=Klc1 PE=1 SV=1;tr|E9Q7C9|E9Q7C9_MOUSE Kinesin light chain 1 OS=Mus musculus OX=10090 GN=Klc1 PE=1	9	1	1	1	1	1	1	4.6	4.6	4.6	61.449	541	541;542;560;599;608;616;617;619;637	21
CSRP1	18.849	18.9628	18.7689	18.9055	18.7507	18.8823	18.8578	18.753	18.7484	sp|P97315|CSRP1_MOUSE	sp|P97315|CSRP1_MOUSE	8	8	8	sp|P97315|CSRP1_MOUSE Cysteine and glycine-rich protein 1 OS=Mus musculus OX=10090 GN=Csrp1 PE=1 SV=3	1	8	8	8	8	8	8	55.4	55.4	55.4	20.583	193	193	8.7	4	2			1		1	1	3	2		1	1			1	2
U3IP2	20.0552	20.1323	20.1483	20.2629	20.127	20.206	20.0511	20.0718	20.0992	sp|Q91WM3|U3IP2_MOUSE	sp|Q91WM3|U3IP2_MOUSE	20	20	20	sp|Q91WM3|U3IP2_MOUSE U3 small nucleolar RNA-interacting protein 2 OS=Mus musculus OX=10090 GN=Rrp9 PE=1 SV=1	1	20	20	20	20	20	20	50.1	50.1	50.1	52.106	475	475	13.5	7	4	1	1	3	1			1	1	2	2	2		1		6	3	4	6
H3BKI7	12.0388	12.2248	12.1586	12.304	12.0199	12.1188	11.9611	12.0769	12.1056	sp|Q8R088|GLP3L_MOUSE;tr|H3BJ82|H3BJ82_MOUSE;tr|H3BJ07|H3BJ07_MOUSE;tr|H3BJI3|H3BJI3_MOUSE;tr|K3W4N3|K3W4N3_MOUSE;tr|H3BKI7|H3BKI7_MOUSE	sp|Q8R088|GLP3L_MOUSE;tr|H3BJ82|H3BJ82_MOUSE;tr|H3BJ07|H3BJ07_MOUSE;tr|H3BJI3|H3BJI3_MOUSE;tr|K3W4N3|K3W4N3_MOUSE;tr|H3BKI7|H3BKI7_MOUSE	2;2;2;1;1;1	1;1;1;1;1;1	1;1;1;1;1;1	sp|Q8R088|GLP3L_MOUSE Golgi phosphoprotein 3-like OS=Mus musculus OX=10090 GN=Golph3l PE=1 SV=1;tr|H3BJ82|H3BJ82_MOUSE Golgi phosphoprotein 3-like (Fragment) OS=Mus musculus OX=10090 GN=Golph3l PE=1 SV=1;tr|H3BJ07|H3BJ07_MOUSE Golgi phosphoprotein 3-like O	6	2	1	1	2	1	1	9.1	4.6	4.6	32.905	285	285;299;343;181;280;280	24
Q8C8I3	20.2606	20.5988	20.3973	20.3584	20.5325	20.5181	20.288	20.3158	20.2595	sp|Q61211|EIF2D_MOUSE;tr|E9PUG7|E9PUG7_MOUSE;tr|A0A0R4J298|A0A0R4J298_MOUSE;tr|Q8C8I3|Q8C8I3_MOUSE;tr|M0QWK9|M0QWK9_MOUSE	sp|Q61211|EIF2D_MOUSE;tr|E9PUG7|E9PUG7_MOUSE;tr|A0A0R4J298|A0A0R4J298_MOUSE;tr|Q8C8I3|Q8C8I3_MOUSE	22;21;21;19;3	22;21;21;19;3	22;21;21;19;3	sp|Q61211|EIF2D_MOUSE Eukaryotic translation initiation factor 2D OS=Mus musculus OX=10090 GN=Eif2d PE=1 SV=3;tr|E9PUG7|E9PUG7_MOUSE Eukaryotic translation initiation factor 2D OS=Mus musculus OX=10090 GN=Eif2d PE=1 SV=1;tr|A0A0R4J298|A0A0R4J298_MOUSE Euka	5	22	22	22	22	22	22	58.1	58.1	58.1	62.829	570	570;552;587;453;176	12.2	6	9	2	1	2		1		1			3	3		1		2	4	5	2
D3Z0Y2	23.2496	23.6001	23.1499	23.2241	23.0391	23.2882	23.0788	23.1784	23.1183	sp|O08709|PRDX6_MOUSE;tr|Q6GT24|Q6GT24_MOUSE;tr|D3Z0Y2|D3Z0Y2_MOUSE;tr|Q8BG37|Q8BG37_MOUSE;tr|A0A0A6YXQ7|A0A0A6YXQ7_MOUSE	sp|O08709|PRDX6_MOUSE;tr|Q6GT24|Q6GT24_MOUSE;tr|D3Z0Y2|D3Z0Y2_MOUSE	18;17;15;3;1	18;17;15;3;1	18;17;15;3;1	sp|O08709|PRDX6_MOUSE Peroxiredoxin-6 OS=Mus musculus OX=10090 GN=Prdx6 PE=1 SV=3;tr|Q6GT24|Q6GT24_MOUSE Peroxiredoxin-6 OS=Mus musculus OX=10090 GN=Prdx6 PE=1 SV=1;tr|D3Z0Y2|D3Z0Y2_MOUSE Peroxiredoxin-6 OS=Mus musculus OX=10090 GN=Prdx6 PE=1 SV=1	5	18	18	18	18	18	18	77.7	77.7	77.7	24.87	224	224;224;200;224;76	12.4	17	18	8	4	5	7	1	2	3	2	6	6	4	6	5	6	9	10	10	8
RPP40	18.2831	18.2128	18.3002	18.2681	18.2686	18.2077	18.3127	18.3312	18.3548	tr|G3UYU5|G3UYU5_MOUSE;sp|Q8R1F9|RPP40_MOUSE	tr|G3UYU5|G3UYU5_MOUSE;sp|Q8R1F9|RPP40_MOUSE	8;8	8;8	8;8	tr|G3UYU5|G3UYU5_MOUSE Ribonuclease P protein subunit p40 OS=Mus musculus OX=10090 GN=Rpp40 PE=1 SV=1;sp|Q8R1F9|RPP40_MOUSE Ribonuclease P protein subunit p40 OS=Mus musculus OX=10090 GN=Rpp40 PE=2 SV=2	2	8	8	8	8	8	8	27.4	27.4	27.4	39.121	340	340;363	12.2	1	1	3						1	4	1	1			1	1		1		1
A0A2R8W6R3	20.0325	20.0627	19.9666	20.0344	19.8666	20.0135	19.9238	19.9012	19.9029	sp|P62878|RBX1_MOUSE;tr|A0A2R8W6G1|A0A2R8W6G1_MOUSE;tr|A0A2R8W6R3|A0A2R8W6R3_MOUSE	sp|P62878|RBX1_MOUSE;tr|A0A2R8W6G1|A0A2R8W6G1_MOUSE;tr|A0A2R8W6R3|A0A2R8W6R3_MOUSE	4;2;2	4;2;2	4;2;2	sp|P62878|RBX1_MOUSE E3 ubiquitin-protein ligase RBX1 OS=Mus musculus OX=10090 GN=Rbx1 PE=1 SV=1;tr|A0A2R8W6G1|A0A2R8W6G1_MOUSE E3 ubiquitin-protein ligase RBX1 OS=Mus musculus OX=10090 GN=Rbx1 PE=1 SV=1;tr|A0A2R8W6R3|A0A2R8W6R3_MOUSE E3 ubiquitin-protein	3	4	4	4	4	4	4	30.6	30.6	30.6	12.274	108	108;59;83	2.64	4	5			1					1
V9GWZ0	18.1088	18.3575	18.0869	17.9831	18.0499	18.4422	18.055	17.8882	18.0263	sp|P61025|CKS1_MOUSE;tr|Q3UNC9|Q3UNC9_MOUSE;tr|V9GWZ0|V9GWZ0_MOUSE;tr|D3YXP1|D3YXP1_MOUSE	sp|P61025|CKS1_MOUSE;tr|Q3UNC9|Q3UNC9_MOUSE;tr|V9GWZ0|V9GWZ0_MOUSE	3;3;2;1	2;2;1;1	2;2;1;1	sp|P61025|CKS1_MOUSE Cyclin-dependent kinases regulatory subunit 1 OS=Mus musculus OX=10090 GN=Cks1b PE=3 SV=1;tr|Q3UNC9|Q3UNC9_MOUSE Cyclin-dependent kinases regulatory subunit OS=Mus musculus OX=10090 GN=Cks1brt PE=2 SV=1;tr|V9GWZ0|V9GWZ0_MOUSE Cyclin-de	4	3	2	2	3	2	2	32.9	32.9	32.9	9.6601	79	79;96;54;57	2	2	1		1
TRXR1	22.2689	22.2069	22.2552	22.233	22.0512	22.1949	22.3431	22.3292	22.4764	sp|Q9JMH6|TRXR1_MOUSE;tr|A0A1W2P6U1|A0A1W2P6U1_MOUSE;tr|Q9D8I4|Q9D8I4_MOUSE;tr|A0A0U1RPS1|A0A0U1RPS1_MOUSE;tr|A0A0U1RPC6|A0A0U1RPC6_MOUSE;tr|A0A0M3HEP9|A0A0M3HEP9_MOUSE;tr|D3Z0K8|D3Z0K8_MOUSE;tr|J3QMN4|J3QMN4_MOUSE;tr|A0A0U1RPV8|A0A0U1RPV8_MOUSE;tr|A0A0U1RQA4|A0A0U1RQA4_MOUSE;tr|J3QMQ8|J3QMQ8_MOUSE;sp|Q9JLT4|TRXR2_MOUSE;tr|A0A0M3HEQ0|A0A0M3HEQ0_MOUSE	sp|Q9JMH6|TRXR1_MOUSE	23;7;1;1;1;1;1;1;1;1;1;1;1	23;7;1;1;1;1;1;1;1;1;1;1;1	23;7;1;1;1;1;1;1;1;1;1;1;1	sp|Q9JMH6|TRXR1_MOUSE Thioredoxin reductase 1, cytoplasmic OS=Mus musculus OX=10090 GN=Txnrd1 PE=1 SV=3	13	23	23	23	23	23	23	53.5	53.5	53.5	67.083	613	613;164;101;123;165;359;466;491;496;505;522;524;527	9.52	22	19	4	3	4	5		1	2	4		2	1			1	1	6	7	8
CISY	21.3074	21.19	21.1994	21.1523	21.261	21.3266	21.3547	21.3474	21.3914	sp|Q9CZU6|CISY_MOUSE;tr|Q80X68|Q80X68_MOUSE	sp|Q9CZU6|CISY_MOUSE	16;5	16;5	16;5	sp|Q9CZU6|CISY_MOUSE Citrate synthase, mitochondrial OS=Mus musculus OX=10090 GN=Cs PE=1 SV=1	2	16	16	16	16	16	16	48.5	48.5	48.5	51.736	464	464;466	9.83	12	15	6	1	3	3	4	3	4	5	3	3	2	2	2	2	2	6	3	6
PAPD1	14.9583	15.0517	15.0288	14.996	15.1272	15.0988	15.1681	15.1603	15.2419	tr|A0A3Q4L2Q3|A0A3Q4L2Q3_MOUSE;sp|Q9D0D3|PAPD1_MOUSE	tr|A0A3Q4L2Q3|A0A3Q4L2Q3_MOUSE;sp|Q9D0D3|PAPD1_MOUSE	3;3	3;3	3;3	tr|A0A3Q4L2Q3|A0A3Q4L2Q3_MOUSE Poly(A) RNA polymerase, mitochondrial (Fragment) OS=Mus musculus OX=10090 GN=Mtpap PE=1 SV=1;sp|Q9D0D3|PAPD1_MOUSE Poly(A) RNA polymerase, mitochondrial OS=Mus musculus OX=10090 GN=Mtpap PE=1 SV=1	2	3	3	3	3	3	3	12.7	12.7	12.7	37.467	338	338;585	5			2						1
A0A1B0GS91	13.2508	13.2023	13.4487	13.2423	13.0895	13.5471	12.9838	13.0772	13.104	tr|F6R6A4|F6R6A4_MOUSE;tr|Q8K4L2|Q8K4L2_MOUSE;tr|E9Q3Z5|E9Q3Z5_MOUSE;sp|Q8K4L3|SVIL_MOUSE;tr|A0A1B0GS91|A0A1B0GS91_MOUSE	tr|F6R6A4|F6R6A4_MOUSE;tr|Q8K4L2|Q8K4L2_MOUSE;tr|E9Q3Z5|E9Q3Z5_MOUSE;sp|Q8K4L3|SVIL_MOUSE;tr|A0A1B0GS91|A0A1B0GS91_MOUSE	1;1;1;1;1	1;1;1;1;1	1;1;1;1;1	tr|F6R6A4|F6R6A4_MOUSE Supervillin (Fragment) OS=Mus musculus OX=10090 GN=Svil PE=1 SV=1;tr|Q8K4L2|Q8K4L2_MOUSE Archvillin OS=Mus musculus OX=10090 GN=Svil PE=1 SV=1;tr|E9Q3Z5|E9Q3Z5_MOUSE Supervillin OS=Mus musculus OX=10090 GN=Svil PE=1 SV=1;sp|Q8K4L3|SV	5	1	1	1	1	1	1	1.1	1.1	1.1	84.856	749	749;2031;2056;2170;2257	21
RT11	16.2677	16.0717	16.2051	16.1481	16.3185	16.133	16.2642	16.2468	16.201	tr|Q3U8Y1|Q3U8Y1_MOUSE;sp|Q9DCA2|RT11_MOUSE	tr|Q3U8Y1|Q3U8Y1_MOUSE;sp|Q9DCA2|RT11_MOUSE	1;1	1;1	1;1	tr|Q3U8Y1|Q3U8Y1_MOUSE 28S ribosomal protein S11, mitochondrial OS=Mus musculus OX=10090 GN=Mrps11 PE=1 SV=1;sp|Q9DCA2|RT11_MOUSE 28S ribosomal protein S11, mitochondrial OS=Mus musculus OX=10090 GN=Mrps11 PE=1 SV=2	2	1	1	1	1	1	1	5.2	5.2	5.2	20.251	191	191;191	6	1	1													1
RM15	17.619	17.9266	17.7588	17.8369	17.7026	17.8001	17.7448	17.706	17.7155	sp|Q9CPR5|RM15_MOUSE;tr|A0A0A6YVP4|A0A0A6YVP4_MOUSE;tr|F8WHN1|F8WHN1_MOUSE	sp|Q9CPR5|RM15_MOUSE	10;4;2	10;4;2	10;4;2	sp|Q9CPR5|RM15_MOUSE 39S ribosomal protein L15, mitochondrial OS=Mus musculus OX=10090 GN=Mrpl15 PE=1 SV=1	3	10	10	10	10	10	10	30.8	30.8	30.8	33.541	295	295;168;52	14.9											4	1	1			1	2	1
E2F4	16.8365	16.7228	16.8032	16.7131	16.6412	16.6353	16.7881	16.8938	16.8486	sp|Q8R0K9|E2F4_MOUSE	sp|Q8R0K9|E2F4_MOUSE	3	3	3	sp|Q8R0K9|E2F4_MOUSE Transcription factor E2F4 OS=Mus musculus OX=10090 GN=E2f4 PE=1 SV=1	1	3	3	3	3	3	3	8.5	8.5	8.5	43.833	410	410	14.5	1										1
ABHEB	13.9565	13.8604	13.2479	13.2979	13.3996	13.4874	12.9962	12.9614	13.2405	tr|A0A1L1SUX1|A0A1L1SUX1_MOUSE;tr|E9QN99|E9QN99_MOUSE;sp|Q8VCR7|ABHEB_MOUSE	tr|A0A1L1SUX1|A0A1L1SUX1_MOUSE;tr|E9QN99|E9QN99_MOUSE;sp|Q8VCR7|ABHEB_MOUSE	1;1;1	1;1;1	1;1;1	tr|A0A1L1SUX1|A0A1L1SUX1_MOUSE Protein ABHD14B OS=Mus musculus OX=10090 GN=Abhd14b PE=1 SV=1;tr|E9QN99|E9QN99_MOUSE Protein ABHD14B OS=Mus musculus OX=10090 GN=Abhd14b PE=1 SV=1;sp|Q8VCR7|ABHEB_MOUSE Protein ABHD14B OS=Mus musculus OX=10090 GN=Abhd14b PE=1	3	1	1	1	1	1	1	10.4	10.4	10.4	10.523	96	96;210;210	7					1	1	1	1	1
CNDG2	15.7297	15.5497	15.6004	15.6076	15.7083	15.7197	15.7659	15.7406	15.8044	sp|Q6DFV1|CNDG2_MOUSE	sp|Q6DFV1|CNDG2_MOUSE	4	4	4	sp|Q6DFV1|CNDG2_MOUSE Condensin-2 complex subunit G2 OS=Mus musculus OX=10090 GN=Ncapg2 PE=1 SV=2	1	4	4	4	4	4	4	4.2	4.2	4.2	130.89	1138	1138	15.9				1					1								1	2	1	1
TBA1A	19.7647	19.4425	19.5265	19.6321	19.737	19.6132	19.8201	19.7299	19.7159	sp|P68369|TBA1A_MOUSE	sp|P68369|TBA1A_MOUSE	31	2	0	sp|P68369|TBA1A_MOUSE Tubulin alpha-1A chain OS=Mus musculus OX=10090 GN=Tuba1a PE=1 SV=1	1	31	2	0	31	2	0	73.8	6	0	50.135	451	451	12.5	3	3	1		1	1	1	1	2	2	2	2	2	3	2	2	2	1	1	1
PCCA	16.2105	16.4195	16.3776	16.4337	16.4255	16.389	16.6145	16.5802	16.5076	sp|Q91ZA3|PCCA_MOUSE;tr|H3BKW6|H3BKW6_MOUSE	sp|Q91ZA3|PCCA_MOUSE	7;1	7;1	7;1	sp|Q91ZA3|PCCA_MOUSE Propionyl-CoA carboxylase alpha chain, mitochondrial OS=Mus musculus OX=10090 GN=Pcca PE=1 SV=2	2	7	7	7	7	7	7	15.2	15.2	15.2	79.921	724	724;35	12	1	1								1	1				1			1	1	1
GPD1L	13.9483	14.252	14.2113	14.1294	14.3075	14.2483	13.9398	13.9913	14.0467	sp|Q3ULJ0|GPD1L_MOUSE;tr|D3Z0L6|D3Z0L6_MOUSE;tr|E0CXN5|E0CXN5_MOUSE;sp|P13707|GPDA_MOUSE	sp|Q3ULJ0|GPD1L_MOUSE	5;1;1;1	5;1;1;1	5;1;1;1	sp|Q3ULJ0|GPD1L_MOUSE Glycerol-3-phosphate dehydrogenase 1-like protein OS=Mus musculus OX=10090 GN=Gpd1l PE=1 SV=2	4	5	5	5	5	5	5	16.5	16.5	16.5	38.225	351	351;117;326;349	9.67		1						1	1		1	1				1
Q9D997	7.21078	7.02431	8.93414	8.65439	8.80903	8.13071	9.41	9.0386	9.05344	tr|D3YXG2|D3YXG2_MOUSE;sp|Q9QZ08|NAGK_MOUSE;tr|Q9D997|Q9D997_MOUSE	tr|D3YXG2|D3YXG2_MOUSE;sp|Q9QZ08|NAGK_MOUSE;tr|Q9D997|Q9D997_MOUSE	1;1;1	1;1;1	1;1;1	tr|D3YXG2|D3YXG2_MOUSE N-acetyl-D-glucosamine kinase OS=Mus musculus OX=10090 GN=Nagk PE=1 SV=1;sp|Q9QZ08|NAGK_MOUSE N-acetyl-D-glucosamine kinase OS=Mus musculus OX=10090 GN=Nagk PE=1 SV=3;tr|Q9D997|Q9D997_MOUSE N-acetyl-D-glucosamine kinase OS=Mus muscul	3	1	1	1	1	1	1	2.7	2.7	2.7	36.198	337	337;343;361	24
NHRF1	20.0948	19.9777	20.0251	20.1039	20.098	20.0782	20.2362	20.1519	20.1539	sp|P70441|NHRF1_MOUSE	sp|P70441|NHRF1_MOUSE	13	13	13	sp|P70441|NHRF1_MOUSE Na(+)/H(+) exchange regulatory cofactor NHE-RF1 OS=Mus musculus OX=10090 GN=Slc9a3r1 PE=1 SV=3	1	13	13	13	13	13	13	42	42	42	38.6	355	355	9.44	7	7						1	4	1	1		1	2	2			2	2
A0A494BAG6	17.1453	16.8993	17.17	17.1729	17.098	17.143	17.2602	17.2884	17.2007	tr|F6ZBR8|F6ZBR8_MOUSE;tr|G5E8J8|G5E8J8_MOUSE;sp|O88286|WIZ_MOUSE;tr|A0A494BAG6|A0A494BAG6_MOUSE	tr|F6ZBR8|F6ZBR8_MOUSE;tr|G5E8J8|G5E8J8_MOUSE;sp|O88286|WIZ_MOUSE;tr|A0A494BAG6|A0A494BAG6_MOUSE	4;2;2;2	4;2;2;2	4;2;2;2	tr|F6ZBR8|F6ZBR8_MOUSE Protein Wiz OS=Mus musculus OX=10090 GN=Wiz PE=1 SV=2;tr|G5E8J8|G5E8J8_MOUSE Protein Wiz OS=Mus musculus OX=10090 GN=Wiz PE=1 SV=1;sp|O88286|WIZ_MOUSE Protein Wiz OS=Mus musculus OX=10090 GN=Wiz PE=1 SV=2;tr|A0A494BAG6|A0A494BAG6_MOU	4	4	4	4	4	4	4	6.3	6.3	6.3	103.68	965	965;955;1684;1685	13.8	1								1		1		1	1		1	1	1	1	1
AAKG2	18.2908	18.2434	18.2711	18.1636	18.1051	18.5033	18.1323	18.0456	18.0766	sp|O54950|AAKG1_MOUSE;tr|D3YUS1|D3YUS1_MOUSE;tr|Q8BIQ9|Q8BIQ9_MOUSE;sp|Q91WG5|AAKG2_MOUSE	sp|O54950|AAKG1_MOUSE;tr|D3YUS1|D3YUS1_MOUSE;tr|Q8BIQ9|Q8BIQ9_MOUSE;sp|Q91WG5|AAKG2_MOUSE	2;1;1;1	2;1;1;1	2;1;1;1	sp|O54950|AAKG1_MOUSE 5-AMP-activated protein kinase subunit gamma-1 OS=Mus musculus OX=10090 GN=Prkag1 PE=1 SV=2;tr|D3YUS1|D3YUS1_MOUSE 5-AMP-activated protein kinase subunit gamma-2 (Fragment) OS=Mus musculus OX=10090 GN=Prkag2 PE=1 SV=1;tr|Q8BIQ9|Q8BI	4	2	2	2	2	2	2	8.8	8.8	8.8	37.52	330	330;244;443;566	10.1		1				1	1	1		1			1	1	1	1
KIF3B	10.0174	10.0041	10.1033	9.87925	9.73128	10.0184	9.83008	9.75352	9.48615	tr|Q3TET1|Q3TET1_MOUSE;tr|Q3UI47|Q3UI47_MOUSE;sp|P28741|KIF3A_MOUSE;tr|B1AQZ2|B1AQZ2_MOUSE;sp|Q61771|KIF3B_MOUSE	tr|Q3TET1|Q3TET1_MOUSE;tr|Q3UI47|Q3UI47_MOUSE;sp|P28741|KIF3A_MOUSE;tr|B1AQZ2|B1AQZ2_MOUSE;sp|Q61771|KIF3B_MOUSE	2;2;2;2;1	1;1;1;1;1	1;1;1;1;1	tr|Q3TET1|Q3TET1_MOUSE Kinesin-like protein OS=Mus musculus OX=10090 GN=Kif3a PE=1 SV=1;tr|Q3UI47|Q3UI47_MOUSE Kinesin-like protein OS=Mus musculus OX=10090 GN=Kif3a PE=1 SV=1;sp|P28741|KIF3A_MOUSE Kinesin-like protein KIF3A OS=Mus musculus OX=10090 GN=Kif	5	2	1	1	2	1	1	3.5	1.9	1.9	79.444	694	694;698;701;725;747	3			1
RGPS2	11.2677	12.2732	11.6187	11.8395	11.6832	11.6616	11.3279	11.6187	11.6055	tr|A0A087WQA4|A0A087WQA4_MOUSE;tr|A0A0A6YXI6|A0A0A6YXI6_MOUSE;tr|A0A087WPL3|A0A087WPL3_MOUSE;tr|A0A087WQ61|A0A087WQ61_MOUSE;tr|A0A087WQU0|A0A087WQU0_MOUSE;tr|Q8C134|Q8C134_MOUSE;sp|Q9ERD6|RGPS2_MOUSE	tr|A0A087WQA4|A0A087WQA4_MOUSE;tr|A0A0A6YXI6|A0A0A6YXI6_MOUSE;tr|A0A087WPL3|A0A087WPL3_MOUSE;tr|A0A087WQ61|A0A087WQ61_MOUSE;tr|A0A087WQU0|A0A087WQU0_MOUSE;tr|Q8C134|Q8C134_MOUSE;sp|Q9ERD6|RGPS2_MOUSE	1;1;1;1;1;1;1	1;1;1;1;1;1;1	1;1;1;1;1;1;1	tr|A0A087WQA4|A0A087WQA4_MOUSE Ras-specific guanine nucleotide-releasing factor RalGPS2 (Fragment) OS=Mus musculus OX=10090 GN=Ralgps2 PE=1 SV=1;tr|A0A0A6YXI6|A0A0A6YXI6_MOUSE Ras-specific guanine nucleotide-releasing factor RalGPS2 OS=Mus musculus OX=1009	7	1	1	1	1	1	1	16.4	16.4	16.4	7.13	67	67;78;128;463;489;523;590	15															1
MTNB	18.4152	18.2748	18.4138	18.3509	18.4473	18.4032	18.2389	18.1827	18.255	sp|Q9WVQ5|MTNB_MOUSE	sp|Q9WVQ5|MTNB_MOUSE	6	6	6	sp|Q9WVQ5|MTNB_MOUSE Methylthioribulose-1-phosphate dehydratase OS=Mus musculus OX=10090 GN=Apip PE=1 SV=1	1	6	6	6	6	6	6	35.3	35.3	35.3	26.949	241	241	14.3	1	1							1	1	1	1	3							1
TASO2	14.956	15.068	15.142	14.8532	15.1795	14.8534	14.9372	15.3986	15.3471	sp|Q5DTT3|TASO2_MOUSE	sp|Q5DTT3|TASO2_MOUSE	1	1	1	sp|Q5DTT3|TASO2_MOUSE Protein TASOR 2 OS=Mus musculus OX=10090 GN=Tasor2 PE=1 SV=2	1	1	1	1	1	1	1	0.7	0.7	0.7	264.28	2382	2382	17																	1
E9PYB0	13.6173	13.974	13.8149	13.9969	13.4745	13.8256	13.7581	13.7615	13.6212	tr|F7CVJ5|F7CVJ5_MOUSE;tr|F7DBB3|F7DBB3_MOUSE;tr|E9PYB0|E9PYB0_MOUSE	tr|F7CVJ5|F7CVJ5_MOUSE;tr|F7DBB3|F7DBB3_MOUSE;tr|E9PYB0|E9PYB0_MOUSE	2;2;2	2;2;2	2;2;2	tr|F7CVJ5|F7CVJ5_MOUSE AHNAK nucleoprotein 2 (Fragment) OS=Mus musculus OX=10090 GN=Ahnak2 PE=1 SV=1;tr|F7DBB3|F7DBB3_MOUSE AHNAK nucleoprotein 2 (Fragment) OS=Mus musculus OX=10090 GN=Ahnak2 PE=1 SV=1;tr|E9PYB0|E9PYB0_MOUSE AHNAK nucleoprotein 2 (Fragment	3	2	2	2	2	2	2	9.4	9.4	9.4	115.14	1126	1126;1576;1738	9.75		1								1	1					1
BCLA3	11.4199	11.3663	11.2499	11.5036	11.0822	10.9933	10.7924	10.7862	11.1688	sp|A2AG58|BCLA3_MOUSE	sp|A2AG58|BCLA3_MOUSE	1	1	1	sp|A2AG58|BCLA3_MOUSE BCLAF1 and THRAP3 family member 3 OS=Mus musculus OX=10090 GN=Bclaf3 PE=1 SV=1	1	1	1	1	1	1	1	1.1	1.1	1.1	90.11	752	752	24
STRBP	18.5033	18.3389	18.5139	18.4291	18.3864	18.4158	18.5343	18.4964	18.5241	sp|Q91WM1|STRBP_MOUSE;tr|A2BH82|A2BH82_MOUSE;tr|A2BH83|A2BH83_MOUSE	sp|Q91WM1|STRBP_MOUSE	12;3;1	8;3;1	8;3;1	sp|Q91WM1|STRBP_MOUSE Spermatid perinuclear RNA-binding protein OS=Mus musculus OX=10090 GN=Strbp PE=1 SV=1	3	12	8	8	12	8	8	21	15.9	15.9	73.704	672	672;167;128	11	2	1							2				1					1
A2AUR7	19.312	19.2285	19.3573	19.3505	19.2338	19.3415	19.451	19.4236	19.4269	tr|Q9D031|Q9D031_MOUSE;sp|Q01730|RSU1_MOUSE;tr|A2AUR7|A2AUR7_MOUSE;tr|B1AYQ0|B1AYQ0_MOUSE;tr|E0CXG5|E0CXG5_MOUSE;tr|A0A0A6YWZ2|A0A0A6YWZ2_MOUSE	tr|Q9D031|Q9D031_MOUSE;sp|Q01730|RSU1_MOUSE;tr|A2AUR7|A2AUR7_MOUSE	11;11;10;3;1;1	11;11;10;3;1;1	11;11;10;3;1;1	tr|Q9D031|Q9D031_MOUSE Ras suppressor protein 1 OS=Mus musculus OX=10090 GN=Rsu1 PE=1 SV=1;sp|Q01730|RSU1_MOUSE Ras suppressor protein 1 OS=Mus musculus OX=10090 GN=Rsu1 PE=1 SV=3;tr|A2AUR7|A2AUR7_MOUSE Ras suppressor protein 1 OS=Mus musculus OX=10090 GN=	6	11	11	11	11	11	11	46.9	46.9	46.9	31.461	277	277;277;260;112;56;64	13	1	4			1	1			2		2			1			1		1	3
POP7	10.2866	9.98821	10.6485	10.2175	10.3208	9.25067	10.3891	10.1676	10.5455	sp|Q9DCH2|POP7_MOUSE	sp|Q9DCH2|POP7_MOUSE	1	1	1	sp|Q9DCH2|POP7_MOUSE Ribonuclease P protein subunit p20 OS=Mus musculus OX=10090 GN=Pop7 PE=2 SV=1	1	1	1	1	1	1	1	13.6	13.6	13.6	15.777	140	140	15															1
Q5SX56	18.3721	18.255	18.3774	18.3879	18.6481	18.2811	18.1165	18.096	18.148	sp|Q7TNE3|SPAG7_MOUSE;tr|Q5SX56|Q5SX56_MOUSE	sp|Q7TNE3|SPAG7_MOUSE;tr|Q5SX56|Q5SX56_MOUSE	9;6	9;6	9;6	sp|Q7TNE3|SPAG7_MOUSE Sperm-associated antigen 7 OS=Mus musculus OX=10090 GN=Spag7 PE=1 SV=1;tr|Q5SX56|Q5SX56_MOUSE Sperm-associated antigen 7 (Fragment) OS=Mus musculus OX=10090 GN=Spag7 PE=1 SV=1	2	9	9	9	9	9	9	52.9	52.9	52.9	25.921	227	227;155	15.1	2	1			1							1					1	2	1	1
A0A1B0GR63	19.2422	19.0262	19.0342	19.0149	18.9014	19.0533	18.8504	18.8141	18.8668	sp|Q9DB34|CHM2A_MOUSE;tr|A0A1B0GT75|A0A1B0GT75_MOUSE;tr|A0A1B0GR63|A0A1B0GR63_MOUSE;tr|A0A1B0GSH4|A0A1B0GSH4_MOUSE	sp|Q9DB34|CHM2A_MOUSE;tr|A0A1B0GT75|A0A1B0GT75_MOUSE;tr|A0A1B0GR63|A0A1B0GR63_MOUSE	7;5;5;2	7;5;5;2	7;5;5;2	sp|Q9DB34|CHM2A_MOUSE Charged multivesicular body protein 2a OS=Mus musculus OX=10090 GN=Chmp2a PE=1 SV=1;tr|A0A1B0GT75|A0A1B0GT75_MOUSE Charged multivesicular body protein 2a OS=Mus musculus OX=10090 GN=Chmp2a PE=1 SV=1;tr|A0A1B0GR63|A0A1B0GR63_MOUSE Char	4	7	7	7	7	7	7	25.7	25.7	25.7	25.134	222	222;162;172;56	9.97	3	3	1				1	1	4	4	6	6	1
LEG3	12.5887	13.0911	13.5012	13.305	13.5718	14.1747	12.983	12.8105	12.3638	tr|Q8C253|Q8C253_MOUSE;sp|P16110|LEG3_MOUSE	tr|Q8C253|Q8C253_MOUSE;sp|P16110|LEG3_MOUSE	3;3	3;3	3;3	tr|Q8C253|Q8C253_MOUSE Galectin OS=Mus musculus OX=10090 GN=Lgals3 PE=1 SV=1;sp|P16110|LEG3_MOUSE Galectin-3 OS=Mus musculus OX=10090 GN=Lgals3 PE=1 SV=3	2	3	3	3	3	3	3	10.6	10.6	10.6	27.414	264	264;264	13.7						1						1
E9PUG8	18.7426	18.3638	18.6337	18.5259	18.858	18.4872	18.6851	18.6519	18.555	sp|Q8CCG4|DPPA4_MOUSE;tr|E9PUG8|E9PUG8_MOUSE	sp|Q8CCG4|DPPA4_MOUSE;tr|E9PUG8|E9PUG8_MOUSE	4;3	4;3	4;3	sp|Q8CCG4|DPPA4_MOUSE Developmental pluripotency-associated protein 4 OS=Mus musculus OX=10090 GN=Dppa4 PE=1 SV=2;tr|E9PUG8|E9PUG8_MOUSE Developmental pluripotency-associated protein 4 OS=Mus musculus OX=10090 GN=Dppa4 PE=1 SV=1	2	4	4	4	4	4	4	20.6	20.6	20.6	32.698	296	296;244	13.2	2	1							1
TBA1C	18.8052	18.8101	18.8576	18.8328	18.7874	18.8266	18.8966	18.9296	18.9438	sp|P68373|TBA1C_MOUSE	sp|P68373|TBA1C_MOUSE	31	2	2	sp|P68373|TBA1C_MOUSE Tubulin alpha-1C chain OS=Mus musculus OX=10090 GN=Tuba1c PE=1 SV=1	1	31	2	2	31	2	2	73.7	9.6	9.6	49.909	449	449	7.81	4	4							4	5						2	2
IMA5	19.2653	19.1976	19.1048	19.0853	19.2586	18.977	18.898	18.942	18.9322	sp|Q60960|IMA5_MOUSE;tr|G3UXT6|G3UXT6_MOUSE;tr|G3UZK5|G3UZK5_MOUSE;tr|G3UXW7|G3UXW7_MOUSE;tr|G3UWJ8|G3UWJ8_MOUSE	sp|Q60960|IMA5_MOUSE	12;2;2;1;1	8;2;2;1;1	8;2;2;1;1	sp|Q60960|IMA5_MOUSE Importin subunit alpha-5 OS=Mus musculus OX=10090 GN=Kpna1 PE=1 SV=2	5	12	8	8	12	8	8	29	19	19	60.182	538	538;145;182;98;119	12.6	2	1			1	1			1	1	1	2		1	2	1			2
FKBP9	18.8236	19.0815	18.8901	18.6457	19.0864	19.2224	18.7058	18.6641	18.612	sp|Q9Z247|FKBP9_MOUSE	sp|Q9Z247|FKBP9_MOUSE	8	8	8	sp|Q9Z247|FKBP9_MOUSE Peptidyl-prolyl cis-trans isomerase FKBP9 OS=Mus musculus OX=10090 GN=Fkbp9 PE=1 SV=1	1	8	8	8	8	8	8	18.4	18.4	18.4	62.995	570	570	14.6		2	1										1	1	1		1	2
MPP6	19.1512	19.1207	19.1831	19.1614	19.0746	19.2213	18.9818	19.1013	19.0391	sp|Q9JLB0|MPP6_MOUSE;tr|E9PWC5|E9PWC5_MOUSE;tr|E9Q2R8|E9Q2R8_MOUSE	sp|Q9JLB0|MPP6_MOUSE	15;7;1	15;7;1	14;6;0	sp|Q9JLB0|MPP6_MOUSE MAGUK p55 subfamily member 6 OS=Mus musculus OX=10090 GN=Mpp6 PE=1 SV=1	3	15	15	14	14	14	14	34.2	34.2	29.5	62.63	553	553;315;48	13.7	4	2	1						1			1	4	1	1	3	4	2	2	4
NS1BP	19.4902	19.8034	19.5846	19.5121	19.4828	19.6558	19.4858	19.4632	19.506	sp|Q920Q8|NS1BP_MOUSE;tr|A0A087WQT3|A0A087WQT3_MOUSE	sp|Q920Q8|NS1BP_MOUSE	10;1	10;1	10;1	sp|Q920Q8|NS1BP_MOUSE Influenza virus NS1A-binding protein homolog OS=Mus musculus OX=10090 GN=Ivns1abp PE=1 SV=2	2	10	10	10	10	10	10	26.5	26.5	26.5	71.58	642	642;77	8.71	5	1	1	1	2	1		1	1	1		1	1	2	2	1	1	2
CNPY4	15.3765	15.5969	15.5936	15.5264	15.5058	15.8142	15.5128	15.4734	15.2186	sp|Q8BQ47|CNPY4_MOUSE;tr|D3Z0T5|D3Z0T5_MOUSE	sp|Q8BQ47|CNPY4_MOUSE	3;1	3;1	3;1	sp|Q8BQ47|CNPY4_MOUSE Protein canopy homolog 4 OS=Mus musculus OX=10090 GN=Cnpy4 PE=1 SV=1	2	3	3	3	3	3	3	22	22	22	28.093	245	245;160	14.2									1					1	1				1
E9Q0W8	20.5503	20.4363	20.4508	20.4295	20.4813	20.2528	20.4901	20.4781	20.6412	sp|P62305|RUXE_MOUSE;tr|E9Q4F4|E9Q4F4_MOUSE;tr|E9Q0W8|E9Q0W8_MOUSE	sp|P62305|RUXE_MOUSE;tr|E9Q4F4|E9Q4F4_MOUSE;tr|E9Q0W8|E9Q0W8_MOUSE	4;3;2	4;3;2	4;3;2	sp|P62305|RUXE_MOUSE Small nuclear ribonucleoprotein E OS=Mus musculus OX=10090 GN=Snrpe PE=1 SV=1;tr|E9Q4F4|E9Q4F4_MOUSE Small nuclear ribonucleoprotein E OS=Mus musculus OX=10090 GN=Snrpe PE=1 SV=1;tr|E9Q0W8|E9Q0W8_MOUSE Small nuclear ribonucleoprotein E	3	4	4	4	4	4	4	65.2	65.2	65.2	10.803	92	92;91;52	9.4	4	3	3	3	5	5	7	7	4		1				1		4	3	2	2
GMPPA	15.4843	15.9433	15.5074	15.7787	15.5633	15.635	15.6566	15.5777	15.5903	sp|Q922H4|GMPPA_MOUSE	sp|Q922H4|GMPPA_MOUSE	2	2	2	sp|Q922H4|GMPPA_MOUSE Mannose-1-phosphate guanyltransferase alpha OS=Mus musculus OX=10090 GN=Gmppa PE=1 SV=1	1	2	2	2	2	2	2	4.5	4.5	4.5	46.244	420	420	9.22		1				1		1	2	1	2						1
HBAP1	21.3267	21.4354	21.3814	21.4043	21.3644	21.3221	21.2599	21.2702	21.3012	sp|Q8BK58|HBAP1_MOUSE;tr|A0A384DV63|A0A384DV63_MOUSE	sp|Q8BK58|HBAP1_MOUSE	15;5	15;5	15;5	sp|Q8BK58|HBAP1_MOUSE HSPB1-associated protein 1 OS=Mus musculus OX=10090 GN=Hspbap1 PE=1 SV=2	2	15	15	15	15	15	15	42	42	42	54.395	483	483;253	12.1	13	11				1			2			1		6	2	4	3	3	8	4
A0A1B0GX25	18.8597	18.7707	18.8034	18.8388	18.8385	19.0858	18.7462	18.6757	18.7262	sp|Q9Z2V5|HDAC6_MOUSE;tr|A0A1B0GX25|A0A1B0GX25_MOUSE;tr|B1AUA8|B1AUA8_MOUSE	sp|Q9Z2V5|HDAC6_MOUSE;tr|A0A1B0GX25|A0A1B0GX25_MOUSE	9;9;1	9;9;1	9;9;1	sp|Q9Z2V5|HDAC6_MOUSE Histone deacetylase 6 OS=Mus musculus OX=10090 GN=Hdac6 PE=1 SV=3;tr|A0A1B0GX25|A0A1B0GX25_MOUSE Histone deacetylase 6 (Fragment) OS=Mus musculus OX=10090 GN=Hdac6 PE=1 SV=1	3	9	9	9	9	9	9	7.9	7.9	7.9	125.79	1149	1149;1008;197	11.3	2	2							2	2	3	1	3						1
Q3UA95	20.3137	19.9791	20.0624	20.0102	20.187	20.0134	20.2422	20.2178	20.0617	sp|Q3THW5|H2AV_MOUSE;sp|P0C0S6|H2AZ_MOUSE;tr|Q8R029|Q8R029_MOUSE;tr|Q3UA95|Q3UA95_MOUSE;tr|G3UWL7|G3UWL7_MOUSE	sp|Q3THW5|H2AV_MOUSE;sp|P0C0S6|H2AZ_MOUSE;tr|Q8R029|Q8R029_MOUSE;tr|Q3UA95|Q3UA95_MOUSE	6;6;4;3;2	4;4;3;2;1	4;4;3;2;1	sp|Q3THW5|H2AV_MOUSE Histone H2A.V OS=Mus musculus OX=10090 GN=H2az2 PE=1 SV=3;sp|P0C0S6|H2AZ_MOUSE Histone H2A.Z OS=Mus musculus OX=10090 GN=H2az1 PE=1 SV=2;tr|Q8R029|Q8R029_MOUSE Histone H2A OS=Mus musculus OX=10090 GN=H2az2 PE=2 SV=1;tr|Q3UA95|Q3UA95_MO	5	6	4	4	6	4	4	53.9	46.9	46.9	13.509	128	128;128;90;105;87	10.3	14	11	4				1	1		1	1	1	8	4	3	3	4	4	2	1
A0A0A0MQH5	12.137	12.0482	12.141	12.2649	11.7925	12.2098	11.8965	11.888	12.0196	tr|A0A0A0MQH5|A0A0A0MQH5_MOUSE	tr|A0A0A0MQH5|A0A0A0MQH5_MOUSE	6	1	1	tr|A0A0A0MQH5|A0A0A0MQH5_MOUSE Microtubule-actin cross-linking factor 1 (Fragment) OS=Mus musculus OX=10090 GN=Macf1 PE=1 SV=6	1	6	1	1	6	1	1	26.6	5.4	5.4	42.736	369	369	9									1
GOGA3	14.3662	14.2533	14.322	14.33	14.4567	14.228	14.3195	14.4288	14.5102	tr|A0A0R4J1H6|A0A0R4J1H6_MOUSE;tr|E9QP99|E9QP99_MOUSE;sp|P55937|GOGA3_MOUSE	tr|A0A0R4J1H6|A0A0R4J1H6_MOUSE;tr|E9QP99|E9QP99_MOUSE;sp|P55937|GOGA3_MOUSE	4;4;4	4;4;4	4;4;4	tr|A0A0R4J1H6|A0A0R4J1H6_MOUSE Golgin subfamily A member 3 OS=Mus musculus OX=10090 GN=Golga3 PE=1 SV=1;tr|E9QP99|E9QP99_MOUSE Golgin subfamily A member 3 OS=Mus musculus OX=10090 GN=Golga3 PE=1 SV=1;sp|P55937|GOGA3_MOUSE Golgin subfamily A member 3 OS=Mus	3	4	4	4	4	4	4	3.5	3.5	3.5	162.89	1447	1447;1487;1487	22.6																			1
TCEA3	19.5679	19.2351	19.4812	19.4674	19.5239	19.3506	19.5614	19.5717	19.4164	sp|P23881|TCEA3_MOUSE	sp|P23881|TCEA3_MOUSE	7	7	7	sp|P23881|TCEA3_MOUSE Transcription elongation factor A protein 3 OS=Mus musculus OX=10090 GN=Tcea3 PE=1 SV=3	1	7	7	7	7	7	7	23.9	23.9	23.9	38.849	347	347	3.67	4	6				1
MTMRC	13.9139	14.0328	13.8629	14.0979	13.8177	13.9827	13.8967	13.7814	13.9903	tr|G3XA69|G3XA69_MOUSE;tr|G3UZ04|G3UZ04_MOUSE;sp|Q80TA6|MTMRC_MOUSE	tr|G3XA69|G3XA69_MOUSE;tr|G3UZ04|G3UZ04_MOUSE;sp|Q80TA6|MTMRC_MOUSE	1;1;1	1;1;1	1;1;1	tr|G3XA69|G3XA69_MOUSE Myotubularin-related protein 12 OS=Mus musculus OX=10090 GN=Mtmr12 PE=1 SV=1;tr|G3UZ04|G3UZ04_MOUSE Myotubularin-related protein 12 OS=Mus musculus OX=10090 GN=Mtmr12 PE=1 SV=1;sp|Q80TA6|MTMRC_MOUSE Myotubularin-related protein 12 OS	3	1	1	1	1	1	1	13.2	13.2	13.2	17.569	159	159;526;747	14														1
RAD9A	11.145	10.7117	10.7758	10.715	10.4035	10.7456	11.3734	11.1939	10.8724	sp|Q9Z0F6|RAD9A_MOUSE	sp|Q9Z0F6|RAD9A_MOUSE	1	1	1	sp|Q9Z0F6|RAD9A_MOUSE Cell cycle checkpoint control protein RAD9A OS=Mus musculus OX=10090 GN=Rad9a PE=1 SV=1	1	1	1	1	1	1	1	3.1	3.1	3.1	42.058	389	389	22
B2KFA9	21.3576	20.9473	21.023	21.0935	20.8265	21.4857	20.7937	20.8341	20.7985	sp|P24288|BCAT1_MOUSE;tr|Q8CBC8|Q8CBC8_MOUSE;tr|E9Q4K3|E9Q4K3_MOUSE;tr|B2KFA8|B2KFA8_MOUSE;tr|B2KFA9|B2KFA9_MOUSE	sp|P24288|BCAT1_MOUSE;tr|Q8CBC8|Q8CBC8_MOUSE;tr|E9Q4K3|E9Q4K3_MOUSE;tr|B2KFA8|B2KFA8_MOUSE;tr|B2KFA9|B2KFA9_MOUSE	11;11;10;7;6	11;11;10;7;6	11;11;10;7;6	sp|P24288|BCAT1_MOUSE Branched-chain-amino-acid aminotransferase, cytosolic OS=Mus musculus OX=10090 GN=Bcat1 PE=1 SV=2;tr|Q8CBC8|Q8CBC8_MOUSE Branched-chain-amino-acid aminotransferase OS=Mus musculus OX=10090 GN=Bcat1 PE=1 SV=1;tr|E9Q4K3|E9Q4K3_MOUSE Bra	5	11	11	11	11	11	11	40.7	40.7	40.7	42.791	386	386;453;393;223;136	9.36	11	8	1								3	5	1	1	1		2	2
ARNT2	15.712	15.3826	15.7766	15.6554	15.7333	15.5548	15.6294	15.7229	15.7411	tr|Q8CEC2|Q8CEC2_MOUSE;tr|Q3ULM2|Q3ULM2_MOUSE;sp|P53762|ARNT_MOUSE;tr|E9QLT6|E9QLT6_MOUSE;tr|A0A140LHY4|A0A140LHY4_MOUSE;sp|Q61324|ARNT2_MOUSE;tr|D3YV20|D3YV20_MOUSE;tr|A0A140LIL3|A0A140LIL3_MOUSE;tr|A0A140LHH4|A0A140LHH4_MOUSE	tr|Q8CEC2|Q8CEC2_MOUSE;tr|Q3ULM2|Q3ULM2_MOUSE;sp|P53762|ARNT_MOUSE;tr|E9QLT6|E9QLT6_MOUSE;tr|A0A140LHY4|A0A140LHY4_MOUSE;sp|Q61324|ARNT2_MOUSE	4;4;4;3;2;2;1;1;1	4;4;4;3;2;2;1;1;1	4;4;4;3;2;2;1;1;1	tr|Q8CEC2|Q8CEC2_MOUSE Aryl hydrocarbon receptor nuclear translocator OS=Mus musculus OX=10090 GN=Arnt PE=1 SV=1;tr|Q3ULM2|Q3ULM2_MOUSE Aryl hydrocarbon receptor nuclear translocator OS=Mus musculus OX=10090 GN=Arnt PE=1 SV=1;sp|P53762|ARNT_MOUSE Aryl hydr	9	4	4	4	4	4	4	5.5	5.5	5.5	83.601	760	760;776;791;771;206;712;76;93;167	11.5	1	1																	1
A0A0N4SWH2	24.0586	23.647	23.8669	23.6622	23.6413	23.2626	23.8718	23.774	23.8232	sp|Q9CY58|PAIRB_MOUSE;tr|Q3UMP4|Q3UMP4_MOUSE;tr|A0A0N4SV32|A0A0N4SV32_MOUSE;tr|A0A0N4SWH2|A0A0N4SWH2_MOUSE;tr|A0A0N4SUQ1|A0A0N4SUQ1_MOUSE;tr|A0A0N4SUN8|A0A0N4SUN8_MOUSE;tr|A0A0N4SV40|A0A0N4SV40_MOUSE;tr|A0A0N4SVK5|A0A0N4SVK5_MOUSE	sp|Q9CY58|PAIRB_MOUSE;tr|Q3UMP4|Q3UMP4_MOUSE;tr|A0A0N4SV32|A0A0N4SV32_MOUSE;tr|A0A0N4SWH2|A0A0N4SWH2_MOUSE	30;29;24;15;14;14;13;9	30;29;24;15;14;14;13;9	30;29;24;15;14;14;13;9	sp|Q9CY58|PAIRB_MOUSE Plasminogen activator inhibitor 1 RNA-binding protein OS=Mus musculus OX=10090 GN=Serbp1 PE=1 SV=2;tr|Q3UMP4|Q3UMP4_MOUSE Plasminogen activator inhibitor 1 RNA-binding protein OS=Mus musculus OX=10090 GN=Serbp1 PE=1 SV=1;tr|A0A0N4SV32	8	30	30	30	30	30	30	60.7	60.7	60.7	44.714	407	407;401;362;211;147;155;186;75	7.88	38	40	9	8	6	5	7	5	5	5	2	5	7	6	2	1	2	3	4	6
A2AT41	16.8839	16.9975	16.8717	16.8536	17.0003	16.9358	16.9999	17.0863	17.1236	sp|Q3U186|SYRM_MOUSE;tr|A2AT41|A2AT41_MOUSE	sp|Q3U186|SYRM_MOUSE;tr|A2AT41|A2AT41_MOUSE	6;3	6;3	6;3	sp|Q3U186|SYRM_MOUSE Probable arginine--tRNA ligase, mitochondrial OS=Mus musculus OX=10090 GN=Rars2 PE=1 SV=1;tr|A2AT41|A2AT41_MOUSE Probable arginine--tRNA ligase, mitochondrial (Fragment) OS=Mus musculus OX=10090 GN=Rars2 PE=1 SV=1	2	6	6	6	6	6	6	12.6	12.6	12.6	65.335	578	578;103	12.2				1			2	2					1	1					1	1
GTSFL	13.1028	13.3443	13.3906	13.1204	13.0076	13.3698	13.0794	12.8332	13.0993	sp|Q9CWD0|GTSFL_MOUSE	sp|Q9CWD0|GTSFL_MOUSE	1	1	1	sp|Q9CWD0|GTSFL_MOUSE Gametocyte-specific factor 1-like OS=Mus musculus OX=10090 GN=Gtsf1l PE=1 SV=1	1	1	1	1	1	1	1	14.6	14.6	14.6	17.282	151	151	24
ASCC3	14.9214	14.9305	14.8715	14.8842	15.0685	14.879	15.0099	15.0822	15.012	sp|E9PZJ8|ASCC3_MOUSE	sp|E9PZJ8|ASCC3_MOUSE	3	3	3	sp|E9PZJ8|ASCC3_MOUSE Activating signal cointegrator 1 complex subunit 3 OS=Mus musculus OX=10090 GN=Ascc3 PE=1 SV=1	1	3	3	3	3	3	3	2	2	2	250.55	2198	2198	23.2
ACADL	15.6916	15.9272	15.8538	15.8856	15.7666	16.1323	15.8691	15.7112	15.8175	tr|A0A0R4J083|A0A0R4J083_MOUSE;sp|P51174|ACADL_MOUSE	tr|A0A0R4J083|A0A0R4J083_MOUSE;sp|P51174|ACADL_MOUSE	2;2	2;2	2;2	tr|A0A0R4J083|A0A0R4J083_MOUSE Long-chain-specific acyl-CoA dehydrogenase, mitochondrial OS=Mus musculus OX=10090 GN=Acadl PE=1 SV=1;sp|P51174|ACADL_MOUSE Long-chain specific acyl-CoA dehydrogenase, mitochondrial OS=Mus musculus OX=10090 GN=Acadl PE=1 SV=2	2	2	2	2	2	2	2	8.1	8.1	8.1	47.896	430	430;430	8		1				2												1
TIF1B	23.9912	23.807	23.9806	23.9519	24.0032	23.9723	23.7141	23.8333	23.7845	sp|Q62318|TIF1B_MOUSE	sp|Q62318|TIF1B_MOUSE	40	40	40	sp|Q62318|TIF1B_MOUSE Transcription intermediary factor 1-beta OS=Mus musculus OX=10090 GN=Trim28 PE=1 SV=3	1	40	40	40	40	40	40	65.8	65.8	65.8	88.846	834	834	8.84	69	63	21	6	8	14	14	27	33	31	17	14	17	12	15	12	14	10	9	10
A0A0A6YWG7	15.6258	15.5145	15.4394	15.4351	15.6747	15.6852	15.3772	15.3726	15.3255	tr|E9QNQ4|E9QNQ4_MOUSE;sp|Q8CHG7|RPGF2_MOUSE;tr|A0A0A6YWG7|A0A0A6YWG7_MOUSE	tr|E9QNQ4|E9QNQ4_MOUSE;sp|Q8CHG7|RPGF2_MOUSE;tr|A0A0A6YWG7|A0A0A6YWG7_MOUSE	2;2;2	2;2;2	2;2;2	tr|E9QNQ4|E9QNQ4_MOUSE Rap guanine nucleotide exchange factor 2 OS=Mus musculus OX=10090 GN=Rapgef2 PE=1 SV=1;sp|Q8CHG7|RPGF2_MOUSE Rap guanine nucleotide exchange factor 2 OS=Mus musculus OX=10090 GN=Rapgef2 PE=1 SV=2;tr|A0A0A6YWG7|A0A0A6YWG7_MOUSE Rap gu	3	2	2	2	2	2	2	2.1	2.1	2.1	166.43	1494	1494;1496;1644	16												1								1
RT27	19.2998	19.3553	19.1766	18.9831	19.5463	19.2464	19.5082	19.3782	19.5022	sp|Q8BK72|RT27_MOUSE	sp|Q8BK72|RT27_MOUSE	3	3	3	sp|Q8BK72|RT27_MOUSE 28S ribosomal protein S27, mitochondrial OS=Mus musculus OX=10090 GN=Mrps27 PE=1 SV=2	1	3	3	3	3	3	3	9.9	9.9	9.9	47.778	415	415	12.8						1				1	1	2	2						2
A0A1L1SRP4	18.3115	18.3697	18.4298	18.3148	18.6571	18.6553	18.3135	18.1643	18.0244	sp|E9Q5G3|KIF23_MOUSE;tr|A0A1L1SRP4|A0A1L1SRP4_MOUSE	sp|E9Q5G3|KIF23_MOUSE;tr|A0A1L1SRP4|A0A1L1SRP4_MOUSE	9;8	9;8	9;8	sp|E9Q5G3|KIF23_MOUSE Kinesin-like protein KIF23 OS=Mus musculus OX=10090 GN=Kif23 PE=1 SV=1;tr|A0A1L1SRP4|A0A1L1SRP4_MOUSE Kinesin-like protein (Fragment) OS=Mus musculus OX=10090 GN=Kif23 PE=1 SV=1	2	9	9	9	9	9	9	13.1	13.1	13.1	108.77	953	953;563	12.7	1							1		2			3	1
BABA1	16.8304	16.8561	16.7962	16.9815	16.7486	16.7679	16.7525	16.7261	16.7131	sp|Q3UI43|BABA1_MOUSE	sp|Q3UI43|BABA1_MOUSE	2	2	2	sp|Q3UI43|BABA1_MOUSE BRISC and BRCA1-A complex member 1 OS=Mus musculus OX=10090 GN=Babam1 PE=1 SV=1	1	2	2	2	2	2	2	9.6	9.6	9.6	36.793	333	333	6.25	1	2																		1
D3YVR9	18.687	18.7934	18.7174	18.7339	18.5926	18.6715	18.6142	18.5535	18.6491	sp|Q9R0P4|SMAP_MOUSE;tr|D6RI64|D6RI64_MOUSE;tr|A0A0U1RPJ7|A0A0U1RPJ7_MOUSE;tr|D3YVR9|D3YVR9_MOUSE;tr|A0A0U1RPI0|A0A0U1RPI0_MOUSE	sp|Q9R0P4|SMAP_MOUSE;tr|D6RI64|D6RI64_MOUSE;tr|A0A0U1RPJ7|A0A0U1RPJ7_MOUSE;tr|D3YVR9|D3YVR9_MOUSE	4;3;2;2;1	4;3;2;2;1	4;3;2;2;1	sp|Q9R0P4|SMAP_MOUSE Small acidic protein OS=Mus musculus OX=10090 GN=Smap PE=1 SV=1;tr|D6RI64|D6RI64_MOUSE RIKEN cDNA 1110004F10 gene OS=Mus musculus OX=10090 GN=1110004F10Rik PE=1 SV=1;tr|A0A0U1RPJ7|A0A0U1RPJ7_MOUSE RIKEN cDNA 1110004F10 gene (Fragment)	5	4	4	4	4	4	4	30.9	30.9	30.9	20.046	181	181;81;60;137;21	6.38	3	5	1	1																1
EPIPL	15.3731	15.6114	15.7051	15.7576	15.443	16.3773	15.544	15.5722	15.3632	tr|A0A2I3BRT4|A0A2I3BRT4_MOUSE;sp|Q8R0W0|EPIPL_MOUSE	tr|A0A2I3BRT4|A0A2I3BRT4_MOUSE;sp|Q8R0W0|EPIPL_MOUSE	6;6	6;6	6;6	tr|A0A2I3BRT4|A0A2I3BRT4_MOUSE Epiplakin OS=Mus musculus OX=10090 GN=Eppk1 PE=1 SV=1;sp|Q8R0W0|EPIPL_MOUSE Epiplakin OS=Mus musculus OX=10090 GN=Eppk1 PE=1 SV=2	2	6	6	6	6	6	6	4.7	4.7	4.7	381.72	3458	3458;6548	17.2											2		1					1	1
A2AAN2	20.3387	20.2935	20.3365	20.2779	20.3172	20.2785	20.3728	20.3709	20.3732	sp|Q8BMA6|SRP68_MOUSE;tr|A2AAN2|A2AAN2_MOUSE;REV__sp|O70145|NCF2_MOUSE	sp|Q8BMA6|SRP68_MOUSE;tr|A2AAN2|A2AAN2_MOUSE	18;18;1	18;18;1	18;18;1	sp|Q8BMA6|SRP68_MOUSE Signal recognition particle subunit SRP68 OS=Mus musculus OX=10090 GN=Srp68 PE=1 SV=2;tr|A2AAN2|A2AAN2_MOUSE Signal recognition particle subunit SRP68 OS=Mus musculus OX=10090 GN=Srp68 PE=1 SV=1	3	18	18	18	18	18	18	34.1	34.1	34.1	70.573	625	625;587;525	11.8	5	5		1		3			1	2	4	1		1	1	1	1	1		1
AATM	22.4048	22.205	22.356	22.3945	22.4113	22.2592	22.4195	22.4111	22.4107	sp|P05202|AATM_MOUSE	sp|P05202|AATM_MOUSE	21	21	21	sp|P05202|AATM_MOUSE Aspartate aminotransferase, mitochondrial OS=Mus musculus OX=10090 GN=Got2 PE=1 SV=1	1	21	21	21	21	21	21	56.3	56.3	56.3	47.411	430	430	7.57	25	24	6	3	8	6	8	4	3	4	3	4	1			1	3	5	3	4
EFL1	18.5474	18.1381	18.3839	18.4359	18.2995	18.1646	18.3646	18.5413	18.5015	sp|Q8C0D5|EFL1_MOUSE;tr|D3Z1V3|D3Z1V3_MOUSE;tr|A0A140LHB7|A0A140LHB7_MOUSE	sp|Q8C0D5|EFL1_MOUSE	8;3;1	8;3;1	8;3;1	sp|Q8C0D5|EFL1_MOUSE Elongation factor-like GTPase 1 OS=Mus musculus OX=10090 GN=Efl1 PE=1 SV=1	3	8	8	8	8	8	8	7.5	7.5	7.5	125.78	1127	1127;234;103	12.7						1	1	2	3	2			1	1		1	1	1	1	1
SENP2	12.2937	12.1111	12.2408	12.1794	12.4246	12.1745	12.2071	12.3515	12.3477	sp|Q91ZX6|SENP2_MOUSE	sp|Q91ZX6|SENP2_MOUSE	1	1	1	sp|Q91ZX6|SENP2_MOUSE Sentrin-specific protease 2 OS=Mus musculus OX=10090 GN=Senp2 PE=1 SV=2	1	1	1	1	1	1	1	2.7	2.7	2.7	67.579	588	588	15															1
SPEE	21.7003	21.4494	21.7282	21.6741	21.6511	21.8824	21.4481	21.4828	21.4192	sp|Q64674|SPEE_MOUSE	sp|Q64674|SPEE_MOUSE	14	14	14	sp|Q64674|SPEE_MOUSE Spermidine synthase OS=Mus musculus OX=10090 GN=Srm PE=1 SV=1	1	14	14	14	14	14	14	67.2	67.2	67.2	33.995	302	302	9.22	14	16	5	3	3	4	2	1	3	4	4	5	4	3	2	2	2	5	2
Q91VA7	19.7463	19.6697	19.7156	19.7331	19.8498	19.6929	19.8047	19.7923	19.841	tr|Q91VA7|Q91VA7_MOUSE;tr|V9GXV0|V9GXV0_MOUSE	tr|Q91VA7|Q91VA7_MOUSE	16;4	16;4	16;4	tr|Q91VA7|Q91VA7_MOUSE Isocitrate dehydrogenase [NAD] subunit, mitochondrial OS=Mus musculus OX=10090 GN=Idh3b PE=1 SV=1	2	16	16	16	16	16	16	46.4	46.4	46.4	42.194	384	384;80	11	5	8	1	1					2				1	1	3	2	2	1	1	2
A2AFF6	19.1657	19.0036	19.2095	19.1587	19.1258	19.1998	19.347	19.3166	19.1711	sp|O35638|STAG2_MOUSE;tr|A2AFF6|A2AFF6_MOUSE	sp|O35638|STAG2_MOUSE;tr|A2AFF6|A2AFF6_MOUSE	12;12	9;9	9;9	sp|O35638|STAG2_MOUSE Cohesin subunit SA-2 OS=Mus musculus OX=10090 GN=Stag2 PE=1 SV=3;tr|A2AFF6|A2AFF6_MOUSE Cohesin subunit SA-2 OS=Mus musculus OX=10090 GN=Stag2 PE=1 SV=1	2	12	9	9	12	9	9	13.4	11.5	11.5	141.28	1231	1231;1268	14.6				2	3	1	2	1		1	1	1	1	2	1	1	1	1	1	3
TIM44	20.2913	20.2603	20.2814	20.3426	20.2828	20.3193	20.3994	20.4069	20.4024	sp|O35857|TIM44_MOUSE	sp|O35857|TIM44_MOUSE	13	13	13	sp|O35857|TIM44_MOUSE Mitochondrial import inner membrane translocase subunit TIM44 OS=Mus musculus OX=10090 GN=Timm44 PE=1 SV=2	1	13	13	13	13	13	13	30.3	30.3	30.3	51.091	452	452	8.59	6	3	1	2	2	3	3	2	3	4	4	2					1		1
E9PUV9	11.9926	12.0638	12.0421	12.0122	11.9054	11.9853	12.1563	12.0707	12.2538	sp|P58660|CAR10_MOUSE;tr|E9PUV9|E9PUV9_MOUSE	sp|P58660|CAR10_MOUSE;tr|E9PUV9|E9PUV9_MOUSE	1;1	1;1	1;1	sp|P58660|CAR10_MOUSE Caspase recruitment domain-containing protein 10 OS=Mus musculus OX=10090 GN=Card10 PE=1 SV=1;tr|E9PUV9|E9PUV9_MOUSE Caspase recruitment domain-containing protein 10 OS=Mus musculus OX=10090 GN=Card10 PE=1 SV=1	2	1	1	1	1	1	1	0.8	0.8	0.8	114.41	1021	1021;1070	7							1
UBR7	20.8523	20.7145	20.9751	20.9473	20.7947	20.8644	21.0127	21.0359	20.9661	sp|Q8BU04|UBR7_MOUSE	sp|Q8BU04|UBR7_MOUSE	14	14	14	sp|Q8BU04|UBR7_MOUSE Putative E3 ubiquitin-protein ligase UBR7 OS=Mus musculus OX=10090 GN=Ubr7 PE=1 SV=1	1	14	14	14	14	14	14	38.6	38.6	38.6	48.064	425	425	10.1	9	10	2					1	3	3	1	2	3	1	2	2		1	1	3
PMVK	17.2339	17.3022	17.2376	17.2242	17.1889	17.3327	17.1999	17.1471	17.1929	tr|D3YXP6|D3YXP6_MOUSE;sp|Q9D1G2|PMVK_MOUSE	tr|D3YXP6|D3YXP6_MOUSE;sp|Q9D1G2|PMVK_MOUSE	6;6	6;6	6;6	tr|D3YXP6|D3YXP6_MOUSE Phosphomevalonate kinase OS=Mus musculus OX=10090 GN=Pmvk PE=1 SV=1;sp|Q9D1G2|PMVK_MOUSE Phosphomevalonate kinase OS=Mus musculus OX=10090 GN=Pmvk PE=1 SV=3	2	6	6	6	6	6	6	42.4	42.4	42.4	17.942	158	158;192	10.3	1	1			1						1		1						1
NICA	16.1614	16.4096	16.165	16.1564	16.1979	16.3555	16.0459	16.2747	16.0152	sp|P57716|NICA_MOUSE	sp|P57716|NICA_MOUSE	3	3	3	sp|P57716|NICA_MOUSE Nicastrin OS=Mus musculus OX=10090 GN=Ncstn PE=1 SV=3	1	3	3	3	3	3	3	3.8	3.8	3.8	78.491	708	708	9.17	1	1									1	1		1	1
UGDH	20.8616	20.8235	20.6556	20.6656	20.5863	20.797	20.9625	20.8536	21.0493	sp|O70475|UGDH_MOUSE;tr|D3YXP9|D3YXP9_MOUSE	sp|O70475|UGDH_MOUSE	20;4	20;4	20;4	sp|O70475|UGDH_MOUSE UDP-glucose 6-dehydrogenase OS=Mus musculus OX=10090 GN=Ugdh PE=1 SV=1	2	20	20	20	20	20	20	48.3	48.3	48.3	54.831	493	493;156	14	7	7	1						1	2		1	3	1		1		3	1	4
PGPI	15.9589	16.6641	15.9374	16.1493	16.0411	16.1404	16.0634	16.0316	15.9977	sp|Q9ESW8|PGPI_MOUSE	sp|Q9ESW8|PGPI_MOUSE	3	3	3	sp|Q9ESW8|PGPI_MOUSE Pyroglutamyl-peptidase 1 OS=Mus musculus OX=10090 GN=Pgpep1 PE=1 SV=1	1	3	3	3	3	3	3	24.9	24.9	24.9	22.934	209	209	11.7					1	2					1						1	1	1
A0A0R4J1C2	18.5039	19.1055	18.5549	18.4511	18.2612	19.0115	18.5011	18.3431	18.6016	sp|O88456|CPNS1_MOUSE;tr|A0A0R4IZW8|A0A0R4IZW8_MOUSE;tr|A0A0R4J1C2|A0A0R4J1C2_MOUSE	sp|O88456|CPNS1_MOUSE;tr|A0A0R4IZW8|A0A0R4IZW8_MOUSE;tr|A0A0R4J1C2|A0A0R4J1C2_MOUSE	4;4;3	4;4;3	4;4;3	sp|O88456|CPNS1_MOUSE Calpain small subunit 1 OS=Mus musculus OX=10090 GN=Capns1 PE=1 SV=1;tr|A0A0R4IZW8|A0A0R4IZW8_MOUSE Calpain small subunit 1 OS=Mus musculus OX=10090 GN=Capns1 PE=1 SV=1;tr|A0A0R4J1C2|A0A0R4J1C2_MOUSE Calpain small subunit 1 OS=Mus mus	3	4	4	4	4	4	4	20.1	20.1	20.1	28.463	269	269;268;200	8.23		2	1	1	1	1	2	1	1	1
H3BJ90	15.6506	15.8548	15.6133	15.7282	15.818	16.1966	15.587	15.6697	15.7394	sp|P28798|GRN_MOUSE;tr|Q3U9N4|Q3U9N4_MOUSE;tr|H3BJE0|H3BJE0_MOUSE;tr|H3BJ90|H3BJ90_MOUSE;tr|H3BLC9|H3BLC9_MOUSE	sp|P28798|GRN_MOUSE;tr|Q3U9N4|Q3U9N4_MOUSE;tr|H3BJE0|H3BJE0_MOUSE;tr|H3BJ90|H3BJ90_MOUSE	4;4;3;2;1	4;4;3;2;1	4;4;3;2;1	sp|P28798|GRN_MOUSE Progranulin OS=Mus musculus OX=10090 GN=Grn PE=1 SV=2;tr|Q3U9N4|Q3U9N4_MOUSE Progranulin OS=Mus musculus OX=10090 GN=Grn PE=1 SV=1;tr|H3BJE0|H3BJE0_MOUSE Progranulin (Fragment) OS=Mus musculus OX=10090 GN=Grn PE=1 SV=1;tr|H3BJ90|H3BJ90_	5	4	4	4	4	4	4	9.8	9.8	9.8	63.458	589	589;602;247;335;214	5.67	1				2	1		1	1
Q8C5R8	17.7282	17.7422	17.6913	17.7667	17.6387	17.5294	17.5112	17.5397	17.5346	tr|Q8C5R8|Q8C5R8_MOUSE	tr|Q8C5R8|Q8C5R8_MOUSE	6	1	1	tr|Q8C5R8|Q8C5R8_MOUSE Phosphoribosyl pyrophosphate synthetase 1-like 1 OS=Mus musculus OX=10090 GN=Prps1l1 PE=1 SV=1	1	6	1	1	6	1	1	24.5	4.1	4.1	34.82	318	318	13.8	1	1																	1	2
GCP60	12.9953	13.2474	13.0875	13.1487	13.3609	13.2132	13.4637	13.3976	13.3524	tr|A0A0R4J079|A0A0R4J079_MOUSE;sp|Q8BMP6|GCP60_MOUSE	tr|A0A0R4J079|A0A0R4J079_MOUSE;sp|Q8BMP6|GCP60_MOUSE	1;1	1;1	1;1	tr|A0A0R4J079|A0A0R4J079_MOUSE Golgi resident protein GCP60 OS=Mus musculus OX=10090 GN=Acbd3 PE=1 SV=1;sp|Q8BMP6|GCP60_MOUSE Golgi resident protein GCP60 OS=Mus musculus OX=10090 GN=Acbd3 PE=1 SV=3	2	1	1	1	1	1	1	3.6	3.6	3.6	60.181	525	525;525	18.5																		2	2
A0A0G2JE46	16.2307	16.2221	16.1672	16.2546	16.2574	16.1663	16.1401	16.1303	15.9505	sp|O35387|HAX1_MOUSE;tr|A0A0G2JDP0|A0A0G2JDP0_MOUSE;tr|A0A0G2JFF9|A0A0G2JFF9_MOUSE;tr|A0A0G2JE46|A0A0G2JE46_MOUSE;tr|A0A0G2JEE6|A0A0G2JEE6_MOUSE;tr|A0A0G2JGR0|A0A0G2JGR0_MOUSE;tr|A0A0G2JFE1|A0A0G2JFE1_MOUSE;tr|A0A0G2JGG5|A0A0G2JGG5_MOUSE	sp|O35387|HAX1_MOUSE;tr|A0A0G2JDP0|A0A0G2JDP0_MOUSE;tr|A0A0G2JFF9|A0A0G2JFF9_MOUSE;tr|A0A0G2JE46|A0A0G2JE46_MOUSE	7;6;5;4;3;2;2;1	7;6;5;4;3;2;2;1	7;6;5;4;3;2;2;1	sp|O35387|HAX1_MOUSE HCLS1-associated protein X-1 OS=Mus musculus OX=10090 GN=Hax1 PE=1 SV=1;tr|A0A0G2JDP0|A0A0G2JDP0_MOUSE HCLS1-associated protein X-1 OS=Mus musculus OX=10090 GN=Hax1 PE=1 SV=1;tr|A0A0G2JFF9|A0A0G2JFF9_MOUSE HCLS1-associated protein X-1	8	7	7	7	7	7	7	36.8	36.8	36.8	31.654	280	280;277;254;196;151;36;66;69	13.3	1	1			2	1	1		1		1	1	1	1	2	1	2	1	1	2
GAN	11.2979	11.998	11.8215	11.6624	11.8521	11.8565	12.0413	12.3283	12.1983	tr|F6TZU3|F6TZU3_MOUSE;sp|Q8CA72|GAN_MOUSE	tr|F6TZU3|F6TZU3_MOUSE;sp|Q8CA72|GAN_MOUSE	1;1	1;1	1;1	tr|F6TZU3|F6TZU3_MOUSE Gigaxonin (Fragment) OS=Mus musculus OX=10090 GN=Gan PE=1 SV=1;sp|Q8CA72|GAN_MOUSE Gigaxonin OS=Mus musculus OX=10090 GN=Gan PE=1 SV=2	2	1	1	1	1	1	1	3.7	3.7	3.7	67.539	597	597;597	15															1
A0A338P797	20.6992	20.7336	20.7506	20.7666	20.7261	20.7422	20.8474	20.792	20.9341	sp|Q8K354|CBR3_MOUSE;tr|A0A338P797|A0A338P797_MOUSE	sp|Q8K354|CBR3_MOUSE;tr|A0A338P797|A0A338P797_MOUSE	13;7	12;6	11;5	sp|Q8K354|CBR3_MOUSE Carbonyl reductase [NADPH] 3 OS=Mus musculus OX=10090 GN=Cbr3 PE=1 SV=1;tr|A0A338P797|A0A338P797_MOUSE Carbonyl reductase [NADPH] 3 OS=Mus musculus OX=10090 GN=Cbr3 PE=1 SV=1	2	13	12	11	13	12	11	56.7	53.8	53.8	30.953	277	277;119	6.8	11	10		1	1	3		1		1	1	1	1	2	1		1	1	1	2
S4R2J5	17.7538	17.8673	17.8096	17.7168	17.77	17.7279	17.8723	17.8458	18.0451	tr|D3YUJ1|D3YUJ1_MOUSE;sp|Q9CY62|RN181_MOUSE;tr|S4R2J5|S4R2J5_MOUSE	tr|D3YUJ1|D3YUJ1_MOUSE;sp|Q9CY62|RN181_MOUSE;tr|S4R2J5|S4R2J5_MOUSE	4;4;2	4;4;2	4;4;2	tr|D3YUJ1|D3YUJ1_MOUSE E3 ubiquitin-protein ligase RNF181 OS=Mus musculus OX=10090 GN=Rnf181 PE=1 SV=1;sp|Q9CY62|RN181_MOUSE E3 ubiquitin-protein ligase RNF181 OS=Mus musculus OX=10090 GN=Rnf181 PE=1 SV=1;tr|S4R2J5|S4R2J5_MOUSE E3 ubiquitin-protein ligase	3	4	4	4	4	4	4	19.9	19.9	19.9	23.02	206	206;165;52	10.8	1	1								1										1
PURA2	22.1269	22.2493	22.0975	22.0971	22.0257	21.9922	21.9831	21.9534	21.9498	sp|P46664|PURA2_MOUSE;sp|P28650|PURA1_MOUSE;tr|J3QN31|J3QN31_MOUSE	sp|P46664|PURA2_MOUSE	18;1;1	18;1;1	18;1;1	sp|P46664|PURA2_MOUSE Adenylosuccinate synthetase isozyme 2 OS=Mus musculus OX=10090 GN=Adss2 PE=1 SV=2	3	18	18	18	18	18	18	48.9	48.9	48.9	50.02	456	456;457;480	11.9	16	14	2			3	3	2	1	4	4	3	3	2	3	4	3	4	7	5
ETHE1	12.0553	11.9675	12.043	12.115	12.1867	12.0755	11.7421	11.7827	12.0474	sp|Q9DCM0|ETHE1_MOUSE	sp|Q9DCM0|ETHE1_MOUSE	1	1	1	sp|Q9DCM0|ETHE1_MOUSE Persulfide dioxygenase ETHE1, mitochondrial OS=Mus musculus OX=10090 GN=Ethe1 PE=1 SV=2	1	1	1	1	1	1	1	11	11	11	27.738	254	254	15														1	1	1
RRP1	19.8472	19.6629	19.7782	19.8346	19.8413	19.7089	19.8355	19.8314	19.9305	sp|P56183|RRP1_MOUSE;tr|A0A1W2P7C5|A0A1W2P7C5_MOUSE	sp|P56183|RRP1_MOUSE	11;1	11;1	11;1	sp|P56183|RRP1_MOUSE Ribosomal RNA processing protein 1 homolog A OS=Mus musculus OX=10090 GN=Rrp1 PE=1 SV=2	2	11	11	11	11	11	11	28.1	28.1	28.1	54.776	494	494;82	12.2	5	4	2	1				1										1	1	1
MSH3	13.8463	13.8643	13.7555	13.7451	13.9838	13.9388	13.9384	14.1387	14.0137	tr|A0A087WQ16|A0A087WQ16_MOUSE;tr|E9QPY6|E9QPY6_MOUSE;sp|P13705|MSH3_MOUSE	tr|A0A087WQ16|A0A087WQ16_MOUSE;tr|E9QPY6|E9QPY6_MOUSE;sp|P13705|MSH3_MOUSE	2;2;1	2;2;1	2;2;1	tr|A0A087WQ16|A0A087WQ16_MOUSE DNA mismatch repair protein OS=Mus musculus OX=10090 GN=Msh3 PE=1 SV=1;tr|E9QPY6|E9QPY6_MOUSE DNA mismatch repair protein OS=Mus musculus OX=10090 GN=Msh3 PE=1 SV=2;sp|P13705|MSH3_MOUSE DNA mismatch repair protein Msh3 OS=Mus	3	2	2	2	2	2	2	3.3	3.3	3.3	123.4	1095	1095;1094;1091	21.7																				1
AL1L1	19.3167	19.5668	19.3932	19.5051	19.1794	19.1809	19.6164	19.615	19.6995	sp|Q8R0Y6|AL1L1_MOUSE;tr|A0A0N4SW56|A0A0N4SW56_MOUSE;tr|A0A0N4SVT2|A0A0N4SVT2_MOUSE;tr|D3Z6B9|D3Z6B9_MOUSE;sp|Q8K009|AL1L2_MOUSE	sp|Q8R0Y6|AL1L1_MOUSE	22;9;3;2;2	22;9;3;2;2	22;9;3;2;2	sp|Q8R0Y6|AL1L1_MOUSE Cytosolic 10-formyltetrahydrofolate dehydrogenase OS=Mus musculus OX=10090 GN=Aldh1l1 PE=1 SV=1	5	22	22	22	22	22	22	34.9	34.9	34.9	98.708	902	902;359;135;810;923	14.1	6	2				1				3		1		1	4	1	3	1	4
FM25C	19.1919	18.8743	18.8343	19.0144	18.5364	19.1307	18.7215	18.6206	18.7061	sp|Q8CF02|FM25C_MOUSE	sp|Q8CF02|FM25C_MOUSE	5	5	5	sp|Q8CF02|FM25C_MOUSE Protein FAM25C OS=Mus musculus OX=10090 GN=Fam25c PE=1 SV=1	1	5	5	5	5	5	5	70.8	70.8	70.8	9.2353	89	89	8.14	3	1		1	1	1	2	2	2	3	2	1			2		1
MZT2	13.5744	13.8175	13.6989	13.7789	13.6258	13.5634	13.611	13.5099	13.5494	tr|A0A2R8VKN7|A0A2R8VKN7_MOUSE;sp|Q9CQ25|MZT2_MOUSE	tr|A0A2R8VKN7|A0A2R8VKN7_MOUSE;sp|Q9CQ25|MZT2_MOUSE	1;1	1;1	1;1	tr|A0A2R8VKN7|A0A2R8VKN7_MOUSE Mitotic-spindle organizing protein 2 OS=Mus musculus OX=10090 GN=Mzt2 PE=1 SV=1;sp|Q9CQ25|MZT2_MOUSE Mitotic-spindle organizing protein 2 OS=Mus musculus OX=10090 GN=Mzt2 PE=1 SV=1	2	1	1	1	1	1	1	16.4	16.4	16.4	16.599	152	152;159	8								1
LSG1	18.9728	18.8549	18.884	18.9334	18.8433	18.9546	18.8059	18.8296	18.7561	sp|Q3UM18|LSG1_MOUSE	sp|Q3UM18|LSG1_MOUSE	11	11	11	sp|Q3UM18|LSG1_MOUSE Large subunit GTPase 1 homolog OS=Mus musculus OX=10090 GN=Lsg1 PE=1 SV=2	1	11	11	11	11	11	11	17.1	17.1	17.1	73.156	644	644	14.6	2	1		1	1		1				2		2	1		1	2	1	3	4
A0A5F8MPX1	13.9636	13.9579	14.0069	13.9719	13.9201	13.8406	14.0265	14.0656	14.0209	sp|Q8BRB7|KAT6B_MOUSE;tr|A0A5F8MQ39|A0A5F8MQ39_MOUSE;tr|G3X940|G3X940_MOUSE;sp|Q8BZ21|KAT6A_MOUSE;tr|A0A5F8MPX1|A0A5F8MPX1_MOUSE	sp|Q8BRB7|KAT6B_MOUSE;tr|A0A5F8MQ39|A0A5F8MQ39_MOUSE;tr|G3X940|G3X940_MOUSE;sp|Q8BZ21|KAT6A_MOUSE;tr|A0A5F8MPX1|A0A5F8MPX1_MOUSE	3;3;2;2;2	1;1;1;1;1	1;1;1;1;1	sp|Q8BRB7|KAT6B_MOUSE Histone acetyltransferase KAT6B OS=Mus musculus OX=10090 GN=Kat6b PE=1 SV=3;tr|A0A5F8MQ39|A0A5F8MQ39_MOUSE Histone acetyltransferase OS=Mus musculus OX=10090 GN=Kat6b PE=1 SV=1;tr|G3X940|G3X940_MOUSE Histone acetyltransferase OS=Mus m	5	3	1	1	3	1	1	1.4	0.5	0.5	208.52	1872	1872;2054;2003;2003;2053	19.8																		1	1	1
RT16	16.4104	16.2305	16.4009	16.4255	16.4605	16.253	16.4545	16.4269	16.4171	sp|Q9CPX7|RT16_MOUSE	sp|Q9CPX7|RT16_MOUSE	2	2	2	sp|Q9CPX7|RT16_MOUSE 28S ribosomal protein S16, mitochondrial OS=Mus musculus OX=10090 GN=Mrps16 PE=1 SV=1	1	2	2	2	2	2	2	18.5	18.5	18.5	15.192	135	135	14.7	1
SPE39	15.242	15.2497	15.2637	15.2065	15.3149	15.3727	15.2566	15.0535	15.0496	sp|Q8BGQ1|SPE39_MOUSE	sp|Q8BGQ1|SPE39_MOUSE	1	1	1	sp|Q8BGQ1|SPE39_MOUSE Spermatogenesis-defective protein 39 homolog OS=Mus musculus OX=10090 GN=Vipas39 PE=1 SV=1	1	1	1	1	1	1	1	4.3	4.3	4.3	56.624	491	491	10										1
THOP1	21.8383	21.6739	21.7965	21.8248	21.7587	21.7013	21.6291	21.6241	21.5994	tr|A0A0R4IZY0|A0A0R4IZY0_MOUSE;sp|Q8C1A5|THOP1_MOUSE	tr|A0A0R4IZY0|A0A0R4IZY0_MOUSE;sp|Q8C1A5|THOP1_MOUSE	30;30	30;30	30;30	tr|A0A0R4IZY0|A0A0R4IZY0_MOUSE Thimet oligopeptidase OS=Mus musculus OX=10090 GN=Thop1 PE=1 SV=1;sp|Q8C1A5|THOP1_MOUSE Thimet oligopeptidase OS=Mus musculus OX=10090 GN=Thop1 PE=1 SV=1	2	30	30	30	30	30	30	48.3	48.3	48.3	78.026	687	687;687	11	13	14	6	2	3	3	5		2	2	4	4	2	3	2	4	7	8	7	3
CBX5	21.5136	21.4931	21.5576	21.5657	21.262	21.9555	21.4315	21.3969	21.3726	sp|Q61686|CBX5_MOUSE;tr|D3Z0U2|D3Z0U2_MOUSE	sp|Q61686|CBX5_MOUSE	12;1	12;1	11;1	sp|Q61686|CBX5_MOUSE Chromobox protein homolog 5 OS=Mus musculus OX=10090 GN=Cbx5 PE=1 SV=1	2	12	12	11	12	12	11	60.7	60.7	54.5	22.186	191	191;42	10.8	10	11			2	2			1	1		1	1	4	7	6	8	2	4	1
FBX7	13.149	14.543	13.1088	14.1619	14.0709	13.9561	13.4978	13.592	13.8642	tr|Q3UGI9|Q3UGI9_MOUSE;tr|Q3UD93|Q3UD93_MOUSE;sp|Q3U7U3|FBX7_MOUSE	tr|Q3UGI9|Q3UGI9_MOUSE;tr|Q3UD93|Q3UD93_MOUSE;sp|Q3U7U3|FBX7_MOUSE	1;1;1	1;1;1	1;1;1	tr|Q3UGI9|Q3UGI9_MOUSE F-box only protein 7 OS=Mus musculus OX=10090 GN=Fbxo7 PE=1 SV=1;tr|Q3UD93|Q3UD93_MOUSE F-box only protein 7 OS=Mus musculus OX=10090 GN=Fbxo7 PE=1 SV=1;sp|Q3U7U3|FBX7_MOUSE F-box only protein 7 OS=Mus musculus OX=10090 GN=Fbxo7 PE=1	3	1	1	1	1	1	1	4.3	4.3	4.3	48.727	442	442;444;523	10										1
E9Q6P8	13.0348	12.8885	12.8728	12.9908	12.9913	12.8614	13.0004	13.0156	13.1941	tr|Q3TGY1|Q3TGY1_MOUSE;sp|Q9DBU6|RSRC1_MOUSE;tr|E9Q6P8|E9Q6P8_MOUSE;tr|Q8BR75|Q8BR75_MOUSE	tr|Q3TGY1|Q3TGY1_MOUSE;sp|Q9DBU6|RSRC1_MOUSE;tr|E9Q6P8|E9Q6P8_MOUSE	3;3;2;1	3;3;2;1	3;3;2;1	tr|Q3TGY1|Q3TGY1_MOUSE Serine/Arginine-related protein 53 OS=Mus musculus OX=10090 GN=Rsrc1 PE=1 SV=1;sp|Q9DBU6|RSRC1_MOUSE Serine/Arginine-related protein 53 OS=Mus musculus OX=10090 GN=Rsrc1 PE=1 SV=1;tr|E9Q6P8|E9Q6P8_MOUSE Serine/Arginine-related protei	4	3	3	3	3	3	3	10.3	10.3	10.3	33.542	292	292;334;281;213	11.3						1		1												1
LYAR	19.6078	19.4439	19.4389	19.3367	19.5734	19.3109	19.4864	19.5018	19.4917	sp|Q08288|LYAR_MOUSE;tr|D3Z7N3|D3Z7N3_MOUSE;tr|D3Z345|D3Z345_MOUSE;tr|D3Z5X8|D3Z5X8_MOUSE;tr|D3YU83|D3YU83_MOUSE;tr|D3Z009|D3Z009_MOUSE;tr|D6RDT2|D6RDT2_MOUSE;tr|A0A0J9YVD4|A0A0J9YVD4_MOUSE	sp|Q08288|LYAR_MOUSE	12;5;5;4;3;2;1;1	12;5;5;4;3;2;1;1	12;5;5;4;3;2;1;1	sp|Q08288|LYAR_MOUSE Cell growth-regulating nucleolar protein OS=Mus musculus OX=10090 GN=Lyar PE=1 SV=2	8	12	12	12	12	12	12	38.4	38.4	38.4	43.735	388	388;190;191;131;99;49;40;45	8.08	4	5	3	2	1		1			1	1	1							1	3
DGCR8	10.3631	10.1002	10.779	10.5535	10.7115	10.3044	10.6226	10.4774	10.8425	tr|A0A338P691|A0A338P691_MOUSE;sp|Q9EQM6|DGCR8_MOUSE	tr|A0A338P691|A0A338P691_MOUSE;sp|Q9EQM6|DGCR8_MOUSE	1;1	1;1	1;1	tr|A0A338P691|A0A338P691_MOUSE Predicted gene, 49776 (Fragment) OS=Mus musculus OX=10090 GN=Gm49776 PE=4 SV=1;sp|Q9EQM6|DGCR8_MOUSE Microprocessor complex subunit DGCR8 OS=Mus musculus OX=10090 GN=Dgcr8 PE=1 SV=2	2	1	1	1	1	1	1	9.3	9.3	9.3	12.248	108	108;773	21
Q9CXQ9	16.6751	16.8292	16.7377	16.7504	16.7986	16.7898	16.6531	16.633	16.7374	sp|Q91YD9|WASL_MOUSE;tr|Q9CXQ9|Q9CXQ9_MOUSE	sp|Q91YD9|WASL_MOUSE;tr|Q9CXQ9|Q9CXQ9_MOUSE	5;3	5;3	5;3	sp|Q91YD9|WASL_MOUSE Neural Wiskott-Aldrich syndrome protein OS=Mus musculus OX=10090 GN=Wasl PE=1 SV=1;tr|Q9CXQ9|Q9CXQ9_MOUSE Neural Wiskott-Aldrich syndrome protein OS=Mus musculus OX=10090 GN=Wasl PE=1 SV=1	2	5	5	5	5	5	5	17.8	17.8	17.8	54.274	501	501;193	10	1			1				1									1			1
TTC12	13.3295	13.0173	13.3127	13.1141	12.9294	13.1285	13.3203	13.3752	13.2419	sp|Q8BW49|TTC12_MOUSE	sp|Q8BW49|TTC12_MOUSE	1	1	1	sp|Q8BW49|TTC12_MOUSE Tetratricopeptide repeat protein 12 OS=Mus musculus OX=10090 GN=Ttc12 PE=1 SV=1	1	1	1	1	1	1	1	1	1	1	78.753	704	704	21
A2AFJ4	18.5271	18.4063	18.4213	18.4949	18.4408	18.3863	18.3083	18.2688	18.3622	sp|Q8BHN1|TXLNG_MOUSE;tr|A2AFJ4|A2AFJ4_MOUSE	sp|Q8BHN1|TXLNG_MOUSE;tr|A2AFJ4|A2AFJ4_MOUSE	3;2	3;2	3;2	sp|Q8BHN1|TXLNG_MOUSE Gamma-taxilin OS=Mus musculus OX=10090 GN=Txlng PE=1 SV=1;tr|A2AFJ4|A2AFJ4_MOUSE Gamma-taxilin OS=Mus musculus OX=10090 GN=Txlng PE=1 SV=1	2	3	3	3	3	3	3	9.9	9.9	9.9	60.308	524	524;202	8.57		1				1	1	1	1	1								1
A0A0J9YUD5	21.1839	21.1877	21.2786	21.2109	21.2522	21.2187	21.2628	21.3061	21.3585	tr|B9EJ54|B9EJ54_MOUSE;tr|A0A0J9YUD5|A0A0J9YUD5_MOUSE;tr|E9Q880|E9Q880_MOUSE	tr|B9EJ54|B9EJ54_MOUSE;tr|A0A0J9YUD5|A0A0J9YUD5_MOUSE	55;54;14	55;54;14	55;54;14	tr|B9EJ54|B9EJ54_MOUSE Nucleoporin 205 OS=Mus musculus OX=10090 GN=Nup205 PE=1 SV=1;tr|A0A0J9YUD5|A0A0J9YUD5_MOUSE Nucleoporin 205 OS=Mus musculus OX=10090 GN=Nup205 PE=1 SV=1	3	55	55	55	55	55	55	35	35	35	227.46	2008	2008;2061;322	12.6	9	7	6	7	8	6	4	4	6	5	3	2	2	2	4	3	6	9	7	7
B8JK87	12.5713	12.9118	12.4918	12.5949	12.498	13.0621	12.4958	12.5801	12.7443	tr|B8JK81|B8JK81_MOUSE;sp|Q8K371|AMOL2_MOUSE;tr|B8JK87|B8JK87_MOUSE	tr|B8JK81|B8JK81_MOUSE;sp|Q8K371|AMOL2_MOUSE;tr|B8JK87|B8JK87_MOUSE	1;1;1	1;1;1	1;1;1	tr|B8JK81|B8JK81_MOUSE Angiomotin-like protein 2 (Fragment) OS=Mus musculus OX=10090 GN=Amotl2 PE=1 SV=2;sp|Q8K371|AMOL2_MOUSE Angiomotin-like protein 2 OS=Mus musculus OX=10090 GN=Amotl2 PE=1 SV=1;tr|B8JK87|B8JK87_MOUSE Angiomotin-like protein 2 OS=Mus mu	3	1	1	1	1	1	1	2	2	2	64.937	587	587;772;805	10.5										1	1
MD1L1	17.8097	17.9008	17.8454	17.8215	17.8878	17.8297	17.9331	17.9779	17.9404	sp|Q9WTX8|MD1L1_MOUSE	sp|Q9WTX8|MD1L1_MOUSE	11	11	11	sp|Q9WTX8|MD1L1_MOUSE Mitotic spindle assembly checkpoint protein MAD1 OS=Mus musculus OX=10090 GN=Mad1l1 PE=1 SV=1	1	11	11	11	11	11	11	19.1	19.1	19.1	83.54	717	717	9	2	2	1	2					1		1	2		1	1
DPS1	13.7478	13.8856	13.5626	13.9446	13.8374	13.9543	13.7047	13.7549	13.841	tr|Q9CZQ1|Q9CZQ1_MOUSE;sp|Q33DR2|DPS1_MOUSE	tr|Q9CZQ1|Q9CZQ1_MOUSE;sp|Q33DR2|DPS1_MOUSE	2;2	2;2	2;2	tr|Q9CZQ1|Q9CZQ1_MOUSE Decaprenyl-diphosphate synthase subunit 1 OS=Mus musculus OX=10090 GN=Pdss1 PE=1 SV=2;sp|Q33DR2|DPS1_MOUSE Decaprenyl-diphosphate synthase subunit 1 OS=Mus musculus OX=10090 GN=Pdss1 PE=1 SV=1	2	2	2	2	2	2	2	10.4	10.4	10.4	31.476	280	280;409	9	1																1
A0A286YDB8	19.6175	19.8757	19.8652	19.8187	19.9612	19.9215	20.0836	20.08	20.0029	sp|Q9CZX0|ELP3_MOUSE;tr|A0A286YDB8|A0A286YDB8_MOUSE	sp|Q9CZX0|ELP3_MOUSE;tr|A0A286YDB8|A0A286YDB8_MOUSE	13;13	13;13	13;13	sp|Q9CZX0|ELP3_MOUSE Elongator complex protein 3 OS=Mus musculus OX=10090 GN=Elp3 PE=1 SV=1;tr|A0A286YDB8|A0A286YDB8_MOUSE Elongator complex protein 3 OS=Mus musculus OX=10090 GN=Elp3 PE=1 SV=1	2	13	13	13	13	13	13	32.2	32.2	32.2	62.384	547	547;553	14.1	1	3						2	2			2	5	5	2	2	2	3	4	3
Q91UZ1	17.3417	17.2623	17.2781	17.1887	17.085	17.244	17.0955	17.1318	16.9918	tr|A2AT91|A2AT91_MOUSE;tr|V9GXQ9|V9GXQ9_MOUSE;tr|Q91UZ1|Q91UZ1_MOUSE	tr|A2AT91|A2AT91_MOUSE;tr|V9GXQ9|V9GXQ9_MOUSE;tr|Q91UZ1|Q91UZ1_MOUSE	4;4;4	4;4;4	4;4;4	tr|A2AT91|A2AT91_MOUSE Phosphoinositide phospholipase C (Fragment) OS=Mus musculus OX=10090 GN=Plcb4 PE=1 SV=1;tr|V9GXQ9|V9GXQ9_MOUSE Phosphoinositide phospholipase C OS=Mus musculus OX=10090 GN=Plcb4 PE=1 SV=1;tr|Q91UZ1|Q91UZ1_MOUSE 1-phosphatidylinositol	3	4	4	4	4	4	4	7.1	7.1	7.1	100.65	883	883;1022;1175	13.2			1	1					1				1	1						1
PSMG2	19.0337	18.9974	18.9765	18.9599	19.1494	19.0225	18.9103	18.8645	18.8478	sp|Q9EST4|PSMG2_MOUSE	sp|Q9EST4|PSMG2_MOUSE	4	4	4	sp|Q9EST4|PSMG2_MOUSE Proteasome assembly chaperone 2 OS=Mus musculus OX=10090 GN=Psmg2 PE=1 SV=1	1	4	4	4	4	4	4	15.9	15.9	15.9	29.524	264	264	11.2	2	3	1	1	1	1	1	1	3	2	1	1	1	1	1	1	2	1	2	2
NHEJ1	12.2668	12.0769	12.2918	11.95	12.319	11.8181	12.3166	12.2545	11.9412	sp|Q3KNJ2|NHEJ1_MOUSE	sp|Q3KNJ2|NHEJ1_MOUSE	1	1	1	sp|Q3KNJ2|NHEJ1_MOUSE Non-homologous end-joining factor 1 OS=Mus musculus OX=10090 GN=Nhej1 PE=1 SV=1	1	1	1	1	1	1	1	8.8	8.8	8.8	32.739	295	295	14														1
AP1S1	10.9935	11.1361	10.8763	11.401	11.294	11.2727	10.9105	10.988	11.1489	sp|P61967|AP1S1_MOUSE	sp|P61967|AP1S1_MOUSE	1	1	1	sp|P61967|AP1S1_MOUSE AP-1 complex subunit sigma-1A OS=Mus musculus OX=10090 GN=Ap1s1 PE=1 SV=1	1	1	1	1	1	1	1	10.1	10.1	10.1	18.733	158	158	22
A0A1W2P750	19.6655	19.6007	19.6912	19.6731	19.5622	19.7098	19.547	19.5402	19.5594	sp|Q9DBR7|MYPT1_MOUSE;tr|A0A1W2P750|A0A1W2P750_MOUSE	sp|Q9DBR7|MYPT1_MOUSE;tr|A0A1W2P750|A0A1W2P750_MOUSE	18;11	18;11	18;11	sp|Q9DBR7|MYPT1_MOUSE Protein phosphatase 1 regulatory subunit 12A OS=Mus musculus OX=10090 GN=Ppp1r12a PE=1 SV=2;tr|A0A1W2P750|A0A1W2P750_MOUSE Protein phosphatase 1 regulatory subunit 12A (Fragment) OS=Mus musculus OX=10090 GN=Ppp1r12a PE=1 SV=1	2	18	18	18	18	18	18	21.7	21.7	21.7	114.99	1029	1029;506	9.76	4	6		1	1				1			1	1	3	2					1
MTL26	14.1039	13.7691	14.0233	13.9066	14.081	13.9467	14.0439	14.1495	13.9062	tr|E9Q5B2|E9Q5B2_MOUSE;tr|G5E8X1|G5E8X1_MOUSE;sp|Q9DCS2|MTL26_MOUSE	tr|E9Q5B2|E9Q5B2_MOUSE;tr|G5E8X1|G5E8X1_MOUSE;sp|Q9DCS2|MTL26_MOUSE	1;1;1	1;1;1	1;1;1	tr|E9Q5B2|E9Q5B2_MOUSE Methyltransferase-like 26 OS=Mus musculus OX=10090 GN=Mettl26 PE=1 SV=1;tr|G5E8X1|G5E8X1_MOUSE Methyltransferase-like 26 OS=Mus musculus OX=10090 GN=Mettl26 PE=1 SV=1;sp|Q9DCS2|MTL26_MOUSE Methyltransferase-like 26 OS=Mus musculus OX	3	1	1	1	1	1	1	16.8	16.8	16.8	12.037	107	107;201;204	5					1
MED22	17.528	17.5861	17.6712	17.716	17.6031	17.6816	17.5443	17.5482	17.5372	tr|A2ALA4|A2ALA4_MOUSE;sp|Q62276|MED22_MOUSE	tr|A2ALA4|A2ALA4_MOUSE;sp|Q62276|MED22_MOUSE	3;3	3;3	3;3	tr|A2ALA4|A2ALA4_MOUSE Mediator of RNA polymerase II transcription subunit 22 (Fragment) OS=Mus musculus OX=10090 GN=Med22 PE=1 SV=1;sp|Q62276|MED22_MOUSE Mediator of RNA polymerase II transcription subunit 22 OS=Mus musculus OX=10090 GN=Med22 PE=1 SV=2	2	3	3	3	3	3	3	16.1	16.1	16.1	19.562	168	168;200	6.75	1	2
A0A2I3BQJ6	12.8895	12.8795	12.8709	12.8475	12.7736	12.8034	12.4844	12.8137	12.7029	sp|Q8BGX1|PED1B_MOUSE;tr|A0A2I3BQJ6|A0A2I3BQJ6_MOUSE	sp|Q8BGX1|PED1B_MOUSE;tr|A0A2I3BQJ6|A0A2I3BQJ6_MOUSE	2;1	2;1	2;1	sp|Q8BGX1|PED1B_MOUSE PC-esterase domain-containing protein 1B OS=Mus musculus OX=10090 GN=Pced1b PE=2 SV=1;tr|A0A2I3BQJ6|A0A2I3BQJ6_MOUSE PC-esterase domain-containing protein 1B (Fragment) OS=Mus musculus OX=10090 GN=Pced1b PE=1 SV=1	2	2	2	2	2	2	2	6	6	6	49.967	433	433;89	18.5																		1	1
Q9D8L3	16.801	16.8345	16.8018	16.9401	16.7533	16.8467	16.7899	16.8064	16.678	sp|Q62186|SSRD_MOUSE;tr|Q9D8L3|Q9D8L3_MOUSE	sp|Q62186|SSRD_MOUSE;tr|Q9D8L3|Q9D8L3_MOUSE	3;3	3;3	3;3	sp|Q62186|SSRD_MOUSE Translocon-associated protein subunit delta OS=Mus musculus OX=10090 GN=Ssr4 PE=1 SV=1;tr|Q9D8L3|Q9D8L3_MOUSE Signal sequence receptor, delta OS=Mus musculus OX=10090 GN=Ssr4 PE=1 SV=1	2	3	3	3	3	3	3	23.3	23.3	23.3	18.936	172	172;173	7.5	2	1				2	1	1	1						1					1
PPIF	18.235	18.1885	18.319	18.3255	18.231	18.2651	18.4747	18.4486	18.2807	sp|Q99KR7|PPIF_MOUSE	sp|Q99KR7|PPIF_MOUSE	6	5	5	sp|Q99KR7|PPIF_MOUSE Peptidyl-prolyl cis-trans isomerase F, mitochondrial OS=Mus musculus OX=10090 GN=Ppif PE=1 SV=1	1	6	5	5	6	5	5	31.6	28.2	28.2	21.737	206	206	6.89	1	3	1						1				1	1		1
OAS1C	12.825	13.6805	12.8901	13.4414	13.5909	13.4936	13.1216	13.2886	12.9871	tr|Q05BJ7|Q05BJ7_MOUSE;tr|Q8K469|Q8K469_MOUSE;sp|P11928|OAS1A_MOUSE;sp|Q8VI95|OAS1D_MOUSE;sp|Q924S2|OAS1C_MOUSE	tr|Q05BJ7|Q05BJ7_MOUSE;tr|Q8K469|Q8K469_MOUSE;sp|P11928|OAS1A_MOUSE;sp|Q8VI95|OAS1D_MOUSE;sp|Q924S2|OAS1C_MOUSE	2;2;2;1;1	2;2;2;1;1	2;2;2;1;1	tr|Q05BJ7|Q05BJ7_MOUSE 2-5 oligoadenylate synthetase 1G OS=Mus musculus OX=10090 GN=Oas1g PE=2 SV=1;tr|Q8K469|Q8K469_MOUSE 2-5 oligoadenylate synthetase 1G OS=Mus musculus OX=10090 GN=Oas1g PE=2 SV=1;sp|P11928|OAS1A_MOUSE 2-5-oligoadenylate synthase	5	2	2	2	2	2	2	13.2	13.2	13.2	27.024	234	234;367;367;361;362	12.5										1					1
E9QAY6	21.1519	21.0192	20.9916	20.8973	21.1522	20.878	21.1095	21.1587	20.9823	sp|Q8CAQ8|MIC60_MOUSE;tr|E9Q800|E9Q800_MOUSE;tr|E9QAY6|E9QAY6_MOUSE;tr|A0A1B0GX08|A0A1B0GX08_MOUSE;tr|A0A0U1RQ14|A0A0U1RQ14_MOUSE;tr|E9PVS5|E9PVS5_MOUSE;tr|A0A0U1RNN9|A0A0U1RNN9_MOUSE	sp|Q8CAQ8|MIC60_MOUSE;tr|E9Q800|E9Q800_MOUSE;tr|E9QAY6|E9QAY6_MOUSE	34;31;24;10;8;6;1	34;31;24;10;8;6;1	11;9;2;0;8;0;0	sp|Q8CAQ8|MIC60_MOUSE MICOS complex subunit Mic60 OS=Mus musculus OX=10090 GN=Immt PE=1 SV=1;tr|E9Q800|E9Q800_MOUSE MICOS complex subunit MIC60 OS=Mus musculus OX=10090 GN=Immt PE=1 SV=1;tr|E9QAY6|E9QAY6_MOUSE MICOS complex subunit MIC60 OS=Mus musculus OX	7	34	34	11	34	34	11	57.2	57.2	22.7	83.899	757	757;679;470;264;289;188;42	9.88	12	15	3	2				1	1	4	2	1	2	2	3	3	6	3	1	2
HMOX1	14.9358	15.1059	15.0443	15.0866	15.2099	15.1861	14.7933	15.0866	14.9137	sp|P14901|HMOX1_MOUSE	sp|P14901|HMOX1_MOUSE	4	4	4	sp|P14901|HMOX1_MOUSE Heme oxygenase 1 OS=Mus musculus OX=10090 GN=Hmox1 PE=1 SV=1	1	4	4	4	4	4	4	24.6	24.6	24.6	32.928	289	289	14.6												1	4	2	2				1	1
A0A2R8VI27	14.0004	14.0436	13.9262	14.058	14.1657	14.0501	13.8841	13.9844	13.8462	sp|P60330|ESPL1_MOUSE;tr|A0A2R8VI27|A0A2R8VI27_MOUSE	sp|P60330|ESPL1_MOUSE;tr|A0A2R8VI27|A0A2R8VI27_MOUSE	2;1	2;1	2;1	sp|P60330|ESPL1_MOUSE Separin OS=Mus musculus OX=10090 GN=Espl1 PE=1 SV=1;tr|A0A2R8VI27|A0A2R8VI27_MOUSE Separin (Fragment) OS=Mus musculus OX=10090 GN=Espl1 PE=1 SV=1	2	2	2	2	2	2	2	1.5	1.5	1.5	233.03	2118	2118;110	16.5										1
A0A571BEI3	15.2076	15.2534	15.1446	15.0174	15.3143	15.1473	15.1921	15.4056	15.3453	tr|Z4YKV1|Z4YKV1_MOUSE;sp|P63094|GNAS2_MOUSE;sp|Q6R0H7|GNAS1_MOUSE;tr|A0A571BEI3|A0A571BEI3_MOUSE;tr|A0A571BEG2|A0A571BEG2_MOUSE;tr|A0A571BE25|A0A571BE25_MOUSE;tr|A0A571BEM2|A0A571BEM2_MOUSE	tr|Z4YKV1|Z4YKV1_MOUSE;sp|P63094|GNAS2_MOUSE;sp|Q6R0H7|GNAS1_MOUSE;tr|A0A571BEI3|A0A571BEI3_MOUSE	5;5;5;4;2;2;2	4;4;4;4;2;2;2	4;4;4;4;2;2;2	tr|Z4YKV1|Z4YKV1_MOUSE Guanine nucleotide-binding protein G(s) subunit alpha isoforms short OS=Mus musculus OX=10090 GN=Gnas PE=1 SV=1;sp|P63094|GNAS2_MOUSE Guanine nucleotide-binding protein G(s) subunit alpha isoforms short OS=Mus musculus OX=10090 GN=Gn	7	5	4	4	5	4	4	23	20.1	20.1	44.178	379	379;394;1133;335;140;153;237	8.82				2	2	1	2	2
GCSP	22.2225	21.9416	22.262	22.3066	21.9983	22.0113	22.3306	22.3394	22.2565	sp|Q91W43|GCSP_MOUSE	sp|Q91W43|GCSP_MOUSE	40	40	40	sp|Q91W43|GCSP_MOUSE Glycine dehydrogenase (decarboxylating), mitochondrial OS=Mus musculus OX=10090 GN=Gldc PE=1 SV=1	1	40	40	40	40	40	40	55.6	55.6	55.6	113.27	1025	1025	9.53	18	21	4	1	1	1	1	1	5	7	5	2	7	8	7	5	3	3	2	3
A0A1B0GSU8	15.5178	15.6209	15.6791	15.7458	15.4032	15.8506	15.4881	15.6739	15.4588	sp|Q7TMK6|HOOK2_MOUSE;tr|A0A1B0GT78|A0A1B0GT78_MOUSE;tr|A0A1B0GSU8|A0A1B0GSU8_MOUSE	sp|Q7TMK6|HOOK2_MOUSE;tr|A0A1B0GT78|A0A1B0GT78_MOUSE;tr|A0A1B0GSU8|A0A1B0GSU8_MOUSE	3;3;2	3;3;2	3;3;2	sp|Q7TMK6|HOOK2_MOUSE Protein Hook homolog 2 OS=Mus musculus OX=10090 GN=Hook2 PE=1 SV=3;tr|A0A1B0GT78|A0A1B0GT78_MOUSE Protein Hook homolog 2 OS=Mus musculus OX=10090 GN=Hook2 PE=1 SV=1;tr|A0A1B0GSU8|A0A1B0GSU8_MOUSE Protein Hook homolog 2 OS=Mus musculus	3	3	3	3	3	3	3	6.8	6.8	6.8	83.365	716	716;692;611	11		1								1	1
RL22L	16.4286	15.9248	16.5127	16.1703	16.2611	16.2812	16.4656	16.3839	16.2191	sp|Q9D7S7|RL22L_MOUSE	sp|Q9D7S7|RL22L_MOUSE	6	4	4	sp|Q9D7S7|RL22L_MOUSE 60S ribosomal protein L22-like 1 OS=Mus musculus OX=10090 GN=Rpl22l1 PE=1 SV=1	1	6	4	4	6	4	4	52.5	45.1	45.1	14.467	122	122	10.9	1								2	1	1	1					1	1
CORO7	15.2783	15.2168	15.4114	15.3988	15.179	15.2119	15.5504	15.4192	15.379	sp|Q9D2V7|CORO7_MOUSE;tr|G3X9L5|G3X9L5_MOUSE;tr|E9PYU1|E9PYU1_MOUSE	sp|Q9D2V7|CORO7_MOUSE	3;1;1	3;1;1	3;1;1	sp|Q9D2V7|CORO7_MOUSE Coronin-7 OS=Mus musculus OX=10090 GN=Coro7 PE=1 SV=2	3	3	3	3	3	3	3	5.6	5.6	5.6	100.81	922	922;288;298	11	1	1																	1
RPP38	13.201	13.0841	13.0359	12.7952	13.1316	12.8193	12.6483	12.8344	12.6213	tr|A2AJG0|A2AJG0_MOUSE;sp|Q80UU2|RPP38_MOUSE	tr|A2AJG0|A2AJG0_MOUSE;sp|Q80UU2|RPP38_MOUSE	2;2	2;2	2;2	tr|A2AJG0|A2AJG0_MOUSE Ribonuclease P protein subunit p38 OS=Mus musculus OX=10090 GN=Rpp38 PE=1 SV=1;sp|Q80UU2|RPP38_MOUSE Ribonuclease P protein subunit p38 OS=Mus musculus OX=10090 GN=Rpp38 PE=1 SV=1	2	2	2	2	2	2	2	5.4	5.4	5.4	31.189	280	280;280	16									1
NBN	16.7539	16.9584	16.8158	16.8598	16.9222	16.8048	16.9656	16.9959	17.062	sp|Q9R207|NBN_MOUSE;tr|A2AMG5|A2AMG5_MOUSE	sp|Q9R207|NBN_MOUSE	7;1	7;1	7;1	sp|Q9R207|NBN_MOUSE Nibrin OS=Mus musculus OX=10090 GN=Nbn PE=1 SV=1	2	7	7	7	7	7	7	11.1	11.1	11.1	83.794	751	751;548	20.7													1				1		1	1
D6RGM3	19.6096	19.5675	19.5848	19.5748	19.4868	19.4358	19.6789	19.6977	19.5867	sp|Q7TNG5|EMAL2_MOUSE;tr|E9QK48|E9QK48_MOUSE;tr|D6RGM3|D6RGM3_MOUSE;tr|A0A0U1RPM7|A0A0U1RPM7_MOUSE;tr|A0A0U1RQ42|A0A0U1RQ42_MOUSE	sp|Q7TNG5|EMAL2_MOUSE;tr|E9QK48|E9QK48_MOUSE;tr|D6RGM3|D6RGM3_MOUSE	13;12;8;2;2	13;12;8;2;2	13;12;8;2;2	sp|Q7TNG5|EMAL2_MOUSE Echinoderm microtubule-associated protein-like 2 OS=Mus musculus OX=10090 GN=Eml2 PE=1 SV=1;tr|E9QK48|E9QK48_MOUSE Echinoderm microtubule-associated protein-like 2 OS=Mus musculus OX=10090 GN=Eml2 PE=1 SV=1;tr|D6RGM3|D6RGM3_MOUSE Echi	5	13	13	13	13	13	13	24.2	24.2	24.2	70.733	649	649;841;427;82;150	8.3	5	5		1		1				1		2	1	2	1	1	1
PKRI1	16.5634	16.325	16.4799	16.4534	16.3929	16.4555	16.5433	16.5258	16.5412	sp|Q9CWV6|PKRI1_MOUSE;tr|D3YXD3|D3YXD3_MOUSE	sp|Q9CWV6|PKRI1_MOUSE	5;2	5;2	5;2	sp|Q9CWV6|PKRI1_MOUSE PRKR-interacting protein 1 OS=Mus musculus OX=10090 GN=Prkrip1 PE=1 SV=2	2	5	5	5	5	5	5	27.4	27.4	27.4	21.491	186	186;165	9.6		2							1					1
TM7S3	12.9894	12.7757	12.8632	12.5866	13.0604	12.8038	12.903	12.8637	12.8616	tr|A0A0R4J0K4|A0A0R4J0K4_MOUSE;sp|Q9CRG1|TM7S3_MOUSE	tr|A0A0R4J0K4|A0A0R4J0K4_MOUSE;sp|Q9CRG1|TM7S3_MOUSE	1;1	1;1	1;1	tr|A0A0R4J0K4|A0A0R4J0K4_MOUSE Transmembrane 7 superfamily member 3 OS=Mus musculus OX=10090 GN=Tm7sf3 PE=1 SV=1;sp|Q9CRG1|TM7S3_MOUSE Transmembrane 7 superfamily member 3 OS=Mus musculus OX=10090 GN=Tm7sf3 PE=2 SV=2	2	1	1	1	1	1	1	4.2	4.2	4.2	63.229	565	565;565	11.5											1	1
Q3TFP0	15.3804	15.5382	15.4882	15.5091	15.2601	15.4236	15.3557	15.3425	15.3675	tr|Q3TFP0|Q3TFP0_MOUSE	tr|Q3TFP0|Q3TFP0_MOUSE	10	1	1	tr|Q3TFP0|Q3TFP0_MOUSE Serine/arginine-rich-splicing factor 10 OS=Mus musculus OX=10090 GN=Srsf10 PE=1 SV=1	1	10	1	1	10	1	1	50	4.4	4.4	22.135	182	182	1.5	1	1
RAB5A	12.5763	12.549	12.4089	12.4796	12.6503	12.6317	12.4254	12.3892	12.4059	sp|Q9CQD1|RAB5A_MOUSE	sp|Q9CQD1|RAB5A_MOUSE	3	1	1	sp|Q9CQD1|RAB5A_MOUSE Ras-related protein Rab-5A OS=Mus musculus OX=10090 GN=Rab5a PE=1 SV=1	1	3	1	1	3	1	1	16.7	6.5	6.5	23.598	215	215	22
E0CXU1	18.6251	18.7335	18.6627	18.6928	18.569	18.6754	18.6531	18.6023	18.5172	tr|J3KMT7|J3KMT7_MOUSE;tr|E0CXS2|E0CXS2_MOUSE;sp|Q08122|TLE3_MOUSE;tr|E0CXS9|E0CXS9_MOUSE;tr|F8WIE2|F8WIE2_MOUSE;tr|E0CY14|E0CY14_MOUSE;tr|F6TS96|F6TS96_MOUSE;tr|Q3TY99|Q3TY99_MOUSE;tr|E0CXU1|E0CXU1_MOUSE;sp|Q9WVB2|TLE2_MOUSE;tr|Q3UN01|Q3UN01_MOUSE;tr|E0CY76|E0CY76_MOUSE;tr|F6YM15|F6YM15_MOUSE;tr|E0CYM5|E0CYM5_MOUSE;tr|E9PV07|E9PV07_MOUSE;tr|F6X5U5|F6X5U5_MOUSE;tr|E0CYI6|E0CYI6_MOUSE	tr|J3KMT7|J3KMT7_MOUSE;tr|E0CXS2|E0CXS2_MOUSE;sp|Q08122|TLE3_MOUSE;tr|E0CXS9|E0CXS9_MOUSE;tr|F8WIE2|F8WIE2_MOUSE;tr|E0CY14|E0CY14_MOUSE;tr|F6TS96|F6TS96_MOUSE;tr|Q3TY99|Q3TY99_MOUSE;tr|E0CXU1|E0CXU1_MOUSE	15;15;15;15;15;15;14;14;14;4;4;4;3;3;2;1;1	15;15;15;15;15;15;14;14;14;4;4;4;3;3;2;1;1	9;9;9;9;9;9;8;8;8;0;0;4;0;3;0;0;1	tr|J3KMT7|J3KMT7_MOUSE Transducin-like enhancer protein 3 OS=Mus musculus OX=10090 GN=Tle3 PE=1 SV=1;tr|E0CXS2|E0CXS2_MOUSE Transducin-like enhancer protein 3 OS=Mus musculus OX=10090 GN=Tle3 PE=1 SV=1;sp|Q08122|TLE3_MOUSE Transducin-like enhancer protein	17	15	15	9	15	15	9	24.9	24.9	16.2	84.534	783	783;760;772;767;764;762;702;712;716;767;732;335;119;235;736;134;81	10.8	2	4	1	1		1	1	1	2	1						1	2	1
E9Q5E2	18.8279	18.666	18.6821	18.544	18.6982	18.5902	18.7305	18.7417	18.686	sp|B1AZI6|THOC2_MOUSE;tr|E9Q5E2|E9Q5E2_MOUSE;tr|F6SBF2|F6SBF2_MOUSE;tr|F6QCT0|F6QCT0_MOUSE;tr|B1AZI7|B1AZI7_MOUSE;tr|F6RBN0|F6RBN0_MOUSE;tr|Q8C690|Q8C690_MOUSE	sp|B1AZI6|THOC2_MOUSE;tr|E9Q5E2|E9Q5E2_MOUSE	14;8;3;1;1;1;1	14;8;3;1;1;1;1	14;8;3;1;1;1;1	sp|B1AZI6|THOC2_MOUSE THO complex subunit 2 OS=Mus musculus OX=10090 GN=Thoc2 PE=1 SV=1;tr|E9Q5E2|E9Q5E2_MOUSE THO complex subunit 2-like OS=Mus musculus OX=10090 GN=Thoc2l PE=1 SV=1	7	14	14	14	14	14	14	9.3	9.3	9.3	182.77	1594	1594;1589;165;53;87;125;232	14.6	1	1				1	2	3	4		1		1						2	2
CATZ	15.9808	15.9767	15.8611	15.9774	15.5506	15.5127	16.1617	16.265	16.0008	sp|Q9WUU7|CATZ_MOUSE	sp|Q9WUU7|CATZ_MOUSE	2	2	2	sp|Q9WUU7|CATZ_MOUSE Cathepsin Z OS=Mus musculus OX=10090 GN=Ctsz PE=1 SV=1	1	2	2	2	2	2	2	6.9	6.9	6.9	33.996	306	306	8	1							1	1					1
HAUS8	14.3742	13.9727	14.0003	13.7511	14.0854	13.9568	13.9633	14.1781	14.2891	sp|Q99L00|HAUS8_MOUSE	sp|Q99L00|HAUS8_MOUSE	1	1	1	sp|Q99L00|HAUS8_MOUSE HAUS augmin-like complex subunit 8 OS=Mus musculus OX=10090 GN=Haus8 PE=1 SV=2	1	1	1	1	1	1	1	5.9	5.9	5.9	41.653	373	373	21.5
SUSD2	11.6953	12.4266	11.886	11.9574	11.7845	12.0029	11.9458	11.5941	11.956	sp|Q9DBX3|SUSD2_MOUSE	sp|Q9DBX3|SUSD2_MOUSE	1	1	1	sp|Q9DBX3|SUSD2_MOUSE Sushi domain-containing protein 2 OS=Mus musculus OX=10090 GN=Susd2 PE=1 SV=1	1	1	1	1	1	1	1	3.8	3.8	3.8	90.641	820	820	11											1
EFGM	20.8538	20.8897	20.894	20.8847	20.8868	20.9435	20.9952	20.967	21.0276	sp|Q8K0D5|EFGM_MOUSE	sp|Q8K0D5|EFGM_MOUSE	25	25	25	sp|Q8K0D5|EFGM_MOUSE Elongation factor G, mitochondrial OS=Mus musculus OX=10090 GN=Gfm1 PE=1 SV=1	1	25	25	25	25	25	25	39	39	39	83.549	751	751	11	9	10	4	3	2	2	1	3	2	2	3		1		2	2	5	5	1	2
A0A1L1SUU4	12.644	12.9547	12.9219	12.6998	12.6869	13.122	12.8245	12.5681	12.6155	sp|Q9ERN0|SCAM2_MOUSE;tr|A0A1L1SUU4|A0A1L1SUU4_MOUSE	sp|Q9ERN0|SCAM2_MOUSE;tr|A0A1L1SUU4|A0A1L1SUU4_MOUSE	2;1	2;1	2;1	sp|Q9ERN0|SCAM2_MOUSE Secretory carrier-associated membrane protein 2 OS=Mus musculus OX=10090 GN=Scamp2 PE=1 SV=1;tr|A0A1L1SUU4|A0A1L1SUU4_MOUSE Secretory carrier-associated membrane protein (Fragment) OS=Mus musculus OX=10090 GN=Scamp2 PE=1 SV=1	2	2	2	2	2	2	2	8.5	8.5	8.5	36.464	329	329;200	18												1
B7ZNX6	12.5095	12.588	12.6807	12.6571	12.592	12.2507	12.6416	12.7625	12.7396	tr|B2RUJ2|B2RUJ2_MOUSE;sp|Q80TH2|ERBIN_MOUSE;tr|B7ZNX6|B7ZNX6_MOUSE	tr|B2RUJ2|B2RUJ2_MOUSE;sp|Q80TH2|ERBIN_MOUSE;tr|B7ZNX6|B7ZNX6_MOUSE	1;1;1	1;1;1	1;1;1	tr|B2RUJ2|B2RUJ2_MOUSE Erbb2ip protein OS=Mus musculus OX=10090 GN=Erbin PE=1 SV=1;sp|Q80TH2|ERBIN_MOUSE Erbin OS=Mus musculus OX=10090 GN=Erbin PE=1 SV=3;tr|B7ZNX6|B7ZNX6_MOUSE Erbb2ip protein OS=Mus musculus OX=10090 GN=Erbin PE=1 SV=1	3	1	1	1	1	1	1	1.7	1.7	1.7	145.09	1294	1294;1402;1411	12												1
A0A0N4SVG9	19.5633	19.4591	19.425	19.3509	19.5033	19.0932	19.5399	19.5655	19.3952	sp|P51150|RAB7A_MOUSE;tr|A0A0N4SVG9|A0A0N4SVG9_MOUSE;tr|A0A0N4SVR6|A0A0N4SVR6_MOUSE	sp|P51150|RAB7A_MOUSE;tr|A0A0N4SVG9|A0A0N4SVG9_MOUSE	10;5;4	10;5;4	10;5;4	sp|P51150|RAB7A_MOUSE Ras-related protein Rab-7a OS=Mus musculus OX=10090 GN=Rab7a PE=1 SV=2;tr|A0A0N4SVG9|A0A0N4SVG9_MOUSE RAB7, member RAS oncogene family (Fragment) OS=Mus musculus OX=10090 GN=Rab7 PE=1 SV=3	3	10	10	10	10	10	10	62.3	62.3	62.3	23.489	207	207;98;88	9.53	6	4	1			1	1		1	2	2	1	1	3	1	1				2
S4R2D3	17.9072	18.266	18.0945	18.0957	17.9201	18.361	17.9738	17.9736	18.1953	sp|P55194|3BP1_MOUSE;tr|A2A5V3|A2A5V3_MOUSE;tr|A2A5V2|A2A5V2_MOUSE;tr|S4R2D3|S4R2D3_MOUSE;tr|S4R2T6|S4R2T6_MOUSE;tr|A2A5V1|A2A5V1_MOUSE	sp|P55194|3BP1_MOUSE;tr|A2A5V3|A2A5V3_MOUSE;tr|A2A5V2|A2A5V2_MOUSE;tr|S4R2D3|S4R2D3_MOUSE	13;11;11;11;4;2	13;11;11;11;4;2	3;1;1;1;1;0	sp|P55194|3BP1_MOUSE SH3 domain-binding protein 1 OS=Mus musculus OX=10090 GN=Sh3bp1 PE=1 SV=3;tr|A2A5V3|A2A5V3_MOUSE SH3 domain-binding protein 1 OS=Mus musculus OX=10090 GN=Sh3bp1 PE=1 SV=1;tr|A2A5V2|A2A5V2_MOUSE SH3 domain-binding protein 1 OS=Mus muscu	6	13	13	3	13	13	3	20.7	20.7	3.7	74.172	680	680;582;584;587;209;55	12.6	2	2		1			1	1		1	1			1		1	1	2	1	3
RT05	16.7771	16.7327	16.8236	16.7842	16.8182	16.7028	16.8023	16.8059	16.9621	sp|Q99N87|RT05_MOUSE	sp|Q99N87|RT05_MOUSE	6	6	6	sp|Q99N87|RT05_MOUSE 28S ribosomal protein S5, mitochondrial OS=Mus musculus OX=10090 GN=Mrps5 PE=1 SV=1	1	6	6	6	6	6	6	19	19	19	48.206	432	432	10.2	1	2							1	1								1		2
TX19A	12.3714	12.0171	12.1153	12.1374	12.379	12.0714	12.2502	12.143	12.3901	sp|Q99MV2|TX19A_MOUSE	sp|Q99MV2|TX19A_MOUSE	1	1	1	sp|Q99MV2|TX19A_MOUSE Testis-expressed protein 19.1 OS=Mus musculus OX=10090 GN=Tex19.1 PE=1 SV=1	1	1	1	1	1	1	1	3.1	3.1	3.1	40.401	351	351	6						2
A0A087WS96	15.1975	14.674	15.0429	14.7982	14.8114	14.8264	15.0278	14.8834	14.989	sp|Q8BG73|SH3L2_MOUSE;tr|A0A087WS96|A0A087WS96_MOUSE	sp|Q8BG73|SH3L2_MOUSE;tr|A0A087WS96|A0A087WS96_MOUSE	1;1	1;1	1;1	sp|Q8BG73|SH3L2_MOUSE SH3 domain-binding glutamic acid-rich-like protein 2 OS=Mus musculus OX=10090 GN=Sh3bgrl2 PE=1 SV=1;tr|A0A087WS96|A0A087WS96_MOUSE SH3 domain-binding glutamic acid-rich-like protein OS=Mus musculus OX=10090 GN=Sh3bgrl2 PE=1 SV=1	2	1	1	1	1	1	1	11.2	11.2	11.2	12.255	107	107;120	16.7			1
D3Z7X0	16.0182	16.334	16.0142	16.0637	16.1636	15.7325	15.7052	15.7965	15.8076	sp|Q8K370|ACD10_MOUSE;tr|D3Z2B3|D3Z2B3_MOUSE;tr|D3Z7X0|D3Z7X0_MOUSE	sp|Q8K370|ACD10_MOUSE;tr|D3Z2B3|D3Z2B3_MOUSE;tr|D3Z7X0|D3Z7X0_MOUSE	3;2;2	3;2;2	3;2;2	sp|Q8K370|ACD10_MOUSE Acyl-CoA dehydrogenase family member 10 OS=Mus musculus OX=10090 GN=Acad10 PE=1 SV=1;tr|D3Z2B3|D3Z2B3_MOUSE Acyl-Coenzyme A dehydrogenase family, member 12 OS=Mus musculus OX=10090 GN=Acad12 PE=1 SV=1;tr|D3Z7X0|D3Z7X0_MOUSE Acyl-Coenz	3	3	3	3	3	3	3	3.7	3.7	3.7	118.98	1069	1069;373;555	19.7													1
F91A1	18.5714	18.5758	18.5482	18.5593	18.4714	18.7488	18.4599	18.509	18.5291	sp|Q3UVG3|F91A1_MOUSE	sp|Q3UVG3|F91A1_MOUSE	5	5	5	sp|Q3UVG3|F91A1_MOUSE Protein FAM91A1 OS=Mus musculus OX=10090 GN=Fam91a1 PE=1 SV=1	1	5	5	5	5	5	5	7.8	7.8	7.8	93.462	837	837	13.2		1				1	1										1
RIPL1	16.0636	15.7574	16.3086	16.1677	16.0277	15.7634	16.0543	16.2104	16.1836	sp|Q9JJC6|RIPL1_MOUSE	sp|Q9JJC6|RIPL1_MOUSE	1	1	1	sp|Q9JJC6|RIPL1_MOUSE RILP-like protein 1 OS=Mus musculus OX=10090 GN=Rilpl1 PE=1 SV=1	1	1	1	1	1	1	1	2.7	2.7	2.7	47.323	406	406	13.7													1	2
MTX2	19.8667	19.7397	19.8142	19.8601	19.8024	19.641	19.8601	19.9364	19.8371	sp|O88441|MTX2_MOUSE	sp|O88441|MTX2_MOUSE	11	11	11	sp|O88441|MTX2_MOUSE Metaxin-2 OS=Mus musculus OX=10090 GN=Mtx2 PE=1 SV=1	1	11	11	11	11	11	11	71.5	71.5	71.5	29.758	263	263	9.7	7	5	1	1		4	2	1	1	2	1	2		2	1		1	1
PNCB	13.9874	14.5378	13.9728	13.9789	13.8458	14.967	13.8964	13.9511	14.2805	sp|Q8CC86|PNCB_MOUSE	sp|Q8CC86|PNCB_MOUSE	1	1	1	sp|Q8CC86|PNCB_MOUSE Nicotinate phosphoribosyltransferase OS=Mus musculus OX=10090 GN=Naprt PE=1 SV=1	1	1	1	1	1	1	1	4.1	4.1	4.1	58.265	538	538	22																				1
BRK1	16.3244	16.1321	16.175	16.116	16.1301	16.1557	16.2609	16.1879	16.3715	sp|Q91VR8|BRK1_MOUSE	sp|Q91VR8|BRK1_MOUSE	5	5	5	sp|Q91VR8|BRK1_MOUSE Protein BRICK1 OS=Mus musculus OX=10090 GN=Brk1 PE=1 SV=1	1	5	5	5	5	5	5	64	64	64	8.7608	75	75	11.5	1	1	1				1	1			1		1					1	1
TASOR	19.0434	19.1399	19.0588	19.2402	19.0701	19.1057	19.1036	19.0669	18.9825	sp|Q69ZR9|TASOR_MOUSE	sp|Q69ZR9|TASOR_MOUSE	13	13	13	sp|Q69ZR9|TASOR_MOUSE Protein TASOR OS=Mus musculus OX=10090 GN=Tasor PE=1 SV=2	1	13	13	13	13	13	13	10	10	10	181.39	1610	1610	13.6	3			1			1				2	1	2	1		1	2	1
A0A2R8VKL5	20.9714	21.0212	20.9782	20.9291	21.0714	21.2386	20.8914	20.8724	20.9403	tr|G3X9Q6|G3X9Q6_MOUSE;sp|Q8BWW4|LARP4_MOUSE;tr|E9Q066|E9Q066_MOUSE;tr|A0A2R8VKL5|A0A2R8VKL5_MOUSE;tr|A0A2R8VHW8|A0A2R8VHW8_MOUSE	tr|G3X9Q6|G3X9Q6_MOUSE;sp|Q8BWW4|LARP4_MOUSE;tr|E9Q066|E9Q066_MOUSE;tr|A0A2R8VKL5|A0A2R8VKL5_MOUSE	18;18;17;16;3	18;18;17;16;3	5;5;4;4;1	tr|G3X9Q6|G3X9Q6_MOUSE La-related protein 4 OS=Mus musculus OX=10090 GN=Larp4 PE=1 SV=1;sp|Q8BWW4|LARP4_MOUSE La-related protein 4 OS=Mus musculus OX=10090 GN=Larp4 PE=1 SV=2;tr|E9Q066|E9Q066_MOUSE La-related protein 4 OS=Mus musculus OX=10090 GN=Larp4 PE=	5	18	18	5	18	18	5	33.4	33.4	6.8	79.762	719	719;719;718;660;107	6.7	11	9	3					4	1		1	1	1		1
E0CXV5	15.0985	15.1304	15.2229	15.0761	15.2434	15.1217	15.1957	15.1996	15.2597	sp|O70422|TF2H4_MOUSE;tr|E0CXV5|E0CXV5_MOUSE;tr|E0CYM3|E0CYM3_MOUSE;tr|E0CYK8|E0CYK8_MOUSE;tr|E0CY64|E0CY64_MOUSE	sp|O70422|TF2H4_MOUSE;tr|E0CXV5|E0CXV5_MOUSE	3;2;1;1;1	3;2;1;1;1	3;2;1;1;1	sp|O70422|TF2H4_MOUSE General transcription factor IIH subunit 4 OS=Mus musculus OX=10090 GN=Gtf2h4 PE=1 SV=1;tr|E0CXV5|E0CXV5_MOUSE General transcription factor IIH subunit 4 (Fragment) OS=Mus musculus OX=10090 GN=Gtf2h4 PE=1 SV=1	5	3	3	3	3	3	3	9.7	9.7	9.7	52.224	463	463;164;61;91;184	17.6												1						1	2	1
NUP37	19.6103	19.6217	19.694	19.6908	19.5608	19.5204	19.7191	19.7158	19.761	sp|Q9CWU9|NUP37_MOUSE	sp|Q9CWU9|NUP37_MOUSE	9	9	9	sp|Q9CWU9|NUP37_MOUSE Nucleoporin Nup37 OS=Mus musculus OX=10090 GN=Nup37 PE=1 SV=2	1	9	9	9	9	9	9	32.8	32.8	32.8	36.731	326	326	12.6	5	5							1		1	2				1	2	3	2	4
A0A1L1SU97	19.9618	19.9651	19.9625	19.9704	19.798	19.8501	20.0388	20.0243	20.1114	sp|Q6P9L6|KIF15_MOUSE;tr|A0A1L1SU97|A0A1L1SU97_MOUSE;tr|A0A1L1SUV4|A0A1L1SUV4_MOUSE;tr|A0A1L1SS28|A0A1L1SS28_MOUSE;tr|A0A1L1SS78|A0A1L1SS78_MOUSE;tr|A0A1L1SR51|A0A1L1SR51_MOUSE;tr|A0A1L1SVE8|A0A1L1SVE8_MOUSE	sp|Q6P9L6|KIF15_MOUSE;tr|A0A1L1SU97|A0A1L1SU97_MOUSE	25;13;7;4;3;3;1	25;13;7;4;3;3;1	25;13;7;4;3;3;1	sp|Q6P9L6|KIF15_MOUSE Kinesin-like protein KIF15 OS=Mus musculus OX=10090 GN=Kif15 PE=1 SV=1;tr|A0A1L1SU97|A0A1L1SU97_MOUSE Kinesin-like protein KIF15 (Fragment) OS=Mus musculus OX=10090 GN=Kif15 PE=1 SV=1	7	25	25	25	25	25	25	22.3	22.3	22.3	160.12	1387	1387;711;291;120;188;202;137	10.4	5	7	1	1	3	1		1	3	1	4	1	2		3	1	2	4
ACADM	21.5976	21.6179	21.5334	21.5953	21.6593	21.6085	21.513	21.4711	21.5402	sp|P45952|ACADM_MOUSE;tr|D6RFD7|D6RFD7_MOUSE;tr|D3Z2A5|D3Z2A5_MOUSE	sp|P45952|ACADM_MOUSE	20;4;1	20;4;1	20;4;1	sp|P45952|ACADM_MOUSE Medium-chain specific acyl-CoA dehydrogenase, mitochondrial OS=Mus musculus OX=10090 GN=Acadm PE=1 SV=1	3	20	20	20	20	20	20	55.8	55.8	55.8	46.481	421	421;157;144	10	15	13	1	2	2		2	1	4	6	3		1		1		3	3	1	2
FCF1	17.7882	17.5789	17.7396	17.6982	17.7952	17.6673	17.6744	17.8225	17.7977	tr|E9Q186|E9Q186_MOUSE;sp|Q9CTH6|FCF1_MOUSE	tr|E9Q186|E9Q186_MOUSE;sp|Q9CTH6|FCF1_MOUSE	4;4	4;4	4;4	tr|E9Q186|E9Q186_MOUSE rRNA-processing protein FCF1 homolog OS=Mus musculus OX=10090 GN=Fcf1 PE=1 SV=1;sp|Q9CTH6|FCF1_MOUSE rRNA-processing protein FCF1 homolog OS=Mus musculus OX=10090 GN=Fcf1 PE=2 SV=2	2	4	4	4	4	4	4	25.8	25.8	25.8	21.919	186	186;198	7.5	1	2							1	1
A0A0U1RP99	11.2988	10.9607	11.2955	11.3012	11.3413	11.1277	11.1369	10.7574	10.7898	tr|A0A0U1RQ91|A0A0U1RQ91_MOUSE;tr|D3Z3H0|D3Z3H0_MOUSE;tr|A0A0U1RP99|A0A0U1RP99_MOUSE	tr|A0A0U1RQ91|A0A0U1RQ91_MOUSE;tr|D3Z3H0|D3Z3H0_MOUSE;tr|A0A0U1RP99|A0A0U1RP99_MOUSE	1;1;1	1;1;1	1;1;1	tr|A0A0U1RQ91|A0A0U1RQ91_MOUSE INO80 complex subunit E OS=Mus musculus OX=10090 GN=Ino80e PE=4 SV=1;tr|D3Z3H0|D3Z3H0_MOUSE INO80 complex subunit E OS=Mus musculus OX=10090 GN=Ino80e PE=1 SV=1;tr|A0A0U1RP99|A0A0U1RP99_MOUSE INO80 complex subunit E (Fragment	3	1	1	1	1	1	1	7.3	7.3	7.3	21.926	205	205;244;260	18																		1
G8JL76	19.808	19.8414	19.8687	19.9661	19.9339	19.7401	19.9862	19.9623	19.9971	sp|Q91VM9|IPYR2_MOUSE;tr|D3Z636|D3Z636_MOUSE;tr|G8JL76|G8JL76_MOUSE	sp|Q91VM9|IPYR2_MOUSE;tr|D3Z636|D3Z636_MOUSE;tr|G8JL76|G8JL76_MOUSE	12;12;7	12;12;7	12;12;7	sp|Q91VM9|IPYR2_MOUSE Inorganic pyrophosphatase 2, mitochondrial OS=Mus musculus OX=10090 GN=Ppa2 PE=1 SV=1;tr|D3Z636|D3Z636_MOUSE Inorganic pyrophosphatase 2, mitochondrial OS=Mus musculus OX=10090 GN=Ppa2 PE=1 SV=1;tr|G8JL76|G8JL76_MOUSE Inorganic pyroph	3	12	12	12	12	12	12	44.2	44.2	44.2	38.114	330	330;329;152	11.5	4	6				2			1	1	1	1				1			2	2
OVCA2	15.0427	15.1206	14.9868	15.0754	15.1367	15.1484	14.9167	14.9498	15.0909	sp|Q9D7E3|OVCA2_MOUSE	sp|Q9D7E3|OVCA2_MOUSE	2	2	2	sp|Q9D7E3|OVCA2_MOUSE Esterase OVCA2 OS=Mus musculus OX=10090 GN=Ovca2 PE=1 SV=1	1	2	2	2	2	2	2	14.7	14.7	14.7	24.245	225	225	14									1										1
RCN1	19.0306	19.2313	19.274	19.1914	19.288	19.5845	19.1392	19.1229	19.0596	sp|Q05186|RCN1_MOUSE	sp|Q05186|RCN1_MOUSE	10	10	10	sp|Q05186|RCN1_MOUSE Reticulocalbin-1 OS=Mus musculus OX=10090 GN=Rcn1 PE=1 SV=1	1	10	10	10	10	10	10	42.2	42.2	42.2	38.113	325	325	10.4	3	3			1				1	1								1
MND1	14.936	14.7214	14.8377	14.747	14.9212	14.6716	14.7004	14.5372	14.534	sp|Q8K396|MND1_MOUSE	sp|Q8K396|MND1_MOUSE	1	1	1	sp|Q8K396|MND1_MOUSE Meiotic nuclear division protein 1 homolog OS=Mus musculus OX=10090 GN=Mnd1 PE=1 SV=1	1	1	1	1	1	1	1	4.4	4.4	4.4	23.849	205	205	19.6																	1		1	1
A2BE92	23.777	23.4671	23.6982	23.6262	23.5681	23.5241	23.7286	23.6654	23.6398	sp|Q9EQU5|SET_MOUSE;tr|A2BE93|A2BE93_MOUSE;tr|A2BE92|A2BE92_MOUSE	sp|Q9EQU5|SET_MOUSE;tr|A2BE93|A2BE93_MOUSE;tr|A2BE92|A2BE92_MOUSE	17;15;13	17;15;13	17;15;13	sp|Q9EQU5|SET_MOUSE Protein SET OS=Mus musculus OX=10090 GN=Set PE=1 SV=1;tr|A2BE93|A2BE93_MOUSE Protein SET (Fragment) OS=Mus musculus OX=10090 GN=Set PE=1 SV=1;tr|A2BE92|A2BE92_MOUSE Protein SET (Fragment) OS=Mus musculus OX=10090 GN=Set PE=1 SV=1	3	17	17	17	17	17	17	62.6	62.6	62.6	33.377	289	289;215;151	8.42	26	24	17	7	4	3	6	3	5	3	1	4	7	7	5	4	6	5	3	2
AURKA	15.1142	15.1211	15.1526	14.998	15.1605	15.229	15.2199	15.2072	15.327	sp|P97477|AURKA_MOUSE	sp|P97477|AURKA_MOUSE	5	5	5	sp|P97477|AURKA_MOUSE Aurora kinase A OS=Mus musculus OX=10090 GN=Aurka PE=1 SV=1	1	5	5	5	5	5	5	15.9	15.9	15.9	44.772	395	395	13.8			1							1				1				1
D3YTU3	17.9102	17.7487	17.9105	17.9123	17.9876	17.8385	17.9281	17.9577	17.9437	sp|Q8CD15|RIOX2_MOUSE;tr|D3YTU3|D3YTU3_MOUSE;tr|Q8CCK9|Q8CCK9_MOUSE;tr|D3Z287|D3Z287_MOUSE	sp|Q8CD15|RIOX2_MOUSE;tr|D3YTU3|D3YTU3_MOUSE	12;6;3;1	12;6;3;1	12;6;3;1	sp|Q8CD15|RIOX2_MOUSE Ribosomal oxygenase 2 OS=Mus musculus OX=10090 GN=Riox2 PE=1 SV=2;tr|D3YTU3|D3YTU3_MOUSE Bifunctional lysine-specific demethylase and histidyl-hydroxylase OS=Mus musculus OX=10090 GN=Riox2 PE=1 SV=1	4	12	12	12	12	12	12	32.5	32.5	32.5	53.516	465	465;373;156;73	15.1	3	1								1	2	2					1	1	1	1
D3YYK8	16.9121	16.9852	16.9286	16.9665	17.0374	17.092	17.2184	17.0446	17.1798	tr|E9Q6X0|E9Q6X0_MOUSE;sp|Q8R001|MARE2_MOUSE;tr|D3YYK8|D3YYK8_MOUSE;tr|Q3TG90|Q3TG90_MOUSE	tr|E9Q6X0|E9Q6X0_MOUSE;sp|Q8R001|MARE2_MOUSE;tr|D3YYK8|D3YYK8_MOUSE	6;6;5;2	5;5;4;2	4;4;3;1	tr|E9Q6X0|E9Q6X0_MOUSE Microtubule-associated protein RP/EB family member 2 OS=Mus musculus OX=10090 GN=Mapre2 PE=1 SV=1;sp|Q8R001|MARE2_MOUSE Microtubule-associated protein RP/EB family member 2 OS=Mus musculus OX=10090 GN=Mapre2 PE=1 SV=1;tr|D3YYK8|D3YYK	4	6	5	4	6	5	4	30.3	27.5	23.9	32.265	284	284;326;260;171	7.75	2	2					1					1		1
APAF	15.1097	15.4953	15.1272	15.2868	15.4985	15.4193	15.2754	15.1713	15.0729	tr|G3XA09|G3XA09_MOUSE;sp|O88879|APAF_MOUSE	tr|G3XA09|G3XA09_MOUSE;sp|O88879|APAF_MOUSE	2;2	2;2	2;2	tr|G3XA09|G3XA09_MOUSE Apoptotic protease-activating factor 1 OS=Mus musculus OX=10090 GN=Apaf1 PE=1 SV=1;sp|O88879|APAF_MOUSE Apoptotic protease-activating factor 1 OS=Mus musculus OX=10090 GN=Apaf1 PE=1 SV=3	2	2	2	2	2	2	2	2.2	2.2	2.2	139.92	1238	1238;1249	21																		1
PROD	15.2152	15.3848	15.2921	15.5406	15.6501	15.117	15.7429	15.6767	15.4866	tr|A0A0R4J1T9|A0A0R4J1T9_MOUSE;sp|Q9WU79|PROD_MOUSE	tr|A0A0R4J1T9|A0A0R4J1T9_MOUSE;sp|Q9WU79|PROD_MOUSE	2;2	2;2	2;2	tr|A0A0R4J1T9|A0A0R4J1T9_MOUSE Proline dehydrogenase OS=Mus musculus OX=10090 GN=Prodh PE=1 SV=1;sp|Q9WU79|PROD_MOUSE Proline dehydrogenase 1, mitochondrial OS=Mus musculus OX=10090 GN=Prodh PE=1 SV=2	2	2	2	2	2	2	2	5.6	5.6	5.6	56.734	497	497;599	9.33						1	1								1
UBFD1	18.996	18.915	19.003	19.0132	19.0119	19.0482	18.8919	18.8999	18.8952	sp|Q78JW9|UBFD1_MOUSE;tr|A0A0U1RQ55|A0A0U1RQ55_MOUSE	sp|Q78JW9|UBFD1_MOUSE	6;2	6;2	6;2	sp|Q78JW9|UBFD1_MOUSE Ubiquitin domain-containing protein UBFD1 OS=Mus musculus OX=10090 GN=Ubfd1 PE=1 SV=2	2	6	6	6	6	6	6	19.3	19.3	19.3	40.143	368	368;102	8.82	4	2	1					1		2	2		1	2
SSF1	17.0583	17.1905	16.9892	16.9888	17.1372	17.0149	16.9464	16.9338	16.9155	sp|Q91YU8|SSF1_MOUSE;tr|A0A1L1SRW3|A0A1L1SRW3_MOUSE	sp|Q91YU8|SSF1_MOUSE	9;3	9;3	9;3	sp|Q91YU8|SSF1_MOUSE Suppressor of SWI4 1 homolog OS=Mus musculus OX=10090 GN=Ppan PE=1 SV=2	2	9	9	9	9	9	9	20.9	20.9	20.9	52.755	470	470;193	11.8	3	1		1				1	1	1		1			2	1
A2AF65	14.9549	14.8576	14.9835	14.9376	14.7975	15.0836	15.1574	15.0547	15.1206	sp|A2AF47|DOC11_MOUSE;tr|A2AF67|A2AF67_MOUSE;tr|A2AF65|A2AF65_MOUSE	sp|A2AF47|DOC11_MOUSE;tr|A2AF67|A2AF67_MOUSE;tr|A2AF65|A2AF65_MOUSE	4;4;2	4;4;2	3;3;1	sp|A2AF47|DOC11_MOUSE Dedicator of cytokinesis protein 11 OS=Mus musculus OX=10090 GN=Dock11 PE=1 SV=1;tr|A2AF67|A2AF67_MOUSE Dedicator of cytokinesis protein 11 OS=Mus musculus OX=10090 GN=Dock11 PE=1 SV=1;tr|A2AF65|A2AF65_MOUSE Dedicator of cytokinesis p	3	4	4	3	4	4	3	2.2	2.2	1.8	237.77	2073	2073;1902;527	22.5																				1
A0A494BBG8	22.1852	22.2319	22.1157	22.1525	22.0439	22.176	22.1099	22.0894	22.0442	tr|Q3UE92|Q3UE92_MOUSE;sp|Q6P1B1|XPP1_MOUSE;tr|S4R1I3|S4R1I3_MOUSE;tr|A0A494BBG8|A0A494BBG8_MOUSE;tr|S4R228|S4R228_MOUSE;sp|E9Q286|ICE1_MOUSE	tr|Q3UE92|Q3UE92_MOUSE;sp|Q6P1B1|XPP1_MOUSE;tr|S4R1I3|S4R1I3_MOUSE;tr|A0A494BBG8|A0A494BBG8_MOUSE	31;30;29;28;6;1	31;30;29;28;6;1	31;30;29;28;6;1	tr|Q3UE92|Q3UE92_MOUSE Xaa-Pro aminopeptidase 1 OS=Mus musculus OX=10090 GN=Xpnpep1 PE=1 SV=1;sp|Q6P1B1|XPP1_MOUSE Xaa-Pro aminopeptidase 1 OS=Mus musculus OX=10090 GN=Xpnpep1 PE=1 SV=1;tr|S4R1I3|S4R1I3_MOUSE Xaa-Pro aminopeptidase 1 OS=Mus musculus OX=100	6	31	31	31	31	31	31	60.1	60.1	60.1	74.559	666	666;623;635;587;119;2241	10.5	18	17	1	2		3		1	2	1	4	3	1	3	3	6	6	6	5	4
CNDP2	22.378	22.2677	22.1912	22.2201	22.2205	22.6058	22.1977	22.1131	22.166	sp|Q9D1A2|CNDP2_MOUSE;tr|A0A494B9S3|A0A494B9S3_MOUSE;tr|A0A494B9U6|A0A494B9U6_MOUSE	sp|Q9D1A2|CNDP2_MOUSE	24;6;2	24;6;2	24;6;2	sp|Q9D1A2|CNDP2_MOUSE Cytosolic non-specific dipeptidase OS=Mus musculus OX=10090 GN=Cndp2 PE=1 SV=1	3	24	24	24	24	24	24	68.6	68.6	68.6	52.767	475	475;122;20	13.3	10	11			1	2		1	3	2	3	3	4	4	5	5	6	4	5	7
A0A0G2JFB4	21.871	21.6703	21.8017	21.7806	21.7849	21.6453	21.7838	21.7754	21.8752	sp|P63073|IF4E_MOUSE;tr|A0A0G2JGT5|A0A0G2JGT5_MOUSE;tr|A0A0G2JH04|A0A0G2JH04_MOUSE;tr|A0A0G2JFB4|A0A0G2JFB4_MOUSE;tr|A0A0G2JG98|A0A0G2JG98_MOUSE	sp|P63073|IF4E_MOUSE;tr|A0A0G2JGT5|A0A0G2JGT5_MOUSE;tr|A0A0G2JH04|A0A0G2JH04_MOUSE;tr|A0A0G2JFB4|A0A0G2JFB4_MOUSE	10;9;8;6;3	10;9;8;6;3	10;9;8;6;3	sp|P63073|IF4E_MOUSE Eukaryotic translation initiation factor 4E OS=Mus musculus OX=10090 GN=Eif4e PE=1 SV=1;tr|A0A0G2JGT5|A0A0G2JGT5_MOUSE Eukaryotic translation initiation factor 4E (Fragment) OS=Mus musculus OX=10090 GN=Eif4e PE=1 SV=1;tr|A0A0G2JH04|A0A	5	10	10	10	10	10	10	56.7	56.7	56.7	25.053	217	217;183;185;132;79	11	10	8	1	1	1	2	2	2	3	2	2	1	1	1	1	1	3	5	3	3
AMACR	15.2248	15.3732	15.0808	15.3068	15.2263	15.441	15.2526	15.2937	15.2144	sp|O09174|AMACR_MOUSE	sp|O09174|AMACR_MOUSE	1	1	1	sp|O09174|AMACR_MOUSE Alpha-methylacyl-CoA racemase OS=Mus musculus OX=10090 GN=Amacr PE=1 SV=4	1	1	1	1	1	1	1	3.7	3.7	3.7	41.704	381	381	2		1
A0A087WRN1	17.1272	17.0753	17.0799	17.1096	17.1582	17.1024	16.996	16.9058	17.0655	tr|F8WI22|F8WI22_MOUSE;tr|A0A087WRN1|A0A087WRN1_MOUSE	tr|F8WI22|F8WI22_MOUSE;tr|A0A087WRN1|A0A087WRN1_MOUSE	21;19	1;1	1;1	tr|F8WI22|F8WI22_MOUSE Bcl-2-associated transcription factor 1 OS=Mus musculus OX=10090 GN=Bclaf1 PE=1 SV=1;tr|A0A087WRN1|A0A087WRN1_MOUSE Bcl-2-associated transcription factor 1 (Fragment) OS=Mus musculus OX=10090 GN=Bclaf1 PE=1 SV=1	2	21	1	1	21	1	1	27.1	1.8	1.8	100.28	870	870;583	2.5	1			1
PSF1	10.7128	10.6727	10.8557	10.4343	11.1945	11.2185	11.3456	10.9746	11.2503	sp|Q9CZ15|PSF1_MOUSE	sp|Q9CZ15|PSF1_MOUSE	1	1	1	sp|Q9CZ15|PSF1_MOUSE DNA replication complex GINS protein PSF1 OS=Mus musculus OX=10090 GN=Gins1 PE=1 SV=1	1	1	1	1	1	1	1	7.1	7.1	7.1	22.893	196	196	4				1
UBA5	17.6474	17.5289	17.5566	17.6413	17.6134	17.6973	17.4611	17.4932	17.5616	sp|Q8VE47|UBA5_MOUSE	sp|Q8VE47|UBA5_MOUSE	6	6	6	sp|Q8VE47|UBA5_MOUSE Ubiquitin-like modifier-activating enzyme 5 OS=Mus musculus OX=10090 GN=Uba5 PE=1 SV=2	1	6	6	6	6	6	6	25.1	25.1	25.1	44.789	403	403	10.5	3	1	1		1	5	1								1	1	1		1
UTP4	20.1251	20.0616	20.1309	20.0474	20.1185	20.0601	20.0931	20.1775	20.1546	sp|Q8R2N2|UTP4_MOUSE	sp|Q8R2N2|UTP4_MOUSE	16	16	16	sp|Q8R2N2|UTP4_MOUSE U3 small nucleolar RNA-associated protein 4 homolog OS=Mus musculus OX=10090 GN=Utp4 PE=2 SV=3	1	16	16	16	16	16	16	34	34	34	76.908	686	686	11.1	4	8	1	1							2			1	1	3	3	2	5
GNPAT	15.8413	16.4195	16.0324	16.1795	15.9778	16.0939	16.058	16.0749	16.0367	tr|Q05DV2|Q05DV2_MOUSE;sp|P98192|GNPAT_MOUSE	tr|Q05DV2|Q05DV2_MOUSE;sp|P98192|GNPAT_MOUSE	2;2	2;2	2;2	tr|Q05DV2|Q05DV2_MOUSE Dihydroxyacetone phosphate acyltransferase (Fragment) OS=Mus musculus OX=10090 GN=Gnpat PE=1 SV=1;sp|P98192|GNPAT_MOUSE Dihydroxyacetone phosphate acyltransferase OS=Mus musculus OX=10090 GN=Gnpat PE=1 SV=1	2	2	2	2	2	2	2	6.2	6.2	6.2	66.602	585	585;678	18						1
HYOU1	21.3663	21.4881	21.4545	21.3487	21.596	21.6304	21.2922	21.3977	21.2549	sp|Q9JKR6|HYOU1_MOUSE;tr|F6TRP3|F6TRP3_MOUSE;tr|A0A1L1SQ34|A0A1L1SQ34_MOUSE;tr|E0CYZ2|E0CYZ2_MOUSE	sp|Q9JKR6|HYOU1_MOUSE	26;7;4;4	26;7;4;4	26;7;4;4	sp|Q9JKR6|HYOU1_MOUSE Hypoxia up-regulated protein 1 OS=Mus musculus OX=10090 GN=Hyou1 PE=1 SV=1	4	26	26	26	26	26	26	31.2	31.2	31.2	111.18	999	999;227;153;172	10.2	12	15	2	5	2	1		1	1	1	5	2	2	2	4	4	4	6	5	3
APC13	15.196	15.2067	15.3232	15.2348	15.5176	15.2694	15.2664	15.4452	15.6157	sp|Q8R034|APC13_MOUSE	sp|Q8R034|APC13_MOUSE	1	1	1	sp|Q8R034|APC13_MOUSE Anaphase-promoting complex subunit 13 OS=Mus musculus OX=10090 GN=Anapc13 PE=3 SV=1	1	1	1	1	1	1	1	17.6	17.6	17.6	8.346	74	74	14														1
F7AA26	12.8506	12.2157	12.3374	12.3444	12.4791	12.7534	12.1468	12.2048	11.9729	sp|O54931|AKAP2_MOUSE;tr|A2API8|A2API8_MOUSE;tr|F7AA26|F7AA26_MOUSE	sp|O54931|AKAP2_MOUSE;tr|A2API8|A2API8_MOUSE;tr|F7AA26|F7AA26_MOUSE	2;2;2	2;2;2	2;2;2	sp|O54931|AKAP2_MOUSE A-kinase anchor protein 2 OS=Mus musculus OX=10090 GN=Akap2 PE=1 SV=3;tr|A2API8|A2API8_MOUSE Paralemmin A kinase anchor protein OS=Mus musculus OX=10090 GN=Pakap PE=1 SV=1;tr|F7AA26|F7AA26_MOUSE Paralemmin A kinase anchor protein (Fra	3	2	2	2	2	2	2	2.7	2.7	2.7	98.577	893	893;921;1137	23
TBB3	19.2239	19.1678	19.1384	19.1652	19.3878	19.1878	19.2602	19.3769	19.2906	sp|Q9ERD7|TBB3_MOUSE;tr|A0A1D5RM76|A0A1D5RM76_MOUSE	sp|Q9ERD7|TBB3_MOUSE	19;3	7;2	5;2	sp|Q9ERD7|TBB3_MOUSE Tubulin beta-3 chain OS=Mus musculus OX=10090 GN=Tubb3 PE=1 SV=1	2	19	7	5	19	7	5	50.9	25.1	20	50.418	450	450;122	13.7	3	2	2	1		1				1	3	3	3	2	3	2	1	5	1	2
F6Y616	16.0348	15.857	15.9559	15.8659	15.5049	15.7518	16.0947	15.9766	16.1695	tr|D3Z3J6|D3Z3J6_MOUSE;sp|Q8VE62|PAIP1_MOUSE;tr|G3UYE5|G3UYE5_MOUSE;tr|F6Y616|F6Y616_MOUSE	tr|D3Z3J6|D3Z3J6_MOUSE;sp|Q8VE62|PAIP1_MOUSE;tr|G3UYE5|G3UYE5_MOUSE;tr|F6Y616|F6Y616_MOUSE	2;2;2;2	2;2;2;2	2;2;2;2	tr|D3Z3J6|D3Z3J6_MOUSE Polyadenylate-binding protein-interacting protein 1 OS=Mus musculus OX=10090 GN=Paip1 PE=1 SV=1;sp|Q8VE62|PAIP1_MOUSE Polyadenylate-binding protein-interacting protein 1 OS=Mus musculus OX=10090 GN=Paip1 PE=1 SV=1;tr|G3UYE5|G3UYE5_MO	4	2	2	2	2	2	2	7.9	7.9	7.9	42.06	367	367;400;410;484	11			1	1	1														1
TTC27	17.1927	17.1228	17.1747	17.0699	17.1043	17.1005	16.9395	17.0351	17.0269	sp|Q8CD92|TTC27_MOUSE;tr|A0A3Q4L363|A0A3Q4L363_MOUSE;tr|A0A3Q4EGI6|A0A3Q4EGI6_MOUSE;tr|A0A3Q4EG57|A0A3Q4EG57_MOUSE	sp|Q8CD92|TTC27_MOUSE	8;3;3;1	8;3;3;1	8;3;3;1	sp|Q8CD92|TTC27_MOUSE Tetratricopeptide repeat protein 27 OS=Mus musculus OX=10090 GN=Ttc27 PE=1 SV=2	4	8	8	8	8	8	8	13.5	13.5	13.5	96.43	847	847;195;274;299	15.5	1						1							1	1
PLK1	18.104	17.9721	18.0326	17.9627	18.1436	18.0463	18.0403	18.084	18.2197	sp|Q07832|PLK1_MOUSE;tr|A0A0U1RNM9|A0A0U1RNM9_MOUSE;tr|A0A0U1RQ54|A0A0U1RQ54_MOUSE	sp|Q07832|PLK1_MOUSE	9;2;1	9;2;1	9;2;1	sp|Q07832|PLK1_MOUSE Serine/threonine-protein kinase PLK1 OS=Mus musculus OX=10090 GN=Plk1 PE=1 SV=2	3	9	9	9	9	9	9	24	24	24	68.3	603	603;196;194	12.5	2	2	1								1	1	1	1	2	2	2		1	1
RUVB2	22.3395	22.1421	22.3885	22.3468	22.3236	21.8601	22.2706	22.343	22.3756	sp|Q9WTM5|RUVB2_MOUSE;tr|A0A1B0GSR4|A0A1B0GSR4_MOUSE;tr|A0A1B0GRW3|A0A1B0GRW3_MOUSE;tr|A0A1B0GT54|A0A1B0GT54_MOUSE;tr|A0A1B0GR89|A0A1B0GR89_MOUSE;tr|A0A1B0GRT1|A0A1B0GRT1_MOUSE	sp|Q9WTM5|RUVB2_MOUSE	29;13;13;8;4;1	29;13;13;8;4;1	29;13;13;8;4;1	sp|Q9WTM5|RUVB2_MOUSE RuvB-like 2 OS=Mus musculus OX=10090 GN=Ruvbl2 PE=1 SV=3	6	29	29	29	29	29	29	77.1	77.1	77.1	51.112	463	463;221;237;134;104;48	8.7	23	20	3	4	2	3	6	4	7	5	3	4	3	2	1	4	3	1	3	5
KKCC2	15.232	15.1544	15.1855	15.0438	14.8355	14.6981	15.1734	15.2172	15.3188	tr|A0A0G2JET2|A0A0G2JET2_MOUSE;sp|Q8C078|KKCC2_MOUSE	tr|A0A0G2JET2|A0A0G2JET2_MOUSE;sp|Q8C078|KKCC2_MOUSE	1;1	1;1	1;1	tr|A0A0G2JET2|A0A0G2JET2_MOUSE Calcium/calmodulin-dependent protein kinase kinase 2 (Fragment) OS=Mus musculus OX=10090 GN=Camkk2 PE=1 SV=1;sp|Q8C078|KKCC2_MOUSE Calcium/calmodulin-dependent protein kinase kinase 2 OS=Mus musculus OX=10090 GN=Camkk2 PE=1 S	2	1	1	1	1	1	1	3.3	3.3	3.3	45.963	420	420;588	15															1
DPH6	12.5012	12.5284	12.6128	12.4673	12.6243	12.657	12.7659	12.5991	12.6999	sp|Q9CQ28|DPH6_MOUSE	sp|Q9CQ28|DPH6_MOUSE	1	1	1	sp|Q9CQ28|DPH6_MOUSE Diphthine--ammonia ligase OS=Mus musculus OX=10090 GN=Dph6 PE=1 SV=1	1	1	1	1	1	1	1	5.2	5.2	5.2	29.922	267	267	13													1
CALL3	21.4124	21.2407	21.2587	21.223	21.1709	21.2174	21.396	21.3482	21.3179	sp|P0DP28|CALM3_MOUSE;sp|P0DP27|CALM2_MOUSE;sp|P0DP26|CALM1_MOUSE;tr|Q3UKW2|Q3UKW2_MOUSE;tr|A0A3Q4EHJ0|A0A3Q4EHJ0_MOUSE;sp|Q9D6P8|CALL3_MOUSE;tr|A0A1Y7VK66|A0A1Y7VK66_MOUSE;tr|G3UX57|G3UX57_MOUSE;sp|P20801|TNNC2_MOUSE	sp|P0DP28|CALM3_MOUSE;sp|P0DP27|CALM2_MOUSE;sp|P0DP26|CALM1_MOUSE;tr|Q3UKW2|Q3UKW2_MOUSE;tr|A0A3Q4EHJ0|A0A3Q4EHJ0_MOUSE;sp|Q9D6P8|CALL3_MOUSE	10;10;10;9;6;5;3;1;1	10;10;10;9;6;5;3;1;1	10;10;10;9;6;5;3;1;1	sp|P0DP28|CALM3_MOUSE Calmodulin-3 OS=Mus musculus OX=10090 GN=Calm3 PE=1 SV=1;sp|P0DP27|CALM2_MOUSE Calmodulin-2 OS=Mus musculus OX=10090 GN=Calm2 PE=1 SV=1;sp|P0DP26|CALM1_MOUSE Calmodulin-1 OS=Mus musculus OX=10090 GN=Calm1 PE=1 SV=1;tr|Q3UKW2|Q3UKW2_MO	9	10	10	10	10	10	10	82.6	82.6	82.6	16.837	149	149;149;149;197;113;149;115;39;160	7.1	13	13	5	1	1	2	1	6	4	3	1			1	1	1	2	2	1	2
RPR1A	13.9034	13.9331	13.8534	13.7388	13.7079	13.7025	13.9472	13.8628	14.0689	sp|Q8VDS4|RPR1A_MOUSE	sp|Q8VDS4|RPR1A_MOUSE	5	3	3	sp|Q8VDS4|RPR1A_MOUSE Regulation of nuclear pre-mRNA domain-containing protein 1A OS=Mus musculus OX=10090 GN=Rprd1a PE=1 SV=1	1	5	3	3	5	3	3	15.1	9.9	9.9	35.7	312	312	14.3										1	1	1	1	1		1
OTOL1	13.0146	13.2785	12.971	13.2559	13.5054	13.1587	13.4968	13.4254	13.5319	sp|Q4ZJM7|OTOL1_MOUSE	sp|Q4ZJM7|OTOL1_MOUSE	1	1	1	sp|Q4ZJM7|OTOL1_MOUSE Otolin-1 OS=Mus musculus OX=10090 GN=Otol1 PE=1 SV=2	1	1	1	1	1	1	1	1.9	1.9	1.9	49.6	482	482	10.5										1	1
PIAS4	9.8628	10.2838	10.1273	9.81077	10.6043	9.87823	10.4473	10.1761	10.5244	sp|Q9JM05|PIAS4_MOUSE	sp|Q9JM05|PIAS4_MOUSE	1	1	1	sp|Q9JM05|PIAS4_MOUSE E3 SUMO-protein ligase PIAS4 OS=Mus musculus OX=10090 GN=Pias4 PE=1 SV=2	1	1	1	1	1	1	1	2.6	2.6	2.6	55.569	507	507	4.5				1	1
E9Q6R7	19.1779	19.3026	19.3564	19.2693	19.3165	19.339	19.1546	19.1664	19.2429	tr|E9Q6R7|E9Q6R7_MOUSE;tr|A0A1W2P7C0|A0A1W2P7C0_MOUSE;tr|Q61636|Q61636_MOUSE	tr|E9Q6R7|E9Q6R7_MOUSE	7;3;3	7;3;3	6;2;2	tr|E9Q6R7|E9Q6R7_MOUSE Utrophin OS=Mus musculus OX=10090 GN=Utrn PE=1 SV=1	3	7	7	6	7	7	6	3.3	3.3	3.1	392.7	3430	3430;956;987	14.2			1	1	1			1	1	1			1	1	2	1
D6RH65	17.3015	17.7244	17.3504	17.3953	17.4888	17.5016	17.2688	17.265	17.493	tr|A0A0U1RPF7|A0A0U1RPF7_MOUSE;tr|H7BX14|H7BX14_MOUSE;sp|Q8BMZ5|SEN34_MOUSE;tr|D3YZ84|D3YZ84_MOUSE;tr|D3YY06|D3YY06_MOUSE;tr|D3YWG5|D3YWG5_MOUSE;tr|D6RH65|D6RH65_MOUSE;tr|A0A0U1RNS7|A0A0U1RNS7_MOUSE;tr|A0A0U1RNH2|A0A0U1RNH2_MOUSE	tr|A0A0U1RPF7|A0A0U1RPF7_MOUSE;tr|H7BX14|H7BX14_MOUSE;sp|Q8BMZ5|SEN34_MOUSE;tr|D3YZ84|D3YZ84_MOUSE;tr|D3YY06|D3YY06_MOUSE;tr|D3YWG5|D3YWG5_MOUSE;tr|D6RH65|D6RH65_MOUSE	5;5;5;4;4;4;4;1;1	5;5;5;4;4;4;4;1;1	5;5;5;4;4;4;4;1;1	tr|A0A0U1RPF7|A0A0U1RPF7_MOUSE tRNA-splicing endonuclease subunit Sen34 OS=Mus musculus OX=10090 GN=Tsen34 PE=1 SV=1;tr|H7BX14|H7BX14_MOUSE tRNA-splicing endonuclease subunit Sen34 OS=Mus musculus OX=10090 GN=Tsen34 PE=1 SV=1;sp|Q8BMZ5|SEN34_MOUSE tRNA-spl	9	5	5	5	5	5	5	23.4	23.4	23.4	31.94	295	295;312;316;143;150;158;167;85;109	16.7			1	2	2						1						1			2
THIKB	19.7867	19.8472	19.7525	19.7396	19.7686	19.726	19.6787	19.6547	19.6959	sp|Q921H8|THIKA_MOUSE;tr|H3BKL5|H3BKL5_MOUSE;tr|H3BJZ9|H3BJZ9_MOUSE;sp|Q8VCH0|THIKB_MOUSE;tr|H3BKA1|H3BKA1_MOUSE;tr|H3BJC1|H3BJC1_MOUSE	sp|Q921H8|THIKA_MOUSE;tr|H3BKL5|H3BKL5_MOUSE;tr|H3BJZ9|H3BJZ9_MOUSE;sp|Q8VCH0|THIKB_MOUSE	15;12;11;9;4;2	15;12;11;9;4;2	15;12;11;9;4;2	sp|Q921H8|THIKA_MOUSE 3-ketoacyl-CoA thiolase A, peroxisomal OS=Mus musculus OX=10090 GN=Acaa1a PE=1 SV=1;tr|H3BKL5|H3BKL5_MOUSE 3-ketoacyl-CoA thiolase A, peroxisomal OS=Mus musculus OX=10090 GN=Acaa1a PE=1 SV=1;tr|H3BJZ9|H3BJZ9_MOUSE 3-ketoacyl-CoA thiol	6	15	15	15	15	15	15	54.5	54.5	54.5	43.953	424	424;373;331;424;199;98	9.44	3	7	3	2	1	1		1	1					2		1		2	3	3
B2RPU8	19.2498	19.0896	19.1406	19.1992	19.1741	19.1883	19.0889	19.051	19.0303	sp|Q9D1L0|CHCH2_MOUSE;tr|D3Z5B1|D3Z5B1_MOUSE;tr|B2RPU8|B2RPU8_MOUSE	sp|Q9D1L0|CHCH2_MOUSE;tr|D3Z5B1|D3Z5B1_MOUSE;tr|B2RPU8|B2RPU8_MOUSE	4;3;3	4;3;3	4;3;3	sp|Q9D1L0|CHCH2_MOUSE Coiled-coil-helix-coiled-coil-helix domain-containing protein 2 OS=Mus musculus OX=10090 GN=Chchd2 PE=2 SV=1;tr|D3Z5B1|D3Z5B1_MOUSE Zinc finger, BED type-containing 5 (Fragment) OS=Mus musculus OX=10090 GN=Zbed5 PE=4 SV=8;tr|B2RPU8|B2	3	4	4	4	4	4	4	35.3	35.3	35.3	15.661	153	153;183;756	4.81	3	5	1	2					1	1	2	1
LZIC	19.3631	19.3394	19.2106	19.2472	19.2084	19.3627	19.2403	19.1526	19.201	sp|Q8K3C3|LZIC_MOUSE;tr|B1AS03|B1AS03_MOUSE;tr|B1AS04|B1AS04_MOUSE	sp|Q8K3C3|LZIC_MOUSE	5;1;1	5;1;1	5;1;1	sp|Q8K3C3|LZIC_MOUSE Protein LZIC OS=Mus musculus OX=10090 GN=Lzic PE=1 SV=1	3	5	5	5	5	5	5	31.1	31.1	31.1	21.536	190	190;56;65	14.7	2	2				2	1	1	1						1		3	3	1	2
CALR	22.7339	22.9561	22.8384	22.661	22.7595	23.1387	22.715	22.7822	22.6004	sp|P14211|CALR_MOUSE	sp|P14211|CALR_MOUSE	24	24	24	sp|P14211|CALR_MOUSE Calreticulin OS=Mus musculus OX=10090 GN=Calr PE=1 SV=1	1	24	24	24	24	24	24	74.5	74.5	74.5	47.994	416	416	5.68	35	30	7	1	2	2	2	7	2	1	2	1	4	4	3	1	3		1	1
E9Q2H8	12.7308	13.2591	12.7644	12.847	12.9653	12.8655	12.7917	12.6565	12.8293	tr|E9PYA3|E9PYA3_MOUSE;tr|A0A0R4J052|A0A0R4J052_MOUSE;tr|G5E8T9|G5E8T9_MOUSE;sp|Q99KB8|GLO2_MOUSE;tr|E9Q2H8|E9Q2H8_MOUSE;tr|D3YWI0|D3YWI0_MOUSE	tr|E9PYA3|E9PYA3_MOUSE;tr|A0A0R4J052|A0A0R4J052_MOUSE;tr|G5E8T9|G5E8T9_MOUSE;sp|Q99KB8|GLO2_MOUSE;tr|E9Q2H8|E9Q2H8_MOUSE	3;3;3;3;2;1	3;3;3;3;2;1	3;3;3;3;2;1	tr|E9PYA3|E9PYA3_MOUSE Hydroxyacylglutathione hydrolase, mitochondrial (Fragment) OS=Mus musculus OX=10090 GN=Hagh PE=1 SV=1;tr|A0A0R4J052|A0A0R4J052_MOUSE Hydroxyacylglutathione hydrolase, mitochondrial OS=Mus musculus OX=10090 GN=Hagh PE=1 SV=1;tr|G5E8T9	6	3	3	3	3	3	3	18.1	18.1	18.1	26	237	237;260;309;309;217;167	10.3			1								1						1
DDA1	13.0539	13.0946	13.2064	13.1689	13.2508	13.0943	13.0594	12.8915	13.0064	tr|D3YXY5|D3YXY5_MOUSE;sp|Q9D9Z5|DDA1_MOUSE	tr|D3YXY5|D3YXY5_MOUSE;sp|Q9D9Z5|DDA1_MOUSE	3;3	3;3	3;3	tr|D3YXY5|D3YXY5_MOUSE DET1- and DDB1-associated protein 1 OS=Mus musculus OX=10090 GN=Dda1 PE=1 SV=1;sp|Q9D9Z5|DDA1_MOUSE DET1- and DDB1-associated protein 1 OS=Mus musculus OX=10090 GN=Dda1 PE=1 SV=1	2	3	3	3	3	3	3	24	24	24	10.865	100	100;102	15.5												1	1	1
A0A087WQA0	21.167	21.2811	21.2109	21.2227	21.1929	21.2264	21.1334	21.1585	21.1855	sp|Q8K019|BCLF1_MOUSE;tr|A0A087WQA0|A0A087WQA0_MOUSE;tr|A0A087WRF8|A0A087WRF8_MOUSE	sp|Q8K019|BCLF1_MOUSE;tr|A0A087WQA0|A0A087WQA0_MOUSE	22;17;1	21;17;1	1;0;0	sp|Q8K019|BCLF1_MOUSE Bcl-2-associated transcription factor 1 OS=Mus musculus OX=10090 GN=Bclaf1 PE=1 SV=2;tr|A0A087WQA0|A0A087WQA0_MOUSE Bcl-2-associated transcription factor 1 OS=Mus musculus OX=10090 GN=Bclaf1 PE=1 SV=1	3	22	21	1	22	21	1	26.9	25.7	1.7	106	919	919;750;43	7.61	12	12	3	1	1	3	2	1		1	1	4	2	1	1	1				1
ANXA1	12.1776	13.3456	12.4038	12.7528	12.6751	13.7952	12.5207	12.2321	13.2782	tr|A0A494BBD8|A0A494BBD8_MOUSE;sp|P10107|ANXA1_MOUSE	tr|A0A494BBD8|A0A494BBD8_MOUSE;sp|P10107|ANXA1_MOUSE	3;3	2;2	2;2	tr|A0A494BBD8|A0A494BBD8_MOUSE Annexin OS=Mus musculus OX=10090 GN=Anxa1 PE=1 SV=1;sp|P10107|ANXA1_MOUSE Annexin A1 OS=Mus musculus OX=10090 GN=Anxa1 PE=1 SV=2	2	3	2	2	3	2	2	9.6	7.3	7.3	33.944	302	302;346	8.5				1									1
NUCKS	19.208	19.6913	19.2352	19.3692	18.8055	19.2437	19.2029	19.1643	19.1238	tr|A0A087WRY3|A0A087WRY3_MOUSE;sp|Q80XU3|NUCKS_MOUSE	tr|A0A087WRY3|A0A087WRY3_MOUSE;sp|Q80XU3|NUCKS_MOUSE	4;4	4;4	4;4	tr|A0A087WRY3|A0A087WRY3_MOUSE Nuclear ubiquitous casein and cyclin-dependent kinase substrate 1 OS=Mus musculus OX=10090 GN=Nucks1 PE=1 SV=1;sp|Q80XU3|NUCKS_MOUSE Nuclear ubiquitous casein and cyclin-dependent kinase substrate 1 OS=Mus musculus OX=10090 G	2	4	4	4	4	4	4	20.6	20.6	20.6	26.184	233	233;234	11	4	3	1											3	3	1	1	3	1
E9Q2B0	18.1105	17.8767	18.0582	18.0711	18.0772	18.0228	18.0887	18.102	18.1135	sp|Q8BMQ2|TF3C4_MOUSE;tr|E9Q2B0|E9Q2B0_MOUSE;sp|Q3UKK2|CEAM5_MOUSE	sp|Q8BMQ2|TF3C4_MOUSE;tr|E9Q2B0|E9Q2B0_MOUSE	10;6;1	10;6;1	10;6;1	sp|Q8BMQ2|TF3C4_MOUSE General transcription factor 3C polypeptide 4 OS=Mus musculus OX=10090 GN=Gtf3c4 PE=1 SV=2;tr|E9Q2B0|E9Q2B0_MOUSE General transcription factor 3C polypeptide 4 OS=Mus musculus OX=10090 GN=Gtf3c4 PE=1 SV=1	3	10	10	10	10	10	10	15.8	15.8	15.8	91.612	817	817;676;947	17.1	1	1							1	1	1							1		1
B1ASU9	15.715	15.5897	15.5705	15.6849	15.6959	15.586	15.7952	15.6682	15.7493	tr|B7ZC85|B7ZC85_MOUSE;sp|O55047|TLK2_MOUSE;tr|B1ASU9|B1ASU9_MOUSE;tr|F6XSD0|F6XSD0_MOUSE	tr|B7ZC85|B7ZC85_MOUSE;sp|O55047|TLK2_MOUSE;tr|B1ASU9|B1ASU9_MOUSE	4;4;4;1	4;4;4;1	1;1;1;1	tr|B7ZC85|B7ZC85_MOUSE Serine/threonine-protein kinase tousled-like 2 OS=Mus musculus OX=10090 GN=Tlk2 PE=1 SV=1;sp|O55047|TLK2_MOUSE Serine/threonine-protein kinase tousled-like 2 OS=Mus musculus OX=10090 GN=Tlk2 PE=1 SV=2;tr|B1ASU9|B1ASU9_MOUSE Serine/th	4	4	4	1	4	4	1	7.4	7.4	3	73.127	633	633;718;750;234	14.5			1										1					1
GUAA	22.5495	22.4077	22.5454	22.5683	22.4326	22.3165	22.5495	22.5808	22.567	sp|Q3THK7|GUAA_MOUSE	sp|Q3THK7|GUAA_MOUSE	37	37	37	sp|Q3THK7|GUAA_MOUSE GMP synthase [glutamine-hydrolyzing] OS=Mus musculus OX=10090 GN=Gmps PE=1 SV=2	1	37	37	37	37	37	37	71.7	71.7	71.7	76.723	693	693	9.98	20	25	5	4	2	5	2	6	8	7	7	4	3	3	1	2	5	7	3	5
A0A0R4J0Z1	21.5217	21.7151	21.5956	21.4987	21.6766	21.7811	21.5056	21.5679	21.4538	sp|P08003|PDIA4_MOUSE;tr|A0A0R4J0Z1|A0A0R4J0Z1_MOUSE	sp|P08003|PDIA4_MOUSE;tr|A0A0R4J0Z1|A0A0R4J0Z1_MOUSE	31;31	30;30	30;30	sp|P08003|PDIA4_MOUSE Protein disulfide-isomerase A4 OS=Mus musculus OX=10090 GN=Pdia4 PE=1 SV=3;tr|A0A0R4J0Z1|A0A0R4J0Z1_MOUSE Protein disulfide-isomerase A4 OS=Mus musculus OX=10090 GN=Pdia4 PE=1 SV=1	2	31	30	30	31	30	30	47.2	44.8	44.8	71.982	638	638;641	9.22	17	17	4				1	5		2	2			1	3		5	3	3	4
A0A494BA56	20.0807	19.9726	20.0737	20.0025	19.9232	19.9118	20.07	20.0486	20.0977	tr|A0A0G2JE32|A0A0G2JE32_MOUSE;sp|P61079|UB2D3_MOUSE;tr|A0A0G2JGL0|A0A0G2JGL0_MOUSE;tr|A0A494BAN1|A0A494BAN1_MOUSE;sp|P62838|UB2D2_MOUSE;tr|A0A494BA56|A0A494BA56_MOUSE;tr|A0A0G2JF40|A0A0G2JF40_MOUSE;tr|Q05CK8|Q05CK8_MOUSE;tr|A0A0G2JGZ3|A0A0G2JGZ3_MOUSE;sp|P61080|UB2D1_MOUSE;sp|Q6ZWY6|U2D2B_MOUSE	tr|A0A0G2JE32|A0A0G2JE32_MOUSE;sp|P61079|UB2D3_MOUSE;tr|A0A0G2JGL0|A0A0G2JGL0_MOUSE;tr|A0A494BAN1|A0A494BAN1_MOUSE;sp|P62838|UB2D2_MOUSE;tr|A0A494BA56|A0A494BA56_MOUSE	4;4;4;3;3;2;1;1;1;1;1	4;4;4;3;3;2;1;1;1;1;1	4;4;4;3;3;2;1;1;1;1;1	tr|A0A0G2JE32|A0A0G2JE32_MOUSE Ubiquitin-conjugating enzyme E2 D3 (Fragment) OS=Mus musculus OX=10090 GN=Ube2d3 PE=1 SV=1;sp|P61079|UB2D3_MOUSE Ubiquitin-conjugating enzyme E2 D3 OS=Mus musculus OX=10090 GN=Ube2d3 PE=1 SV=1;tr|A0A0G2JGL0|A0A0G2JGL0_MOUSE U	11	4	4	4	4	4	4	45.5	45.5	45.5	14.731	132	132;147;148;92;147;93;29;50;73;147;147	11.5	5	5	2	2			1	1			1		1			1	1	1	2	1
REX1B	13.9798	14.2258	14.2403	14.5708	14.242	14.0623	14.0561	14.1593	13.7843	tr|D3YZ60|D3YZ60_MOUSE;sp|Q9CYZ6|REX1B_MOUSE	tr|D3YZ60|D3YZ60_MOUSE;sp|Q9CYZ6|REX1B_MOUSE	1;1	1;1	1;1	tr|D3YZ60|D3YZ60_MOUSE Required for excision 1-B domain-containing protein OS=Mus musculus OX=10090 GN=Rex1bd PE=1 SV=1;sp|Q9CYZ6|REX1B_MOUSE Required for excision 1-B domain-containing protein OS=Mus musculus OX=10090 GN=Rex1bd PE=1 SV=1	2	1	1	1	1	1	1	16.6	16.6	16.6	16.739	151	151;169	6.33		1						1	1
MVD1	19.797	19.6526	19.7899	19.889	19.6578	19.8845	19.7371	19.6414	19.5844	sp|Q99JF5|MVD1_MOUSE	sp|Q99JF5|MVD1_MOUSE	7	7	7	sp|Q99JF5|MVD1_MOUSE Diphosphomevalonate decarboxylase OS=Mus musculus OX=10090 GN=Mvd PE=1 SV=2	1	7	7	7	7	7	7	25.9	25.9	25.9	44.072	401	401	10.9	4	4						1	2	1	3	1		1	2	2	2	1		2
RABE2	16.7209	16.7531	16.7647	16.9318	16.8035	16.8819	16.7899	16.7155	16.7222	sp|Q91WG2|RABE2_MOUSE;tr|D6RCU7|D6RCU7_MOUSE	sp|Q91WG2|RABE2_MOUSE	5;2	5;2	5;2	sp|Q91WG2|RABE2_MOUSE Rab GTPase-binding effector protein 2 OS=Mus musculus OX=10090 GN=Rabep2 PE=1 SV=3	2	5	5	5	5	5	5	13.9	13.9	13.9	62.132	554	554;92	9.33	3								1											1
A0A286YCV9	16.2984	16.703	16.6277	16.5317	16.5185	16.7428	16.4834	16.4811	16.4933	tr|E9Q4K7|E9Q4K7_MOUSE;tr|A0A286YCV9|A0A286YCV9_MOUSE	tr|E9Q4K7|E9Q4K7_MOUSE;tr|A0A286YCV9|A0A286YCV9_MOUSE	8;8	8;8	8;8	tr|E9Q4K7|E9Q4K7_MOUSE Kinesin family member 13B OS=Mus musculus OX=10090 GN=Kif13b PE=1 SV=1;tr|A0A286YCV9|A0A286YCV9_MOUSE Kinesin family member 13B OS=Mus musculus OX=10090 GN=Kif13b PE=1 SV=1	2	8	8	8	8	8	8	5.9	5.9	5.9	204.57	1843	1843;1847	15.6		1					1					1	2		1	1	1	1	2	2
A0A140LIE8	15.0731	15.0931	15.1267	15.2693	15.0919	15.0999	15.1064	15.0136	14.9802	sp|Q8CFC7|CLASR_MOUSE;tr|A0A140LIE8|A0A140LIE8_MOUSE	sp|Q8CFC7|CLASR_MOUSE;tr|A0A140LIE8|A0A140LIE8_MOUSE	2;1	2;1	2;1	sp|Q8CFC7|CLASR_MOUSE CLK4-associating serine/arginine rich protein OS=Mus musculus OX=10090 GN=Clasrp PE=1 SV=3;tr|A0A140LIE8|A0A140LIE8_MOUSE CLK4-associating serine/arginine-rich protein OS=Mus musculus OX=10090 GN=Clasrp PE=1 SV=1	2	2	2	2	2	2	2	2.7	2.7	2.7	76.824	668	668;207	11		1																		1
A2A6G8	21.3437	21.1976	21.2277	21.2543	21.3606	21.2993	21.173	21.1218	21.1462	sp|Q61792|LASP1_MOUSE;tr|A2A6H0|A2A6H0_MOUSE;tr|A2A6G9|A2A6G9_MOUSE;tr|A2A6G7|A2A6G7_MOUSE;tr|A2A6G8|A2A6G8_MOUSE;tr|A2A6G6|A2A6G6_MOUSE;tr|A2A6G5|A2A6G5_MOUSE;tr|E9Q0N6|E9Q0N6_MOUSE;tr|A2A6G4|A2A6G4_MOUSE;tr|A2A6H1|A2A6H1_MOUSE;tr|A2A6G0|A2A6G0_MOUSE;sp|Q9DC07|LNEBL_MOUSE	sp|Q61792|LASP1_MOUSE;tr|A2A6H0|A2A6H0_MOUSE;tr|A2A6G9|A2A6G9_MOUSE;tr|A2A6G7|A2A6G7_MOUSE;tr|A2A6G8|A2A6G8_MOUSE	13;10;9;7;7;6;3;3;2;2;1;1	13;10;9;7;7;6;3;3;2;2;1;1	13;10;9;7;7;6;3;3;2;2;1;1	sp|Q61792|LASP1_MOUSE LIM and SH3 domain protein 1 OS=Mus musculus OX=10090 GN=Lasp1 PE=1 SV=1;tr|A2A6H0|A2A6H0_MOUSE LIM and SH3 domain protein 1 (Fragment) OS=Mus musculus OX=10090 GN=Lasp1 PE=1 SV=1;tr|A2A6G9|A2A6G9_MOUSE LIM and SH3 domain protein 1 (F	12	13	13	13	13	13	13	48.7	48.7	48.7	29.994	263	263;186;129;99;103;89;69;70;47;56;28;270	8.02	10	11	1				2	3	2	2	1						1	2	3	1
A0A0A6YX05	19.8354	20.017	19.7351	19.7557	19.5985	19.9424	19.8048	19.7642	19.6265	sp|P14094|AT1B1_MOUSE;tr|A0A0A6YX05|A0A0A6YX05_MOUSE	sp|P14094|AT1B1_MOUSE;tr|A0A0A6YX05|A0A0A6YX05_MOUSE	10;7	10;7	10;7	sp|P14094|AT1B1_MOUSE Sodium/potassium-transporting ATPase subunit beta-1 OS=Mus musculus OX=10090 GN=Atp1b1 PE=1 SV=1;tr|A0A0A6YX05|A0A0A6YX05_MOUSE Sodium/potassium-transporting ATPase subunit beta (Fragment) OS=Mus musculus OX=10090 GN=Atp1b1 PE=1 SV=1	2	10	10	10	10	10	10	34.2	34.2	34.2	35.194	304	304;132	6.93	9	8		1	2													3	1	2
MED28	14.1234	14.3147	14.2915	14.148	14.1813	14.3484	14.1222	14.0158	14.2189	tr|D3YWT4|D3YWT4_MOUSE;sp|Q920D3|MED28_MOUSE	tr|D3YWT4|D3YWT4_MOUSE;sp|Q920D3|MED28_MOUSE	1;1	1;1	1;1	tr|D3YWT4|D3YWT4_MOUSE Mediator of RNA polymerase II transcription subunit 28 OS=Mus musculus OX=10090 GN=Med28 PE=1 SV=1;sp|Q920D3|MED28_MOUSE Mediator of RNA polymerase II transcription subunit 28 OS=Mus musculus OX=10090 GN=Med28 PE=1 SV=2	2	1	1	1	1	1	1	21.2	21.2	21.2	12.633	118	118;178	1	1
E9QJT5	18.9927	18.7975	18.8623	19.0163	18.7622	18.8959	18.8221	18.7623	18.6473	sp|P56376|ACYP1_MOUSE;tr|E9QJT5|E9QJT5_MOUSE;tr|Q8BMV3|Q8BMV3_MOUSE	sp|P56376|ACYP1_MOUSE;tr|E9QJT5|E9QJT5_MOUSE	6;5;1	6;5;1	6;5;1	sp|P56376|ACYP1_MOUSE Acylphosphatase-1 OS=Mus musculus OX=10090 GN=Acyp1 PE=1 SV=2;tr|E9QJT5|E9QJT5_MOUSE Acylphosphatase OS=Mus musculus OX=10090 GN=Acyp1 PE=1 SV=1	3	6	6	6	6	6	6	65.7	65.7	65.7	11.241	99	99;157;108	8.53	2	3	1	1		1				1		1	1	1	1
A0A087WNR7	15.0824	15.1621	15.0609	15.0743	15.2569	15.1963	14.9958	15.003	15.0601	sp|Q0VG62|RBIS_MOUSE;tr|A0A087WNL9|A0A087WNL9_MOUSE;tr|A0A087WNR7|A0A087WNR7_MOUSE	sp|Q0VG62|RBIS_MOUSE;tr|A0A087WNL9|A0A087WNL9_MOUSE;tr|A0A087WNR7|A0A087WNR7_MOUSE	2;1;1	2;1;1	2;1;1	sp|Q0VG62|RBIS_MOUSE Ribosomal biogenesis factor OS=Mus musculus OX=10090 GN=Rbis PE=1 SV=2;tr|A0A087WNL9|A0A087WNL9_MOUSE Ribosomal biogenesis factor OS=Mus musculus OX=10090 GN=Rbis PE=1 SV=1;tr|A0A087WNR7|A0A087WNR7_MOUSE Ribosomal biogenesis factor OS=	3	2	2	2	2	2	2	21.6	21.6	21.6	11.163	97	97;58;81	11.7	1														1				1
A0A3Q4EHN7	21.1173	21.0779	21.1926	21.1881	21.1735	21.0998	21.1581	21.2509	21.2635	sp|Q6ZQL4|WDR43_MOUSE;tr|A0A3Q4EHN7|A0A3Q4EHN7_MOUSE;tr|A0A3Q4EGD3|A0A3Q4EGD3_MOUSE;REV__sp|Q99PJ2|TRIM8_MOUSE	sp|Q6ZQL4|WDR43_MOUSE;tr|A0A3Q4EHN7|A0A3Q4EHN7_MOUSE	22;18;3;1	22;18;3;1	22;18;3;1	sp|Q6ZQL4|WDR43_MOUSE WD repeat-containing protein 43 OS=Mus musculus OX=10090 GN=Wdr43 PE=1 SV=2;tr|A0A3Q4EHN7|A0A3Q4EHN7_MOUSE WD repeat-containing protein 43 OS=Mus musculus OX=10090 GN=Wdr43 PE=1 SV=1	4	22	22	22	22	22	22	51	51	51	75.38	677	677;483;149;551	10.4	12	9	2	1	2	2	4	3	5	6	6	4	4	1	2	3	2	2	1	1
QCR1	21.3853	21.0631	21.3911	21.4337	21.5084	21.4244	21.5291	21.4657	21.4905	sp|Q9CZ13|QCR1_MOUSE;tr|A0A0A6YW82|A0A0A6YW82_MOUSE;tr|A0A0A6YWX6|A0A0A6YWX6_MOUSE;tr|A0A0A6YVZ0|A0A0A6YVZ0_MOUSE	sp|Q9CZ13|QCR1_MOUSE	18;6;3;1	18;6;3;1	17;6;3;1	sp|Q9CZ13|QCR1_MOUSE Cytochrome b-c1 complex subunit 1, mitochondrial OS=Mus musculus OX=10090 GN=Uqcrc1 PE=1 SV=2	4	18	18	17	18	18	17	48.8	48.8	47.3	52.851	480	480;191;162;41	8.95	13	10	1		2	2	2	3	3	3	2	3	2		1	1	2	2	3	3
A2ACV5	11.5826	11.9233	12.0385	11.8136	11.5748	11.8284	11.3128	11.7428	11.6617	sp|Q9CYC5|DSN1_MOUSE;tr|B0QZT4|B0QZT4_MOUSE;tr|A2ACV5|A2ACV5_MOUSE	sp|Q9CYC5|DSN1_MOUSE;tr|B0QZT4|B0QZT4_MOUSE;tr|A2ACV5|A2ACV5_MOUSE	2;1;1	2;1;1	2;1;1	sp|Q9CYC5|DSN1_MOUSE Kinetochore-associated protein DSN1 homolog OS=Mus musculus OX=10090 GN=Dsn1 PE=1 SV=1;tr|B0QZT4|B0QZT4_MOUSE Kinetochore-associated protein DSN1 homolog (Fragment) OS=Mus musculus OX=10090 GN=Dsn1 PE=1 SV=1;tr|A2ACV5|A2ACV5_MOUSE Kine	3	2	2	2	2	2	2	10.9	10.9	10.9	39.552	348	348;124;232	15							1
SDCB1	14.8758	14.6594	14.8777	15.1092	14.8539	14.8236	14.7097	14.7646	14.3247	tr|A2AKJ9|A2AKJ9_MOUSE;tr|A2AKJ6|A2AKJ6_MOUSE;tr|H3BLG5|H3BLG5_MOUSE;tr|Q3TMX0|Q3TMX0_MOUSE;sp|O08992|SDCB1_MOUSE	tr|A2AKJ9|A2AKJ9_MOUSE;tr|A2AKJ6|A2AKJ6_MOUSE;tr|H3BLG5|H3BLG5_MOUSE;tr|Q3TMX0|Q3TMX0_MOUSE;sp|O08992|SDCB1_MOUSE	1;1;1;1;1	1;1;1;1;1	1;1;1;1;1	tr|A2AKJ9|A2AKJ9_MOUSE Syntenin-1 OS=Mus musculus OX=10090 GN=Sdcbp PE=1 SV=1;tr|A2AKJ6|A2AKJ6_MOUSE Syntenin-1 (Fragment) OS=Mus musculus OX=10090 GN=Sdcbp PE=1 SV=1;tr|H3BLG5|H3BLG5_MOUSE Syntenin-1 (Fragment) OS=Mus musculus OX=10090 GN=Sdcbp PE=1 SV=1;	5	1	1	1	1	1	1	11.6	11.6	11.6	21.508	199	199;209;249;298;299	24
ARID2	12.906	13.0091	13.055	13.0005	13.2459	13.1487	13.1271	13.1951	13.6402	sp|E9Q7E2|ARID2_MOUSE	sp|E9Q7E2|ARID2_MOUSE	1	1	1	sp|E9Q7E2|ARID2_MOUSE AT-rich interactive domain-containing protein 2 OS=Mus musculus OX=10090 GN=Arid2 PE=1 SV=1	1	1	1	1	1	1	1	1.2	1.2	1.2	195.99	1828	1828	21.5
ZC3H6	18.5117	18.3849	18.4633	18.5227	18.4302	18.5115	18.5184	18.6082	19.2344	tr|A2AP88|A2AP88_MOUSE;sp|Q8BYK8|ZC3H6_MOUSE	tr|A2AP88|A2AP88_MOUSE;sp|Q8BYK8|ZC3H6_MOUSE	1;1	1;1	1;1	tr|A2AP88|A2AP88_MOUSE Zinc finger CCCH domain-containing protein 6 OS=Mus musculus OX=10090 GN=Zc3h6 PE=4 SV=1;sp|Q8BYK8|ZC3H6_MOUSE Zinc finger CCCH domain-containing protein 6 OS=Mus musculus OX=10090 GN=Zc3h6 PE=2 SV=2	2	1	1	1	1	1	1	0.6	0.6	0.6	131.26	1177	1177;1177	2.5	2	2		1	1
A0A0J9YV30	15.3237	16.5369	15.2736	15.7091	15.7212	15.8168	15.7239	15.5443	15.5811	tr|F8VQ28|F8VQ28_MOUSE;sp|Q8VI36|PAXI_MOUSE;tr|A0A1D5RMM8|A0A1D5RMM8_MOUSE;tr|A0A0J9YV30|A0A0J9YV30_MOUSE	tr|F8VQ28|F8VQ28_MOUSE;sp|Q8VI36|PAXI_MOUSE;tr|A0A1D5RMM8|A0A1D5RMM8_MOUSE;tr|A0A0J9YV30|A0A0J9YV30_MOUSE	3;3;3;2	3;3;3;2	3;3;3;2	tr|F8VQ28|F8VQ28_MOUSE Paxillin OS=Mus musculus OX=10090 GN=Pxn PE=1 SV=1;sp|Q8VI36|PAXI_MOUSE Paxillin OS=Mus musculus OX=10090 GN=Pxn PE=1 SV=1;tr|A0A1D5RMM8|A0A1D5RMM8_MOUSE Paxillin OS=Mus musculus OX=10090 GN=Pxn PE=1 SV=2;tr|A0A0J9YV30|A0A0J9YV30_MOU	4	3	3	3	3	3	3	6.9	6.9	6.9	64.506	591	591;591;1062;424	9.83						1			1	1	2	1
A0A338P7H3	16.2894	16.3124	16.2791	16.432	16.3469	16.2339	16.456	16.5558	16.3628	sp|P58064|RT06_MOUSE;tr|A0A338P7H3|A0A338P7H3_MOUSE	sp|P58064|RT06_MOUSE;tr|A0A338P7H3|A0A338P7H3_MOUSE	4;3	4;3	4;3	sp|P58064|RT06_MOUSE 28S ribosomal protein S6, mitochondrial OS=Mus musculus OX=10090 GN=Mrps6 PE=1 SV=3;tr|A0A338P7H3|A0A338P7H3_MOUSE Predicted gene, 49711 OS=Mus musculus OX=10090 GN=Gm49711 PE=4 SV=1	2	4	4	4	4	4	4	28	28	28	14.308	125	125;117	11.7	1	2					1				1								1	1
AP3S2	12.0349	12.7969	12.4358	12.3417	12.3905	12.6617	12.3068	12.3549	12.3704	sp|Q8BSZ2|AP3S2_MOUSE	sp|Q8BSZ2|AP3S2_MOUSE	2	2	2	sp|Q8BSZ2|AP3S2_MOUSE AP-3 complex subunit sigma-2 OS=Mus musculus OX=10090 GN=Ap3s2 PE=1 SV=1	1	2	2	2	2	2	2	9.8	9.8	9.8	22.017	193	193	17.3													1						1	1
CT2NL	10.6285	10.8504	10.6917	10.3378	10.4084	10.7027	10.8549	10.8386	10.9294	sp|Q99LJ0|CT2NL_MOUSE	sp|Q99LJ0|CT2NL_MOUSE	1	1	1	sp|Q99LJ0|CT2NL_MOUSE CTTNBP2 N-terminal-like protein OS=Mus musculus OX=10090 GN=Cttnbp2nl PE=1 SV=1	1	1	1	1	1	1	1	1.4	1.4	1.4	69.84	638	638	24
F7C2Y9	15.9641	15.7881	15.9434	15.7394	15.933	15.5006	15.8294	15.7168	16.0414	sp|Q8VDM1|ZGPAT_MOUSE;tr|F7C2Y9|F7C2Y9_MOUSE	sp|Q8VDM1|ZGPAT_MOUSE;tr|F7C2Y9|F7C2Y9_MOUSE	3;2	3;2	3;2	sp|Q8VDM1|ZGPAT_MOUSE Zinc finger CCCH-type with G patch domain-containing protein OS=Mus musculus OX=10090 GN=Zgpat PE=1 SV=1;tr|F7C2Y9|F7C2Y9_MOUSE Zinc finger CCCH-type with G patch domain-containing protein (Fragment) OS=Mus musculus OX=10090 GN=Zgpat	2	3	3	3	3	3	3	5.3	5.3	5.3	56.41	511	511;185	18.9									1									1	1	1
RL6	23.3966	23.2246	23.2977	23.2095	23.2209	23.1876	23.3262	23.2542	23.3712	sp|P47911|RL6_MOUSE;tr|A0A0J9YU32|A0A0J9YU32_MOUSE	sp|P47911|RL6_MOUSE	21;1	21;1	21;1	sp|P47911|RL6_MOUSE 60S ribosomal protein L6 OS=Mus musculus OX=10090 GN=Rpl6 PE=1 SV=3	2	21	21	21	21	21	21	53	53	53	33.509	296	296;74	10.3	30	24	15	6	3	2	5	8	9	4	5	4	6	6	6	5	7	6	6	9
IQGA2	11.7956	12.8645	11.6516	12.1054	12.1175	11.9604	11.8713	11.9774	11.8225	sp|Q3UQ44|IQGA2_MOUSE	sp|Q3UQ44|IQGA2_MOUSE	3	1	1	sp|Q3UQ44|IQGA2_MOUSE Ras GTPase-activating-like protein IQGAP2 OS=Mus musculus OX=10090 GN=Iqgap2 PE=1 SV=2	1	3	1	1	3	1	1	2.1	1.1	1.1	180.53	1575	1575	16																1
Q6AXH7	20.7525	20.8238	20.765	20.8263	20.7635	20.719	20.73	20.6936	20.6771	sp|Q61188|EZH2_MOUSE;tr|D3Z774|D3Z774_MOUSE;tr|Q6AXH7|Q6AXH7_MOUSE;tr|F7AQX0|F7AQX0_MOUSE;tr|E9PWK3|E9PWK3_MOUSE;tr|F6T3Z0|F6T3Z0_MOUSE;tr|A0A0N4SUQ8|A0A0N4SUQ8_MOUSE;tr|A0A0N4SUQ7|A0A0N4SUQ7_MOUSE	sp|Q61188|EZH2_MOUSE;tr|D3Z774|D3Z774_MOUSE;tr|Q6AXH7|Q6AXH7_MOUSE	15;14;14;4;4;2;2;1	15;14;14;4;4;2;2;1	11;10;10;3;4;2;1;1	sp|Q61188|EZH2_MOUSE Histone-lysine N-methyltransferase EZH2 OS=Mus musculus OX=10090 GN=Ezh2 PE=1 SV=2;tr|D3Z774|D3Z774_MOUSE Histone-lysine N-methyltransferase EZH2 OS=Mus musculus OX=10090 GN=Ezh2 PE=1 SV=1;tr|Q6AXH7|Q6AXH7_MOUSE Ezh2 protein OS=Mus mus	8	15	15	11	15	15	11	26.5	26.5	20.8	85.291	746	746;707;742;156;233;123;127;93	7.16	10	7			1	3		3	4	3	5	3						1	2
A0A0J9YUT8	18.6665	18.661	18.6901	18.681	18.7951	18.7002	18.7774	18.7369	18.8151	sp|Q8R3C6|RBM19_MOUSE;tr|A0A0J9YUT8|A0A0J9YUT8_MOUSE	sp|Q8R3C6|RBM19_MOUSE;tr|A0A0J9YUT8|A0A0J9YUT8_MOUSE	16;15	16;15	16;15	sp|Q8R3C6|RBM19_MOUSE Probable RNA-binding protein 19 OS=Mus musculus OX=10090 GN=Rbm19 PE=1 SV=1;tr|A0A0J9YUT8|A0A0J9YUT8_MOUSE Probable RNA-binding protein 19 OS=Mus musculus OX=10090 GN=Rbm19 PE=1 SV=1	2	16	16	16	16	16	16	20.4	20.4	20.4	106.08	952	952;870	13.7	2	1		1			1	1	3	3	4	4	5	2	2	1	1		1	2
KIFC1	19.4841	19.5752	19.5719	19.5537	19.5435	19.5633	19.4877	19.4523	19.5017	sp|Q9QWT9|KIFC1_MOUSE;tr|G3UXN2|G3UXN2_MOUSE;tr|G3UX22|G3UX22_MOUSE	sp|Q9QWT9|KIFC1_MOUSE	22;5;3	22;5;3	3;0;0	sp|Q9QWT9|KIFC1_MOUSE Kinesin-like protein KIFC1 OS=Mus musculus OX=10090 GN=Kifc1 PE=1 SV=2	3	22	22	3	22	22	3	40.8	40.8	8.9	74.152	674	674;218;79	8.36	5	5	1	1	2	1	3	1		2	1	1	3	2		1	1			1
SDHA	22.1304	22.1626	22.1347	22.2153	22.2235	22.1707	22.2912	22.2733	22.2472	sp|Q8K2B3|SDHA_MOUSE;tr|A0A1Y7VJ55|A0A1Y7VJ55_MOUSE	sp|Q8K2B3|SDHA_MOUSE	30;9	30;9	30;9	sp|Q8K2B3|SDHA_MOUSE Succinate dehydrogenase [ubiquinone] flavoprotein subunit, mitochondrial OS=Mus musculus OX=10090 GN=Sdha PE=1 SV=1	2	30	30	30	30	30	30	68.7	68.7	68.7	72.585	664	664;233	8.82	22	21	4	5	2	1	4	2	6	7	3	4	2	3	2	2		1	2	2
SGO1	14.785	14.7184	14.6801	14.7448	14.6312	14.7295	14.5944	14.5873	14.6954	sp|Q9CXH7|SGO1_MOUSE	sp|Q9CXH7|SGO1_MOUSE	2	2	2	sp|Q9CXH7|SGO1_MOUSE Shugoshin 1 OS=Mus musculus OX=10090 GN=Sgo1 PE=2 SV=1	1	2	2	2	2	2	2	5.2	5.2	5.2	58.965	517	517	22																				1
DHB4	19.8211	19.7994	19.7839	19.7903	19.6457	19.8402	19.7556	19.6801	19.6664	sp|P51660|DHB4_MOUSE	sp|P51660|DHB4_MOUSE	20	20	20	sp|P51660|DHB4_MOUSE Peroxisomal multifunctional enzyme type 2 OS=Mus musculus OX=10090 GN=Hsd17b4 PE=1 SV=3	1	20	20	20	20	20	20	36.9	36.9	36.9	79.481	735	735	8.97	5	5	2	3	1		1		1	1	1	2	2	2	1				2	1
CEBOS	15.6952	15.4363	15.6247	15.5559	15.5322	15.6016	15.4868	15.3718	15.3527	sp|Q8BTE5|CEBOS_MOUSE	sp|Q8BTE5|CEBOS_MOUSE	2	2	2	sp|Q8BTE5|CEBOS_MOUSE Protein CEBPZOS OS=Mus musculus OX=10090 GN=Cebpzos PE=3 SV=2	1	2	2	2	2	2	2	36.2	36.2	36.2	9.2858	80	80	8.25			1						1	1	1
SPICE	12.9378	12.8068	12.8164	12.8558	12.8715	12.9387	12.738	12.7736	12.7854	sp|Q8C804|SPICE_MOUSE	sp|Q8C804|SPICE_MOUSE	3	3	3	sp|Q8C804|SPICE_MOUSE Spindle and centriole-associated protein 1 OS=Mus musculus OX=10090 GN=Spice1 PE=1 SV=2	1	3	3	3	3	3	3	3.7	3.7	3.7	95.644	860	860	17.2					1														1
A0A1B0GS09	17.4971	17.5388	17.5124	17.4329	17.4419	17.4976	17.5768	17.5387	17.6431	sp|Q61187|TS101_MOUSE;tr|A0A1B0GS09|A0A1B0GS09_MOUSE;tr|A0A1B0GS10|A0A1B0GS10_MOUSE;tr|A0A1B0GRX2|A0A1B0GRX2_MOUSE;tr|D3Z2V5|D3Z2V5_MOUSE;tr|D3Z0S9|D3Z0S9_MOUSE	sp|Q61187|TS101_MOUSE;tr|A0A1B0GS09|A0A1B0GS09_MOUSE	8;6;3;2;2;2	8;6;3;2;2;2	8;6;3;2;2;2	sp|Q61187|TS101_MOUSE Tumor susceptibility gene 101 protein OS=Mus musculus OX=10090 GN=Tsg101 PE=1 SV=2;tr|A0A1B0GS09|A0A1B0GS09_MOUSE Tumor susceptibility gene 101 protein (Fragment) OS=Mus musculus OX=10090 GN=Tsg101 PE=1 SV=1	6	8	8	8	8	8	8	22.5	22.5	22.5	44.123	391	391;253;148;66;139;145	14.5	2	1	1															1		2
HCDH	22.2965	22.4922	22.1896	22.2424	22.1798	22.2272	22.4609	22.4068	22.5486	sp|Q61425|HCDH_MOUSE	sp|Q61425|HCDH_MOUSE	16	16	16	sp|Q61425|HCDH_MOUSE Hydroxyacyl-coenzyme A dehydrogenase, mitochondrial OS=Mus musculus OX=10090 GN=Hadh PE=1 SV=2	1	16	16	16	16	16	16	77.4	77.4	77.4	34.463	314	314	12.8	8	6	2	2	3	4	2	2	3	4	5	3	5	9	2	3	4	3	3	2
D3Z217	20.204	20.098	20.1772	20.1481	20.0309	19.6521	20.1733	20.2332	20.1791	tr|A0A0R4J018|A0A0R4J018_MOUSE;sp|O55060|TPMT_MOUSE;tr|D3YWK6|D3YWK6_MOUSE;tr|D3Z380|D3Z380_MOUSE;tr|D3Z217|D3Z217_MOUSE;tr|D6RIK3|D6RIK3_MOUSE;tr|D3Z0R1|D3Z0R1_MOUSE	tr|A0A0R4J018|A0A0R4J018_MOUSE;sp|O55060|TPMT_MOUSE;tr|D3YWK6|D3YWK6_MOUSE;tr|D3Z380|D3Z380_MOUSE;tr|D3Z217|D3Z217_MOUSE	8;8;6;6;5;3;2	8;8;6;6;5;3;2	8;8;6;6;5;3;2	tr|A0A0R4J018|A0A0R4J018_MOUSE Thiopurine S-methyltransferase OS=Mus musculus OX=10090 GN=Tpmt PE=1 SV=1;sp|O55060|TPMT_MOUSE Thiopurine S-methyltransferase OS=Mus musculus OX=10090 GN=Tpmt PE=1 SV=1;tr|D3YWK6|D3YWK6_MOUSE Thiopurine S-methyltransferase (F	7	8	8	8	8	8	8	38.3	38.3	38.3	27.571	240	240;240;188;205;182;188;93	13.3		1	1	1	1	1	2	2	4	1		1					1	1	2	1
Q99PB1	13.6521	13.6831	13.7121	13.7345	13.7076	13.4731	13.7741	13.8188	13.7055	sp|Q9CPR8|NSE3_MOUSE;tr|Q99PB1|Q99PB1_MOUSE	sp|Q9CPR8|NSE3_MOUSE;tr|Q99PB1|Q99PB1_MOUSE	2;1	2;1	2;1	sp|Q9CPR8|NSE3_MOUSE Non-structural maintenance of chromosomes element 3 homolog OS=Mus musculus OX=10090 GN=Nsmce3 PE=1 SV=1;tr|Q99PB1|Q99PB1_MOUSE Mage-g2 OS=Mus musculus OX=10090 GN=1700020D05Rik PE=1 SV=1	2	2	2	2	2	2	2	6.8	6.8	6.8	31.46	279	279;294	13.4					1	1										1			1
F6VMC4	19.3364	19.5258	19.4002	19.423	19.8665	19.5741	19.2232	19.1761	19.3785	tr|G3UVU9|G3UVU9_MOUSE;sp|Q9ERI5|JMJD6_MOUSE;tr|F6VRF7|F6VRF7_MOUSE;tr|F6VMC4|F6VMC4_MOUSE	tr|G3UVU9|G3UVU9_MOUSE;sp|Q9ERI5|JMJD6_MOUSE;tr|F6VRF7|F6VRF7_MOUSE;tr|F6VMC4|F6VMC4_MOUSE	6;6;5;5	6;6;5;5	6;6;5;5	tr|G3UVU9|G3UVU9_MOUSE Bifunctional arginine demethylase and lysyl-hydroxylase JMJD6 OS=Mus musculus OX=10090 GN=Jmjd6 PE=4 SV=1;sp|Q9ERI5|JMJD6_MOUSE Bifunctional arginine demethylase and lysyl-hydroxylase JMJD6 OS=Mus musculus OX=10090 GN=Jmjd6 PE=1 SV=2	4	6	6	6	6	6	6	31.1	31.1	31.1	32.003	270	270;403;287;309	13.2	1	2								1				1	1	1	2	1	1	2
MCRI1	15.4571	15.9076	15.6481	16.0819	15.69	15.6151	15.7948	15.4155	15.6284	sp|Q3UGS4|MCRI1_MOUSE	sp|Q3UGS4|MCRI1_MOUSE	2	2	2	sp|Q3UGS4|MCRI1_MOUSE Mapk-regulated corepressor-interacting protein 1 OS=Mus musculus OX=10090 GN=Mcrip1 PE=1 SV=1	1	2	2	2	2	2	2	15.5	15.5	15.5	11.101	97	97	11.5		1
TANC1	16.6927	16.6787	16.7851	16.7046	16.7885	16.4268	16.7581	16.7177	16.7625	tr|E9QAF9|E9QAF9_MOUSE;sp|Q0VGY8|TANC1_MOUSE	tr|E9QAF9|E9QAF9_MOUSE;sp|Q0VGY8|TANC1_MOUSE	4;4	4;4	4;4	tr|E9QAF9|E9QAF9_MOUSE Protein TANC1 OS=Mus musculus OX=10090 GN=Tanc1 PE=1 SV=1;sp|Q0VGY8|TANC1_MOUSE Protein TANC1 OS=Mus musculus OX=10090 GN=Tanc1 PE=1 SV=2	2	4	4	4	4	4	4	3.4	3.4	3.4	200.06	1849	1849;1856	9.17	1	1					1						1	1				1
TM10A	15.3558	15.1789	15.2739	15.2934	15.5626	15.2729	15.3428	15.3489	15.5492	tr|A0A0R4J205|A0A0R4J205_MOUSE;sp|Q8C1Z8|TM10A_MOUSE	tr|A0A0R4J205|A0A0R4J205_MOUSE;sp|Q8C1Z8|TM10A_MOUSE	3;2	3;2	3;2	tr|A0A0R4J205|A0A0R4J205_MOUSE tRNA methyltransferase 10 homolog A OS=Mus musculus OX=10090 GN=Trmt10a PE=1 SV=1;sp|Q8C1Z8|TM10A_MOUSE tRNA methyltransferase 10 homolog A OS=Mus musculus OX=10090 GN=Trmt10a PE=2 SV=2	2	3	3	3	3	3	3	10.3	10.3	10.3	38.226	330	330;328	17.2												1	1					1	1
A0A494BA20	18.391	18.3722	18.3621	18.3455	18.3116	18.336	18.4328	18.4295	18.4308	sp|Q9CWZ7|SNAG_MOUSE;tr|D3Z4B2|D3Z4B2_MOUSE;tr|A0A494BAE3|A0A494BAE3_MOUSE;tr|A0A494BA20|A0A494BA20_MOUSE;tr|A0A494BAX2|A0A494BAX2_MOUSE;tr|A0A494BA49|A0A494BA49_MOUSE;tr|A0A494BBF5|A0A494BBF5_MOUSE	sp|Q9CWZ7|SNAG_MOUSE;tr|D3Z4B2|D3Z4B2_MOUSE;tr|A0A494BAE3|A0A494BAE3_MOUSE;tr|A0A494BA20|A0A494BA20_MOUSE	10;10;7;7;3;2;1	10;10;7;7;3;2;1	10;10;7;7;3;2;1	sp|Q9CWZ7|SNAG_MOUSE Gamma-soluble NSF attachment protein OS=Mus musculus OX=10090 GN=Napg PE=1 SV=1;tr|D3Z4B2|D3Z4B2_MOUSE Gamma-soluble NSF attachment protein (Fragment) OS=Mus musculus OX=10090 GN=Napg PE=1 SV=1;tr|A0A494BAE3|A0A494BAE3_MOUSE Gamma-solu	7	10	10	10	10	10	10	33.7	33.7	33.7	34.732	312	312;353;225;230;87;48;38	5.67	4	4		1	1		1				2		1
E9PYD5	21.8361	22.0848	21.8001	21.8421	21.8191	21.6941	21.7328	21.7236	21.6661	sp|P10711|TCEA1_MOUSE;tr|E9PYD5|E9PYD5_MOUSE;tr|B7ZCS4|B7ZCS4_MOUSE;tr|F6XMY4|F6XMY4_MOUSE;sp|Q9QVN7|TCEA2_MOUSE	sp|P10711|TCEA1_MOUSE;tr|E9PYD5|E9PYD5_MOUSE	18;16;1;1;1	18;16;1;1;1	18;16;1;1;1	sp|P10711|TCEA1_MOUSE Transcription elongation factor A protein 1 OS=Mus musculus OX=10090 GN=Tcea1 PE=1 SV=2;tr|E9PYD5|E9PYD5_MOUSE Transcription elongation factor A protein 1 OS=Mus musculus OX=10090 GN=Tcea1 PE=1 SV=1	5	18	18	18	18	18	18	67.4	67.4	67.4	33.88	301	301;312;292;297;299	7	16	17	1	1		3	4					2	1				1	2	4	1
TRM1	18.4214	18.3744	18.3984	18.4284	18.423	18.5431	18.362	18.3801	18.2961	tr|H3BKS8|H3BKS8_MOUSE;tr|E9PWD4|E9PWD4_MOUSE;tr|A0A0R4IZW7|A0A0R4IZW7_MOUSE;sp|Q3TX08|TRM1_MOUSE;tr|G3V019|G3V019_MOUSE;tr|H3BK68|H3BK68_MOUSE;tr|D3Z413|D3Z413_MOUSE;tr|H3BL70|H3BL70_MOUSE;tr|H3BKB8|H3BKB8_MOUSE;tr|H3BKV3|H3BKV3_MOUSE;tr|H3BL74|H3BL74_MOUSE;tr|D6RFC0|D6RFC0_MOUSE;tr|D6RG86|D6RG86_MOUSE	tr|H3BKS8|H3BKS8_MOUSE;tr|E9PWD4|E9PWD4_MOUSE;tr|A0A0R4IZW7|A0A0R4IZW7_MOUSE;sp|Q3TX08|TRM1_MOUSE	12;12;12;12;4;4;4;4;4;3;1;1;1	12;12;12;12;4;4;4;4;4;3;1;1;1	12;12;12;12;4;4;4;4;4;3;1;1;1	tr|H3BKS8|H3BKS8_MOUSE tRNA (guanine(26)-N(2))-dimethyltransferase OS=Mus musculus OX=10090 GN=Trmt1 PE=1 SV=1;tr|E9PWD4|E9PWD4_MOUSE tRNA (guanine(26)-N(2))-dimethyltransferase OS=Mus musculus OX=10090 GN=Trmt1 PE=1 SV=1;tr|A0A0R4IZW7|A0A0R4IZW7_MOUSE tRN	13	12	12	12	12	12	12	24.6	24.6	24.6	69.432	634	634;656;663;663;205;221;242;260;262;173;67;103;114	9.12	3	3				1	1		2	1			1		1			1	1	2
AEN	15.3322	15.2298	15.4149	15.1925	15.2998	15.3405	15.4364	15.3161	15.3467	sp|Q9CZI9|AEN_MOUSE;tr|D3Z516|D3Z516_MOUSE;tr|A0A0U1RNV2|A0A0U1RNV2_MOUSE	sp|Q9CZI9|AEN_MOUSE	3;1;1	3;1;1	3;1;1	sp|Q9CZI9|AEN_MOUSE Apoptosis-enhancing nuclease OS=Mus musculus OX=10090 GN=Aen PE=2 SV=1	3	3	3	3	3	3	3	10.4	10.4	10.4	37.309	336	336;138;178	9.25	1								1	1							1
HNRH2	18.0804	17.9083	18.0211	18.1001	17.9849	17.9353	18.1019	18.1291	18.0568	sp|P70333|HNRH2_MOUSE	sp|P70333|HNRH2_MOUSE	11	3	3	sp|P70333|HNRH2_MOUSE Heterogeneous nuclear ribonucleoprotein H2 OS=Mus musculus OX=10090 GN=Hnrnph2 PE=1 SV=1	1	11	3	3	11	3	3	31.2	9.1	9.1	49.279	449	449	13	1	1										1				1	1	1	2
F6SAX2	14.2446	14.4146	14.1528	14.1282	14.1559	14.2038	14.0351	14.0025	14.2216	sp|Q9CRW3|CB076_MOUSE;tr|F6SAX2|F6SAX2_MOUSE	sp|Q9CRW3|CB076_MOUSE;tr|F6SAX2|F6SAX2_MOUSE	2;2	2;2	2;2	sp|Q9CRW3|CB076_MOUSE UPF0538 protein C2orf76 homolog OS=Mus musculus OX=10090 PE=1 SV=2;tr|F6SAX2|F6SAX2_MOUSE RIKEN cDNA 3110009E18 gene (Fragment) OS=Mus musculus OX=10090 GN=3110009E18Rik PE=4 SV=1	2	2	2	2	2	2	2	11.1	11.1	11.1	14.588	126	126;138	23.7
GPA33	17.8453	18.1524	18.0285	18.0958	17.8881	18.0667	17.9978	18.0598	17.4664	tr|A0A0R4J209|A0A0R4J209_MOUSE;sp|Q9JKA5|GPA33_MOUSE	tr|A0A0R4J209|A0A0R4J209_MOUSE;sp|Q9JKA5|GPA33_MOUSE	5;5	5;5	5;5	tr|A0A0R4J209|A0A0R4J209_MOUSE Cell surface A33 antigen OS=Mus musculus OX=10090 GN=Gpa33 PE=1 SV=1;sp|Q9JKA5|GPA33_MOUSE Cell surface A33 antigen OS=Mus musculus OX=10090 GN=Gpa33 PE=2 SV=2	2	5	5	5	5	5	5	18.8	18.8	18.8	35.756	319	319;319	10.7	2	2													2		1
BL1S2	13.915	13.9004	14.0091	14.158	13.8308	13.9734	13.9798	13.781	13.7848	tr|A0A494BAG7|A0A494BAG7_MOUSE;sp|Q9CWG9|BL1S2_MOUSE	tr|A0A494BAG7|A0A494BAG7_MOUSE;sp|Q9CWG9|BL1S2_MOUSE	1;1	1;1	1;1	tr|A0A494BAG7|A0A494BAG7_MOUSE Biogenesis of lysosome-related organelles complex 1 subunit 2 OS=Mus musculus OX=10090 GN=Bloc1s2 PE=1 SV=1;sp|Q9CWG9|BL1S2_MOUSE Biogenesis of lysosome-related organelles complex 1 subunit 2 OS=Mus musculus OX=10090 GN=Bloc1	2	1	1	1	1	1	1	6.7	6.7	6.7	12.038	104	104;143	13.2		1		1															1	1
FXR2	20.113	20.0238	20.0788	20.1406	20.2774	20.0322	19.9357	19.9279	19.9776	tr|Q6P5B5|Q6P5B5_MOUSE;sp|Q9WVR4|FXR2_MOUSE	tr|Q6P5B5|Q6P5B5_MOUSE;sp|Q9WVR4|FXR2_MOUSE	20;16	18;15	17;14	tr|Q6P5B5|Q6P5B5_MOUSE Fragile X mental retardation syndrome-related protein 2 OS=Mus musculus OX=10090 GN=Fxr2 PE=1 SV=1;sp|Q9WVR4|FXR2_MOUSE Fragile X mental retardation syndrome-related protein 2 OS=Mus musculus OX=10090 GN=Fxr2 PE=1 SV=1	2	20	18	17	20	18	17	44.7	42.3	42.3	74.252	674	674;673	10.1	7	6		1	3				1	1	1		2				2	1	1	2
A0A1D5RM20	20.7395	20.5528	20.5941	20.5153	20.4739	20.584	20.6563	20.6484	20.7354	sp|P68033|ACTC_MOUSE;sp|P63268|ACTH_MOUSE;sp|P68134|ACTS_MOUSE;sp|P62737|ACTA_MOUSE;tr|D3YZY0|D3YZY0_MOUSE;tr|D3Z2K3|D3Z2K3_MOUSE;tr|A0A494B9T3|A0A494B9T3_MOUSE;tr|A0A1D5RM20|A0A1D5RM20_MOUSE	sp|P68033|ACTC_MOUSE;sp|P63268|ACTH_MOUSE;sp|P68134|ACTS_MOUSE;sp|P62737|ACTA_MOUSE;tr|D3YZY0|D3YZY0_MOUSE;tr|D3Z2K3|D3Z2K3_MOUSE;tr|A0A494B9T3|A0A494B9T3_MOUSE;tr|A0A1D5RM20|A0A1D5RM20_MOUSE	16;15;15;15;10;9;9;8	1;1;1;1;1;1;1;1	1;1;1;1;1;1;1;1	sp|P68033|ACTC_MOUSE Actin, alpha cardiac muscle 1 OS=Mus musculus OX=10090 GN=Actc1 PE=1 SV=1;sp|P63268|ACTH_MOUSE Actin, gamma-enteric smooth muscle OS=Mus musculus OX=10090 GN=Actg2 PE=1 SV=1;sp|P68134|ACTS_MOUSE Actin, alpha skeletal muscle OS=Mus musc	8	16	1	1	16	1	1	41.4	4.2	4.2	42.019	377	377;376;377;377;221;195;214;151	6.04	4	6	1						5	7	1
A2A7K5	20.182	19.9412	20.0525	20.0421	20.0746	19.9502	19.9054	19.749	19.9193	sp|Q9EQS3|MYCBP_MOUSE;tr|A2A7K5|A2A7K5_MOUSE	sp|Q9EQS3|MYCBP_MOUSE;tr|A2A7K5|A2A7K5_MOUSE	3;2	3;2	3;2	sp|Q9EQS3|MYCBP_MOUSE c-Myc-binding protein OS=Mus musculus OX=10090 GN=Mycbp PE=1 SV=5;tr|A2A7K5|A2A7K5_MOUSE c-Myc-binding protein OS=Mus musculus OX=10090 GN=Mycbp PE=1 SV=1	2	3	3	3	3	3	3	38.8	38.8	38.8	11.97	103	103;146	15	2								1									1		1
CYBP	22.2654	22.254	22.2178	22.0912	22.1237	22.0662	22.0392	21.9978	22.0206	sp|Q9CXW3|CYBP_MOUSE;tr|A0A0A6YY29|A0A0A6YY29_MOUSE	sp|Q9CXW3|CYBP_MOUSE	20;9	20;9	20;9	sp|Q9CXW3|CYBP_MOUSE Calcyclin-binding protein OS=Mus musculus OX=10090 GN=Cacybp PE=1 SV=1	2	20	20	20	20	20	20	71.6	71.6	71.6	26.51	229	229;135	8.64	20	19	2	1	2	2		4	5	3	1	6	4				1	3	2	4
UGGG1	18.6153	19.2637	18.7685	18.6956	18.9303	19.1945	18.5903	18.7961	18.8965	sp|Q6P5E4|UGGG1_MOUSE;tr|G3UZU8|G3UZU8_MOUSE;tr|G3UY73|G3UY73_MOUSE;tr|G3UY35|G3UY35_MOUSE;tr|G3UYG7|G3UYG7_MOUSE	sp|Q6P5E4|UGGG1_MOUSE	22;6;2;1;1	22;6;2;1;1	22;6;2;1;1	sp|Q6P5E4|UGGG1_MOUSE UDP-glucose:glycoprotein glucosyltransferase 1 OS=Mus musculus OX=10090 GN=Uggt1 PE=1 SV=4	5	22	22	22	22	22	22	20.2	20.2	20.2	176.43	1551	1551;265;47;82;262	15.8		2	2			1			1	1			1	4	1	1	1	1	1	4
COPG2	18.9101	18.9194	18.8408	18.9572	18.8321	18.9319	19.0287	19.0074	19.0125	sp|Q9QXK3|COPG2_MOUSE	sp|Q9QXK3|COPG2_MOUSE	19	16	16	sp|Q9QXK3|COPG2_MOUSE Coatomer subunit gamma-2 OS=Mus musculus OX=10090 GN=Copg2 PE=1 SV=1	1	19	16	16	19	16	16	32.8	28.6	28.6	97.679	871	871	11.3	3	3	1	2	1	3	1	2	1	1	3	2	2	3	2	3	1			1
STALP	14.8626	15.0243	15.0395	14.8629	14.6568	15.2959	14.767	14.7778	14.9313	tr|D3Z0S7|D3Z0S7_MOUSE;sp|Q76N33|STALP_MOUSE	tr|D3Z0S7|D3Z0S7_MOUSE;sp|Q76N33|STALP_MOUSE	1;1	1;1	1;1	tr|D3Z0S7|D3Z0S7_MOUSE AMSH-like protease (Fragment) OS=Mus musculus OX=10090 GN=Stambpl1 PE=1 SV=1;sp|Q76N33|STALP_MOUSE AMSH-like protease OS=Mus musculus OX=10090 GN=Stambpl1 PE=1 SV=1	2	1	1	1	1	1	1	7.1	7.1	7.1	12.997	112	112;436	9.5									1	1
A0A0G2JDU7	22.2368	22.1257	22.2241	22.2637	22.0287	22.0998	22.324	22.3355	22.2357	sp|Q61553|FSCN1_MOUSE;tr|A0A0G2JDU7|A0A0G2JDU7_MOUSE;tr|F7BDR1|F7BDR1_MOUSE	sp|Q61553|FSCN1_MOUSE;tr|A0A0G2JDU7|A0A0G2JDU7_MOUSE	30;18;13	30;18;13	30;18;13	sp|Q61553|FSCN1_MOUSE Fascin OS=Mus musculus OX=10090 GN=Fscn1 PE=1 SV=4;tr|A0A0G2JDU7|A0A0G2JDU7_MOUSE Fascin OS=Mus musculus OX=10090 GN=Fscn1 PE=1 SV=1	3	30	30	30	30	30	30	69	69	69	54.507	493	493;332;241	9.8	31	25	7	4	4	4	2	4	8	3	3	5	5	4	8	8	6	4	4	6
SUGP1	16.686	16.5673	16.745	16.7916	16.6646	16.4826	16.8413	16.7375	16.7119	sp|Q8CH02|SUGP1_MOUSE	sp|Q8CH02|SUGP1_MOUSE	5	5	5	sp|Q8CH02|SUGP1_MOUSE SURP and G-patch domain-containing protein 1 OS=Mus musculus OX=10090 GN=Sugp1 PE=1 SV=1	1	5	5	5	5	5	5	9.2	9.2	9.2	72.648	643	643	20.9														1				1
F7CU63	14.6109	14.3991	14.5712	14.5431	14.5145	14.5854	14.596	14.7349	14.5728	sp|Q9QXG4|ACSA_MOUSE;tr|A2AQN5|A2AQN5_MOUSE;tr|A2AQN4|A2AQN4_MOUSE;tr|F7CU63|F7CU63_MOUSE	sp|Q9QXG4|ACSA_MOUSE;tr|A2AQN5|A2AQN5_MOUSE;tr|A2AQN4|A2AQN4_MOUSE;tr|F7CU63|F7CU63_MOUSE	3;3;3;2	3;3;3;2	3;3;3;2	sp|Q9QXG4|ACSA_MOUSE Acetyl-coenzyme A synthetase, cytoplasmic OS=Mus musculus OX=10090 GN=Acss2 PE=1 SV=2;tr|A2AQN5|A2AQN5_MOUSE Acetyl-coenzyme A synthetase, cytoplasmic OS=Mus musculus OX=10090 GN=Acss2 PE=1 SV=1;tr|A2AQN4|A2AQN4_MOUSE Acetyl-coenzyme A	4	3	3	3	3	3	3	5.4	5.4	5.4	78.861	701	701;706;714;293	17.5								1											1
EHD1	21.1816	20.9451	21.0015	20.9491	20.9417	21.1994	20.9258	20.8262	20.8537	sp|Q9WVK4|EHD1_MOUSE;sp|Q9QXY6|EHD3_MOUSE;sp|Q8BH64|EHD2_MOUSE	sp|Q9WVK4|EHD1_MOUSE	26;10;1	26;10;1	24;8;1	sp|Q9WVK4|EHD1_MOUSE EH domain-containing protein 1 OS=Mus musculus OX=10090 GN=Ehd1 PE=1 SV=1	3	26	26	24	26	26	24	66.9	66.9	63.1	60.602	534	534;535;543	10.5	15	11	1	2	4	6	2	3	6	4	3	2	2	2	2	2	3	2	3	3
A0A571BEU1	18.156	17.9776	17.8994	18.0694	17.7508	18.056	18.2153	18.1314	18.3015	sp|Q6IRU2|TPM4_MOUSE;tr|A0A571BEU1|A0A571BEU1_MOUSE	sp|Q6IRU2|TPM4_MOUSE;tr|A0A571BEU1|A0A571BEU1_MOUSE	16;12	10;7	9;6	sp|Q6IRU2|TPM4_MOUSE Tropomyosin alpha-4 chain OS=Mus musculus OX=10090 GN=Tpm4 PE=1 SV=3;tr|A0A571BEU1|A0A571BEU1_MOUSE Tropomyosin alpha-4 chain OS=Mus musculus OX=10090 GN=Tpm4 PE=1 SV=1	2	16	10	9	16	10	9	54.4	41.9	38.3	28.467	248	248;158	10.9	3	2		1			1	1	2	2	2	2	2	2	2
B1AX58	19.415	19.4544	19.4218	19.5149	19.483	19.3068	19.3561	19.2991	19.2802	tr|A0A1C7CYV0|A0A1C7CYV0_MOUSE;sp|Q99K51|PLST_MOUSE;tr|B1AX58|B1AX58_MOUSE;sp|Q61233|PLSL_MOUSE;sp|Q3V0K9|PLSI_MOUSE	tr|A0A1C7CYV0|A0A1C7CYV0_MOUSE;sp|Q99K51|PLST_MOUSE;tr|B1AX58|B1AX58_MOUSE	12;12;12;4;3	12;12;12;4;3	12;12;12;4;3	tr|A0A1C7CYV0|A0A1C7CYV0_MOUSE Plastin-3 (Fragment) OS=Mus musculus OX=10090 GN=Pls3 PE=1 SV=1;sp|Q99K51|PLST_MOUSE Plastin-3 OS=Mus musculus OX=10090 GN=Pls3 PE=1 SV=3;tr|B1AX58|B1AX58_MOUSE Plastin-3 OS=Mus musculus OX=10090 GN=Pls3 PE=1 SV=1	5	12	12	12	12	12	12	24	24	24	70.642	629	629;630;639;627;630	12.8	4	4											2					1	3	1
DDX3X	24.1884	24.1082	24.1639	24.1391	24.1029	24.2135	24.0919	24.035	24.0626	sp|Q62167|DDX3X_MOUSE	sp|Q62167|DDX3X_MOUSE	46	45	10	sp|Q62167|DDX3X_MOUSE ATP-dependent RNA helicase DDX3X OS=Mus musculus OX=10090 GN=Ddx3x PE=1 SV=3	1	46	45	10	46	45	10	74.5	72.8	19.5	73.101	662	662	9.11	46	46	11	6	8	5	7	13	16	13	8	10	13	14	11	12	14	5	4	5
TIM10	15.1905	15.077	15.2091	15.2613	15.3244	15.1082	15.3234	15.2334	15.2502	sp|P62073|TIM10_MOUSE	sp|P62073|TIM10_MOUSE	2	2	2	sp|P62073|TIM10_MOUSE Mitochondrial import inner membrane translocase subunit Tim10 OS=Mus musculus OX=10090 GN=Timm10 PE=1 SV=1	1	2	2	2	2	2	2	16.7	16.7	16.7	10.333	90	90	10	1						1	1
A2A8E8	13.2863	13.1316	13.3366	13.4154	13.4992	13.2521	13.4069	13.4135	13.4316	sp|P52825|CPT2_MOUSE;tr|A2A8E8|A2A8E8_MOUSE	sp|P52825|CPT2_MOUSE;tr|A2A8E8|A2A8E8_MOUSE	2;1	2;1	2;1	sp|P52825|CPT2_MOUSE Carnitine O-palmitoyltransferase 2, mitochondrial OS=Mus musculus OX=10090 GN=Cpt2 PE=1 SV=2;tr|A2A8E8|A2A8E8_MOUSE Carnitine O-palmitoyltransferase 2, mitochondrial (Fragment) OS=Mus musculus OX=10090 GN=Cpt2 PE=1 SV=1	2	2	2	2	2	2	2	5.5	5.5	5.5	73.98	658	658;265	11											2
A2ARQ4	17.9853	17.8152	17.7453	17.4573	17.966	17.8766	17.9361	17.7902	18.1709	sp|P84102|SERF2_MOUSE;tr|A2ARQ2|A2ARQ2_MOUSE;tr|D6RCY2|D6RCY2_MOUSE;tr|D6RIP7|D6RIP7_MOUSE;tr|A2ARQ4|A2ARQ4_MOUSE;tr|B2KF73|B2KF73_MOUSE;sp|O88892|SERF1_MOUSE	sp|P84102|SERF2_MOUSE;tr|A2ARQ2|A2ARQ2_MOUSE;tr|D6RCY2|D6RCY2_MOUSE;tr|D6RIP7|D6RIP7_MOUSE;tr|A2ARQ4|A2ARQ4_MOUSE	3;2;2;2;2;1;1	3;2;2;2;2;1;1	3;2;2;2;2;1;1	sp|P84102|SERF2_MOUSE Small EDRK-rich factor 2 OS=Mus musculus OX=10090 GN=Serf2 PE=1 SV=1;tr|A2ARQ2|A2ARQ2_MOUSE Small EDRK-rich factor 2 OS=Mus musculus OX=10090 GN=Serf2 PE=1 SV=1;tr|D6RCY2|D6RCY2_MOUSE Small EDRK-rich factor 2 OS=Mus musculus OX=10090	7	3	3	3	3	3	3	32.2	32.2	32.2	6.8998	59	59;42;48;60;133;48;62	6.5	2	1
UBE3A	19.067	19.0261	19.1002	19.1451	18.9747	19.0269	18.9541	18.9635	18.9812	sp|O08759|UBE3A_MOUSE;tr|A0A0J9YUK0|A0A0J9YUK0_MOUSE;tr|A0A0J9YUY4|A0A0J9YUY4_MOUSE;tr|A0A0J9YVG1|A0A0J9YVG1_MOUSE	sp|O08759|UBE3A_MOUSE	11;5;2;1	11;5;2;1	11;5;2;1	sp|O08759|UBE3A_MOUSE Ubiquitin-protein ligase E3A OS=Mus musculus OX=10090 GN=Ube3a PE=1 SV=2	4	11	11	11	11	11	11	16.6	16.6	16.6	99.818	870	870;313;192;143	12.4	1	2		1	1						1	1	1	1			2
UBL4A	18.9254	18.966	19.0283	18.9781	18.8086	19.0109	18.8653	18.876	18.8865	sp|P21126|UBL4A_MOUSE;tr|F8WHM4|F8WHM4_MOUSE	sp|P21126|UBL4A_MOUSE	7;1	7;1	7;1	sp|P21126|UBL4A_MOUSE Ubiquitin-like protein 4A OS=Mus musculus OX=10090 GN=Ubl4a PE=1 SV=1	2	7	7	7	7	7	7	49	49	49	17.8	157	157;102	10	1	2	2						2	2			2							1
A0A2I3BQT0	12.4136	11.8038	12.6943	12.5521	12.632	12.6613	12.7541	12.8017	12.584	sp|Q8BHR2|ENOX1_MOUSE;tr|A0A2I3BQT0|A0A2I3BQT0_MOUSE	sp|Q8BHR2|ENOX1_MOUSE;tr|A0A2I3BQT0|A0A2I3BQT0_MOUSE	2;1	2;1	2;1	sp|Q8BHR2|ENOX1_MOUSE Ecto-NOX disulfide-thiol exchanger 1 OS=Mus musculus OX=10090 GN=Enox1 PE=2 SV=1;tr|A0A2I3BQT0|A0A2I3BQT0_MOUSE Ecto-NOX disulfide-thiol exchanger 1 OS=Mus musculus OX=10090 GN=Enox1 PE=1 SV=1	2	2	2	2	2	2	2	3.3	3.3	3.3	73.28	643	643;345	18.5															1
E9Q9Y4	16.2765	16.4453	16.4457	16.3728	16.1796	16.3521	16.2626	16.3522	16.0218	sp|Q3URK3|TET1_MOUSE;tr|E9Q9Y4|E9Q9Y4_MOUSE	sp|Q3URK3|TET1_MOUSE;tr|E9Q9Y4|E9Q9Y4_MOUSE	2;2	2;2	2;2	sp|Q3URK3|TET1_MOUSE Methylcytosine dioxygenase TET1 OS=Mus musculus OX=10090 GN=Tet1 PE=1 SV=2;tr|E9Q9Y4|E9Q9Y4_MOUSE Methylcytosine dioxygenase TET1 OS=Mus musculus OX=10090 GN=Tet1 PE=1 SV=1	2	2	2	2	2	2	2	1	1	1	219.26	2007	2007;2039	6.67					1	1			1
GRTP1	16.1885	15.9341	16.1206	15.9648	16.078	16.0433	16.0706	16.0719	16.0747	tr|A0A1B0GSA2|A0A1B0GSA2_MOUSE;sp|Q9D3N8|GRTP1_MOUSE	tr|A0A1B0GSA2|A0A1B0GSA2_MOUSE;sp|Q9D3N8|GRTP1_MOUSE	1;1	1;1	1;1	tr|A0A1B0GSA2|A0A1B0GSA2_MOUSE Growth hormone-regulated TBC protein 1 OS=Mus musculus OX=10090 GN=Grtp1 PE=1 SV=1;sp|Q9D3N8|GRTP1_MOUSE Growth hormone-regulated TBC protein 1 OS=Mus musculus OX=10090 GN=Grtp1 PE=1 SV=1	2	1	1	1	1	1	1	2.4	2.4	2.4	32.938	289	289;359	7.75			1	1	1	1		1	1	1							1
A0A0N4SVR8	15.7433	15.4863	15.7535	15.7708	15.3684	14.5773	15.791	15.7548	15.7524	tr|Q8CII5|Q8CII5_MOUSE;tr|G5E8L2|G5E8L2_MOUSE;tr|Q80ZW7|Q80ZW7_MOUSE;tr|A0A0N4SUX1|A0A0N4SUX1_MOUSE;tr|D3YY02|D3YY02_MOUSE;tr|D3Z4H6|D3Z4H6_MOUSE;sp|P52912|TIA1_MOUSE;tr|A0A0N4SVR8|A0A0N4SVR8_MOUSE	tr|Q8CII5|Q8CII5_MOUSE;tr|G5E8L2|G5E8L2_MOUSE;tr|Q80ZW7|Q80ZW7_MOUSE;tr|A0A0N4SUX1|A0A0N4SUX1_MOUSE;tr|D3YY02|D3YY02_MOUSE;tr|D3Z4H6|D3Z4H6_MOUSE;sp|P52912|TIA1_MOUSE;tr|A0A0N4SVR8|A0A0N4SVR8_MOUSE	5;5;5;4;4;4;4;3	2;2;2;1;2;2;2;1	2;2;2;1;2;2;2;1	tr|Q8CII5|Q8CII5_MOUSE Nucleolysin TIA-1 OS=Mus musculus OX=10090 GN=Tia1 PE=1 SV=1;tr|G5E8L2|G5E8L2_MOUSE Nucleolysin TIA-1 OS=Mus musculus OX=10090 GN=Tia1 PE=4 SV=1;tr|Q80ZW7|Q80ZW7_MOUSE Nucleolysin TIA-1 OS=Mus musculus OX=10090 GN=Tia1 PE=1 SV=1;tr|A	8	5	2	2	5	2	2	24.9	9.8	9.8	31.58	285	285;375;377;133;212;385;386;93	4.62			1	2	4	1
A0A0N4SW07	19.7539	19.7035	19.6376	19.652	19.4803	19.7319	19.5953	19.535	19.5727	sp|P50518|VATE1_MOUSE;tr|A0A0N4SW07|A0A0N4SW07_MOUSE;tr|A0A0N4SWA3|A0A0N4SWA3_MOUSE;sp|Q9D593|VATE2_MOUSE;tr|A0A0N4SW34|A0A0N4SW34_MOUSE	sp|P50518|VATE1_MOUSE;tr|A0A0N4SW07|A0A0N4SW07_MOUSE	11;6;4;4;3	11;6;4;4;3	11;6;4;4;3	sp|P50518|VATE1_MOUSE V-type proton ATPase subunit E 1 OS=Mus musculus OX=10090 GN=Atp6v1e1 PE=1 SV=2;tr|A0A0N4SW07|A0A0N4SW07_MOUSE V-type proton ATPase subunit E 1 (Fragment) OS=Mus musculus OX=10090 GN=Atp6v1e1 PE=1 SV=1	5	11	11	11	11	11	11	48.2	48.2	48.2	26.157	226	226;128;78;226;87	12.3	5	6	1		1				1	1	1	1	1	1	1					1
Q3UU56	11.4027	11.461	11.6814	11.5663	11.7449	11.4567	11.9771	11.3674	12.163	sp|Q8BL74|TF3C2_MOUSE;tr|Q3UU56|Q3UU56_MOUSE	sp|Q8BL74|TF3C2_MOUSE;tr|Q3UU56|Q3UU56_MOUSE	6;5	1;1	1;1	sp|Q8BL74|TF3C2_MOUSE General transcription factor 3C polypeptide 2 OS=Mus musculus OX=10090 GN=Gtf3c2 PE=2 SV=2;tr|Q3UU56|Q3UU56_MOUSE Predicted gene 29609 OS=Mus musculus OX=10090 GN=Gm29609 PE=2 SV=1	2	6	1	1	6	1	1	9.2	3.2	3.2	100.27	907	907;907	18																		1
TRM44	13.9142	14.1346	14.1514	13.9603	14.0747	13.8081	13.8016	13.7212	13.864	sp|Q9D2Q2|TRM44_MOUSE	sp|Q9D2Q2|TRM44_MOUSE	2	2	2	sp|Q9D2Q2|TRM44_MOUSE Probable tRNA (uracil-O(2)-)-methyltransferase OS=Mus musculus OX=10090 GN=Trmt44 PE=2 SV=2	1	2	2	2	2	2	2	4.3	4.3	4.3	79.835	713	713	15.3											1						1	1
SPG7	10.6503	10.7871	10.546	10.9746	10.7448	10.8165	10.5672	10.9305	10.2073	tr|D3YZN4|D3YZN4_MOUSE;tr|D3YXB7|D3YXB7_MOUSE;sp|Q3ULF4|SPG7_MOUSE	tr|D3YZN4|D3YZN4_MOUSE;tr|D3YXB7|D3YXB7_MOUSE;sp|Q3ULF4|SPG7_MOUSE	1;1;1	1;1;1	1;1;1	tr|D3YZN4|D3YZN4_MOUSE Paraplegin OS=Mus musculus OX=10090 GN=Spg7 PE=1 SV=1;tr|D3YXB7|D3YXB7_MOUSE Paraplegin OS=Mus musculus OX=10090 GN=Spg7 PE=1 SV=2;sp|Q3ULF4|SPG7_MOUSE Paraplegin OS=Mus musculus OX=10090 GN=Spg7 PE=1 SV=1	3	1	1	1	1	1	1	1.6	1.6	1.6	75.002	676	676;744;781	7							1
D3Z0L4	20.0962	19.8798	19.8919	19.8557	19.882	19.6759	19.9911	19.9068	19.9405	sp|Q9CRB9|MIC19_MOUSE;tr|Q9D9P1|Q9D9P1_MOUSE;tr|D3Z0L4|D3Z0L4_MOUSE;tr|F6QFL0|F6QFL0_MOUSE;tr|S4R238|S4R238_MOUSE	sp|Q9CRB9|MIC19_MOUSE;tr|Q9D9P1|Q9D9P1_MOUSE;tr|D3Z0L4|D3Z0L4_MOUSE	9;7;7;4;2	9;7;7;4;2	9;7;7;4;2	sp|Q9CRB9|MIC19_MOUSE MICOS complex subunit Mic19 OS=Mus musculus OX=10090 GN=Chchd3 PE=1 SV=1;tr|Q9D9P1|Q9D9P1_MOUSE MICOS complex subunit OS=Mus musculus OX=10090 GN=Chchd3 PE=1 SV=1;tr|D3Z0L4|D3Z0L4_MOUSE MICOS complex subunit (Fragment) OS=Mus musculus	5	9	9	9	9	9	9	47.6	47.6	47.6	26.334	227	227;175;192;89;84	7.67	4	5			2	1	1		1
CLP1	14.7902	14.7798	14.9116	14.7989	14.838	14.747	14.82	14.8516	14.9521	sp|Q99LI9|CLP1_MOUSE	sp|Q99LI9|CLP1_MOUSE	1	1	1	sp|Q99LI9|CLP1_MOUSE Polyribonucleotide 5-hydroxyl-kinase Clp1 OS=Mus musculus OX=10090 GN=Clp1 PE=1 SV=1	1	1	1	1	1	1	1	5.4	5.4	5.4	47.737	425	425	1	1
APEH	17.4856	17.3975	17.4011	17.4131	17.3306	17.4629	17.5349	17.5136	17.5077	tr|A0A0R4J107|A0A0R4J107_MOUSE;sp|Q8R146|APEH_MOUSE	tr|A0A0R4J107|A0A0R4J107_MOUSE;sp|Q8R146|APEH_MOUSE	7;7	7;7	7;7	tr|A0A0R4J107|A0A0R4J107_MOUSE Acylamino-acid-releasing enzyme (Fragment) OS=Mus musculus OX=10090 GN=Apeh PE=1 SV=1;sp|Q8R146|APEH_MOUSE Acylamino-acid-releasing enzyme OS=Mus musculus OX=10090 GN=Apeh PE=1 SV=3	2	7	7	7	7	7	7	15.1	15.1	15.1	79.704	716	716;732	11.8	2	1				1					1								1
GON7	13.1844	13.3674	13.3818	13.2582	13.3573	13.5338	13.2793	13.3167	12.818	tr|F8WIA3|F8WIA3_MOUSE;tr|J3QMA2|J3QMA2_MOUSE;tr|J3QK34|J3QK34_MOUSE;sp|P0C8B4|GON7_MOUSE	tr|F8WIA3|F8WIA3_MOUSE;tr|J3QMA2|J3QMA2_MOUSE;tr|J3QK34|J3QK34_MOUSE;sp|P0C8B4|GON7_MOUSE	2;1;1;1	2;1;1;1	2;1;1;1	tr|F8WIA3|F8WIA3_MOUSE Predicted gene 20604 OS=Mus musculus OX=10090 GN=Gm20604 PE=4 SV=1;tr|J3QMA2|J3QMA2_MOUSE Predicted gene, 28051 OS=Mus musculus OX=10090 GN=Gm28051 PE=4 SV=1;tr|J3QK34|J3QK34_MOUSE EKC/KEOPS complex subunit GON7 OS=Mus musculus OX=10	4	2	2	2	2	2	2	68	68	68	7.8946	75	75;81;86;98	9.5						1							1
FA32A	12.3242	12.5097	12.4043	12.2221	12.3772	12.4337	12.0671	12.2504	12.3456	sp|Q9CR80|FA32A_MOUSE	sp|Q9CR80|FA32A_MOUSE	2	2	2	sp|Q9CR80|FA32A_MOUSE Protein FAM32A OS=Mus musculus OX=10090 GN=Fam32a PE=2 SV=1	1	2	2	2	2	2	2	17	17	17	13.215	112	112	13.5													1	1
B1AT92	19.7679	19.6552	19.6648	19.6817	19.832	19.7104	19.5888	19.5723	19.5985	sp|Q60631|GRB2_MOUSE;tr|B1AT92|B1AT92_MOUSE;tr|B1AT95|B1AT95_MOUSE	sp|Q60631|GRB2_MOUSE;tr|B1AT92|B1AT92_MOUSE	12;12;3	12;12;3	12;12;3	sp|Q60631|GRB2_MOUSE Growth factor receptor-bound protein 2 OS=Mus musculus OX=10090 GN=Grb2 PE=1 SV=1;tr|B1AT92|B1AT92_MOUSE Growth factor receptor-bound protein 2 OS=Mus musculus OX=10090 GN=Grb2 PE=1 SV=1	3	12	12	12	12	12	12	57.1	57.1	57.1	25.238	217	217;203;71	11.5	3	5	1	1	1	1	2	1	2	2	3	1	3	2	2	2	4	1	1
SYEP	24.1636	24.2738	24.0254	24.0117	23.9052	24.0999	23.9701	23.9744	23.9848	sp|Q8CGC7|SYEP_MOUSE;tr|A0A0A6YWA4|A0A0A6YWA4_MOUSE;tr|A0A0A6YWH3|A0A0A6YWH3_MOUSE	sp|Q8CGC7|SYEP_MOUSE	82;4;2	82;4;2	81;4;2	sp|Q8CGC7|SYEP_MOUSE Bifunctional glutamate/proline--tRNA ligase OS=Mus musculus OX=10090 GN=Eprs1 PE=1 SV=4	3	82	82	81	82	82	81	61.9	61.9	61.4	170.08	1512	1512;131;96	10.3	53	62	6	8	8	10	9	10	8	10	7	17	18	10	14	12	8	9	8	11
A2AI40	19.2423	19.1294	19.0483	18.9696	19.1755	18.7889	19.1053	19.0776	19.2027	sp|O88708|ORC4_MOUSE;tr|A2AI40|A2AI40_MOUSE;CON__Q2YDI2	sp|O88708|ORC4_MOUSE;tr|A2AI40|A2AI40_MOUSE	6;4;2	6;4;2	6;4;2	sp|O88708|ORC4_MOUSE Origin recognition complex subunit 4 OS=Mus musculus OX=10090 GN=Orc4 PE=1 SV=2;tr|A2AI40|A2AI40_MOUSE Origin recognition complex subunit 4 (Fragment) OS=Mus musculus OX=10090 GN=Orc4 PE=1 SV=8	3	6	6	6	6	6	6	20.3	20.3	20.3	49.981	433	433;237;436	16.1	1	2																2	3	2
DNS2A	12.8653	12.3889	12.489	12.8365	12.9753	12.4948	12.9511	12.605	13.1431	tr|D3Z512|D3Z512_MOUSE;sp|P56542|DNS2A_MOUSE	tr|D3Z512|D3Z512_MOUSE;sp|P56542|DNS2A_MOUSE	1;1	1;1	1;1	tr|D3Z512|D3Z512_MOUSE Deoxyribonuclease II alpha OS=Mus musculus OX=10090 GN=Dnase2a PE=1 SV=1;sp|P56542|DNS2A_MOUSE Deoxyribonuclease-2-alpha OS=Mus musculus OX=10090 GN=Dnase2 PE=1 SV=1	2	1	1	1	1	1	1	5.7	5.7	5.7	36.51	332	332;353	22
ODO2	19.9439	19.882	19.9791	20.0419	20.0349	19.9587	20.1476	20.0879	19.9872	sp|Q9D2G2|ODO2_MOUSE	sp|Q9D2G2|ODO2_MOUSE	10	10	10	sp|Q9D2G2|ODO2_MOUSE Dihydrolipoyllysine-residue succinyltransferase component of 2-oxoglutarate dehydrogenase complex, mitochondrial OS=Mus musculus OX=10090 GN=Dlst PE=1 SV=1	1	10	10	10	10	10	10	26.7	26.7	26.7	48.994	454	454	8.87	6	4	1				1		1	3	3	2	1	4	2
G3X908	17.4041	17.5567	17.4207	17.5024	17.115	17.4594	17.2972	17.411	17.3517	sp|Q8K2D6|DCTD_MOUSE;tr|G3X908|G3X908_MOUSE	sp|Q8K2D6|DCTD_MOUSE;tr|G3X908|G3X908_MOUSE	4;4	4;4	4;4	sp|Q8K2D6|DCTD_MOUSE Deoxycytidylate deaminase OS=Mus musculus OX=10090 GN=Dctd PE=2 SV=1;tr|G3X908|G3X908_MOUSE Deoxycytidylate deaminase OS=Mus musculus OX=10090 GN=Dctd PE=1 SV=1	2	4	4	4	4	4	4	24.2	24.2	24.2	20.059	178	178;184	13.3	1	1								1	1
A0A3B2WB82	20.7913	20.5976	20.6613	20.6497	20.6068	20.6848	20.5409	20.4774	20.5834	sp|Q9JK23|PSMG1_MOUSE;tr|A0A3B2WB82|A0A3B2WB82_MOUSE;tr|A0A3B2W3V4|A0A3B2W3V4_MOUSE	sp|Q9JK23|PSMG1_MOUSE;tr|A0A3B2WB82|A0A3B2WB82_MOUSE	11;11;2	11;11;2	11;11;2	sp|Q9JK23|PSMG1_MOUSE Proteasome assembly chaperone 1 OS=Mus musculus OX=10090 GN=Psmg1 PE=1 SV=1;tr|A0A3B2WB82|A0A3B2WB82_MOUSE Proteasome assembly chaperone 1 OS=Mus musculus OX=10090 GN=Psmg1 PE=1 SV=1	3	11	11	11	11	11	11	47.8	47.8	47.8	33.104	289	289;268;64	10.7	1	5				1	3	2	3	3	1	1			1	1	1	1	1
VAMP7	14.2504	13.9267	14.2229	13.9215	13.9296	14.0469	14.0915	14.2215	14.0783	sp|P70280|VAMP7_MOUSE	sp|P70280|VAMP7_MOUSE	2	2	2	sp|P70280|VAMP7_MOUSE Vesicle-associated membrane protein 7 OS=Mus musculus OX=10090 GN=Vamp7 PE=1 SV=1	1	2	2	2	2	2	2	8.6	8.6	8.6	24.967	220	220	17.7																1	1			1
D3YWN7	13.736	14.4066	13.9656	13.9108	14.0442	13.8058	13.7078	13.5507	13.9496	tr|E9QMU3|E9QMU3_MOUSE;sp|O88735|MAP7_MOUSE;tr|D3YWN7|D3YWN7_MOUSE;tr|A0A1L1SVB6|A0A1L1SVB6_MOUSE	tr|E9QMU3|E9QMU3_MOUSE;sp|O88735|MAP7_MOUSE;tr|D3YWN7|D3YWN7_MOUSE	5;5;5;1	5;5;5;1	5;5;5;1	tr|E9QMU3|E9QMU3_MOUSE Ensconsin OS=Mus musculus OX=10090 GN=Map7 PE=1 SV=3;sp|O88735|MAP7_MOUSE Ensconsin OS=Mus musculus OX=10090 GN=Map7 PE=1 SV=1;tr|D3YWN7|D3YWN7_MOUSE Ensconsin OS=Mus musculus OX=10090 GN=Map7 PE=1 SV=2	4	5	5	5	5	5	5	5.3	5.3	5.3	81.973	730	730;730;738;242	17										1	1							1
CG026	14.9969	14.9755	15.079	15.094	14.8948	14.9332	15.1346	15.1634	15.0638	sp|Q8BGA7|CG026_MOUSE	sp|Q8BGA7|CG026_MOUSE	2	2	2	sp|Q8BGA7|CG026_MOUSE Uncharacterized protein C7orf26 homolog OS=Mus musculus OX=10090 PE=2 SV=1	1	2	2	2	2	2	2	6.5	6.5	6.5	49.908	448	448	13											1				1
DDX54	18.9964	18.9852	19.0993	19.0849	19.1769	19.0975	19.1788	19.209	19.1137	sp|Q8K4L0|DDX54_MOUSE	sp|Q8K4L0|DDX54_MOUSE	15	15	15	sp|Q8K4L0|DDX54_MOUSE ATP-dependent RNA helicase DDX54 OS=Mus musculus OX=10090 GN=Ddx54 PE=1 SV=1	1	15	15	15	15	15	15	23.9	23.9	23.9	97.747	874	874	13.7		3	2	1		1		1	2	2	3	2	3	1						1
LPPRC	23.1727	23.1903	23.1592	23.1039	23.1629	23.2709	23.2366	23.2689	23.384	sp|Q6PB66|LPPRC_MOUSE;tr|F6V2A3|F6V2A3_MOUSE	sp|Q6PB66|LPPRC_MOUSE	69;4	69;4	69;4	sp|Q6PB66|LPPRC_MOUSE Leucine-rich PPR motif-containing protein, mitochondrial OS=Mus musculus OX=10090 GN=Lrpprc PE=1 SV=2	2	69	69	69	69	69	69	61.3	61.3	61.3	156.61	1392	1392;142	10.1	36	43	10	4	4	3	3	9	10	7	11	13	8	10	13	12	9	13	6	8
A0A1B0GQX5	23.7953	23.6597	24.0022	24.0547	23.9363	23.8	24.0709	24.0559	23.9417	sp|P06151|LDHA_MOUSE;tr|A0A1B0GSX0|A0A1B0GSX0_MOUSE;tr|A0A1B0GSR9|A0A1B0GSR9_MOUSE;tr|D3YZQ9|D3YZQ9_MOUSE;tr|A0A1B0GT41|A0A1B0GT41_MOUSE;tr|A0A1B0GQX5|A0A1B0GQX5_MOUSE;tr|A0A1B0GSL7|A0A1B0GSL7_MOUSE;tr|A0A1B0GRW9|A0A1B0GRW9_MOUSE;tr|A0A1B0GS79|A0A1B0GS79_MOUSE;tr|A0A1B0GRC1|A0A1B0GRC1_MOUSE;tr|A0A1B0GRS2|A0A1B0GRS2_MOUSE;tr|D3YVR7|D3YVR7_MOUSE;tr|D3YZE4|D3YZE4_MOUSE;sp|P00342|LDHC_MOUSE;tr|A0A1B0…	sp|P06151|LDHA_MOUSE;tr|A0A1B0GSX0|A0A1B0GSX0_MOUSE;tr|A0A1B0GSR9|A0A1B0GSR9_MOUSE;tr|D3YZQ9|D3YZQ9_MOUSE;tr|A0A1B0GT41|A0A1B0GT41_MOUSE;tr|A0A1B0GQX5|A0A1B0GQX5_MOUSE	22;22;20;15;12;12;10;6;6;4;4;2;2;2;1;1	22;22;20;15;12;12;10;6;6;4;4;2;2;2;1;1	20;20;18;13;10;10;9;6;6;4;4;1;1;1;1;1	sp|P06151|LDHA_MOUSE L-lactate dehydrogenase A chain OS=Mus musculus OX=10090 GN=Ldha PE=1 SV=3;tr|A0A1B0GSX0|A0A1B0GSX0_MOUSE L-lactate dehydrogenase OS=Mus musculus OX=10090 GN=Ldha PE=1 SV=1;tr|A0A1B0GSR9|A0A1B0GSR9_MOUSE L-lactate dehydrogenase OS=Mus	16	22	22	20	22	22	20	81	81	75.3	36.498	332	332;361;315;236;176;201;128;104;205;66;68;235;236;332;171;274	11.7	25	25	11	7	5	5	5	8	8	8	6	4	4	6	5	7	7	13	11	10
PEX6	15.572	15.7677	15.6827	15.7214	15.6885	15.6604	16.0206	16.9785	15.654	sp|Q99LC9|PEX6_MOUSE	sp|Q99LC9|PEX6_MOUSE	3	3	3	sp|Q99LC9|PEX6_MOUSE Peroxisome assembly factor 2 OS=Mus musculus OX=10090 GN=Pex6 PE=1 SV=1	1	3	3	3	3	3	3	4.4	4.4	4.4	104.55	981	981	11.4		1				1						1	1
PPT1	17.0013	16.8166	16.9068	16.9577	16.9672	16.9676	16.8318	16.8549	16.7218	sp|O88531|PPT1_MOUSE;tr|B1B0P8|B1B0P8_MOUSE;tr|B1B0P9|B1B0P9_MOUSE	sp|O88531|PPT1_MOUSE	7;3;3	7;3;3	7;3;3	sp|O88531|PPT1_MOUSE Palmitoyl-protein thioesterase 1 OS=Mus musculus OX=10090 GN=Ppt1 PE=1 SV=2	3	7	7	7	7	7	7	29.1	29.1	29.1	34.49	306	306;179;197	12.6	1			2													1		1
D3Z7N9	14.0144	13.9113	13.6159	13.817	13.9335	13.907	14.0759	13.9156	14.3091	sp|Q99JN2|KLH22_MOUSE;tr|D3YZH5|D3YZH5_MOUSE;tr|D3Z2R6|D3Z2R6_MOUSE;tr|D3Z7N9|D3Z7N9_MOUSE	sp|Q99JN2|KLH22_MOUSE;tr|D3YZH5|D3YZH5_MOUSE;tr|D3Z2R6|D3Z2R6_MOUSE;tr|D3Z7N9|D3Z7N9_MOUSE	2;1;1;1	2;1;1;1	2;1;1;1	sp|Q99JN2|KLH22_MOUSE Kelch-like protein 22 OS=Mus musculus OX=10090 GN=Klhl22 PE=1 SV=1;tr|D3YZH5|D3YZH5_MOUSE Kelch-like protein 22 (Fragment) OS=Mus musculus OX=10090 GN=Klhl22 PE=1 SV=8;tr|D3Z2R6|D3Z2R6_MOUSE Kelch-like protein 22 (Fragment) OS=Mus mus	4	2	2	2	2	2	2	4.4	4.4	4.4	71.686	634	634;114;117;122	12.5										1					1
B7ZCL9	16.4683	16.5114	16.5462	16.5795	16.6971	16.6025	16.4254	16.4528	16.4704	tr|B7ZCL8|B7ZCL8_MOUSE;sp|P70290|EM55_MOUSE;tr|A2AN84|A2AN84_MOUSE;tr|B7ZCL9|B7ZCL9_MOUSE;tr|B7ZCM0|B7ZCM0_MOUSE;tr|D6RFD5|D6RFD5_MOUSE;tr|B7ZCM1|B7ZCM1_MOUSE	tr|B7ZCL8|B7ZCL8_MOUSE;sp|P70290|EM55_MOUSE;tr|A2AN84|A2AN84_MOUSE;tr|B7ZCL9|B7ZCL9_MOUSE	6;6;5;3;2;1;1	6;6;5;3;2;1;1	6;6;5;3;2;1;1	tr|B7ZCL8|B7ZCL8_MOUSE 55 kDa erythrocyte membrane protein OS=Mus musculus OX=10090 GN=Mpp1 PE=1 SV=1;sp|P70290|EM55_MOUSE 55 kDa erythrocyte membrane protein OS=Mus musculus OX=10090 GN=Mpp1 PE=1 SV=1;tr|A2AN84|A2AN84_MOUSE 55 kDa erythrocyte membrane pro	7	6	6	6	6	6	6	19.3	19.3	19.3	49.784	446	446;466;452;205;156;45;130	13.2		1						1		1		1	2	3			1			1
RBM3	20.5335	20.4813	20.5111	20.512	20.4669	20.6095	20.7032	20.5311	20.7109	sp|O89086|RBM3_MOUSE	sp|O89086|RBM3_MOUSE	7	7	1	sp|O89086|RBM3_MOUSE RNA-binding protein 3 OS=Mus musculus OX=10090 GN=Rbm3 PE=1 SV=1	1	7	7	1	7	7	1	63.4	63.4	7.2	16.604	153	153	9.36	6	7	1		1	1	2	2	3	3	3	4	5	3	1
1433G	23.5448	23.3158	23.3803	23.4361	23.3818	23.3447	23.2775	23.304	23.1474	sp|P61982|1433G_MOUSE;tr|D3YW45|D3YW45_MOUSE	sp|P61982|1433G_MOUSE	20;1	16;0	13;0	sp|P61982|1433G_MOUSE 14-3-3 protein gamma OS=Mus musculus OX=10090 GN=Ywhag PE=1 SV=2	2	20	16	13	20	16	13	83.8	73.7	63.2	28.302	247	247;26	8.52	23	23	6	3	3	3	2	1			2	2	2	1	2		2	3	2	2
NGDN	18.9619	19.2923	19.2299	19.3249	19.3852	19.2013	19.0889	19.1242	19.0803	sp|Q9DB96|NGDN_MOUSE	sp|Q9DB96|NGDN_MOUSE	9	9	9	sp|Q9DB96|NGDN_MOUSE Neuroguidin OS=Mus musculus OX=10090 GN=Ngdn PE=1 SV=1	1	9	9	9	9	9	9	33	33	33	35.658	315	315	10.3	1	2			1				4				1	2	2	1
D3Z233	18.5024	18.4577	18.4549	18.5333	17.9492	19.8593	18.3582	18.4874	18.1433	sp|Q3UW53|NIBA1_MOUSE;tr|E9PYV4|E9PYV4_MOUSE;tr|D3Z233|D3Z233_MOUSE;tr|D3YYZ9|D3YYZ9_MOUSE	sp|Q3UW53|NIBA1_MOUSE;tr|E9PYV4|E9PYV4_MOUSE;tr|D3Z233|D3Z233_MOUSE	11;8;6;3	11;8;6;3	11;8;6;3	sp|Q3UW53|NIBA1_MOUSE Protein Niban 1 OS=Mus musculus OX=10090 GN=Niban1 PE=1 SV=2;tr|E9PYV4|E9PYV4_MOUSE Family with sequence similarity 129, member A OS=Mus musculus OX=10090 GN=Fam129a PE=1 SV=1;tr|D3Z233|D3Z233_MOUSE Family with sequence similarity 129	4	11	11	11	11	11	11	16.6	16.6	16.6	102.65	926	926;584;274;114	14.1	1	1				1		1	2						1					4
GSTO1	18.1506	19.036	18.2875	18.3579	18.3036	18.5083	18.8211	18.7762	19.4387	sp|O09131|GSTO1_MOUSE;tr|A0A494BAB1|A0A494BAB1_MOUSE	sp|O09131|GSTO1_MOUSE	5;2	5;2	5;2	sp|O09131|GSTO1_MOUSE Glutathione S-transferase omega-1 OS=Mus musculus OX=10090 GN=Gsto1 PE=1 SV=2	2	5	5	5	5	5	5	22.9	22.9	22.9	27.497	240	240;166	6.64	2	2					1	2	3								1
TAF8	13.985	14.1252	14.1619	14.1717	14.1006	13.9854	14.0152	14.0186	13.8235	sp|Q9EQH4|TAF8_MOUSE	sp|Q9EQH4|TAF8_MOUSE	2	2	2	sp|Q9EQH4|TAF8_MOUSE Transcription initiation factor TFIID subunit 8 OS=Mus musculus OX=10090 GN=Taf8 PE=2 SV=1	1	2	2	2	2	2	2	12.7	12.7	12.7	33.988	308	308	3.5			1	1
D3Z3Y3	16.6545	16.7752	16.8828	16.8578	16.777	16.8057	16.9262	16.8718	17.0024	sp|Q9CYR0|SSBP_MOUSE;tr|Q8R2K3|Q8R2K3_MOUSE;tr|D3Z3Y3|D3Z3Y3_MOUSE	sp|Q9CYR0|SSBP_MOUSE;tr|Q8R2K3|Q8R2K3_MOUSE;tr|D3Z3Y3|D3Z3Y3_MOUSE	2;2;1	2;2;1	2;2;1	sp|Q9CYR0|SSBP_MOUSE Single-stranded DNA-binding protein, mitochondrial OS=Mus musculus OX=10090 GN=Ssbp1 PE=1 SV=1;tr|Q8R2K3|Q8R2K3_MOUSE Single-stranded DNA binding protein 1 OS=Mus musculus OX=10090 GN=Ssbp1 PE=1 SV=1;tr|D3Z3Y3|D3Z3Y3_MOUSE Single-stran	3	2	2	2	2	2	2	15.8	15.8	15.8	17.319	152	152;148;76	4	1	1				1	1
G5E8S7	19.5711	19.817	19.6098	19.6855	19.6067	19.4932	19.4972	19.5032	19.576	sp|Q8K2T1|NMRL1_MOUSE;tr|D3YU12|D3YU12_MOUSE;tr|G5E8S7|G5E8S7_MOUSE	sp|Q8K2T1|NMRL1_MOUSE;tr|D3YU12|D3YU12_MOUSE;tr|G5E8S7|G5E8S7_MOUSE	9;9;6	9;9;6	9;9;6	sp|Q8K2T1|NMRL1_MOUSE NmrA-like family domain-containing protein 1 OS=Mus musculus OX=10090 GN=Nmral1 PE=1 SV=1;tr|D3YU12|D3YU12_MOUSE NmrA-like family domain-containing protein 1 OS=Mus musculus OX=10090 GN=Nmral1 PE=1 SV=1;tr|G5E8S7|G5E8S7_MOUSE NmrA-lik	3	9	9	9	9	9	9	35.3	35.3	35.3	34.376	309	309;299;291	9.69	4	2								1	1	1	2		1	1	2
A3KGU9	23.7625	23.6882	23.7683	23.8	23.7785	23.8038	23.7181	23.6845	23.6123	sp|P16546|SPTN1_MOUSE;tr|A3KGU7|A3KGU7_MOUSE;tr|A3KGU9|A3KGU9_MOUSE;tr|A3KGU4|A3KGU4_MOUSE;tr|A0A5F8MQC3|A0A5F8MQC3_MOUSE;REV__tr|A0A0J9YVC1|A0A0J9YVC1_MOUSE;REV__tr|A0A0J9YUC1|A0A0J9YUC1_MOUSE;REV__tr|E9Q770|E9Q770_MOUSE;REV__tr|A0A0J9YUS5|A0A0J9YUS5_MOUSE;REV__tr|E9PVC6|E9PVC6_MOUSE;REV__tr|E9Q9E1|E9Q9E1_MOUSE;REV__tr|E9PVC5|E9PVC5_MOUSE;REV__sp|Q6NZJ6|IF4G1_MOUSE;sp|P08032|SPTA1_MOUSE	sp|P16546|SPTN1_MOUSE;tr|A3KGU7|A3KGU7_MOUSE;tr|A3KGU9|A3KGU9_MOUSE	128;126;126;9;4;1;1;1;1;1;1;1;1;1	128;126;126;9;4;1;1;1;1;1;1;1;1;1	4;2;2;0;0;0;0;0;0;0;0;0;0;0	sp|P16546|SPTN1_MOUSE Spectrin alpha chain, non-erythrocytic 1 OS=Mus musculus OX=10090 GN=Sptan1 PE=1 SV=4;tr|A3KGU7|A3KGU7_MOUSE Spectrin alpha chain, non-erythrocytic 1 OS=Mus musculus OX=10090 GN=Sptan1 PE=1 SV=1;tr|A3KGU9|A3KGU9_MOUSE Spectrin alpha c	14	128	128	4	128	128	4	60.3	60.3	1.7	284.59	2472	2472;2477;2498;219;112;795;900;958;1303;1553;1593;1594;1600;2415	9.27	57	68	7	6	8	14	21	15	11	18	9	4	9	15	7	6	5	6	12	11
MREG	15.3195	15.8217	15.3687	15.4238	15.5001	15.3144	15.1801	15.2296	15.4442	sp|Q6NVG5|MREG_MOUSE	sp|Q6NVG5|MREG_MOUSE	2	2	2	sp|Q6NVG5|MREG_MOUSE Melanoregulin OS=Mus musculus OX=10090 GN=Mreg PE=1 SV=1	1	2	2	2	2	2	2	9.8	9.8	9.8	25.009	214	214	12.3									1	1								1
DDX3L	16.8825	17.2177	17.1796	17.0582	16.7992	17.1672	17.0213	17.0171	16.8634	sp|P16381|DDX3L_MOUSE	sp|P16381|DDX3L_MOUSE	36	3	3	sp|P16381|DDX3L_MOUSE Putative ATP-dependent RNA helicase Pl10 OS=Mus musculus OX=10090 GN=D1Pas1 PE=1 SV=1	1	36	3	3	36	3	3	61.1	7.6	7.6	73.14	660	660	10.4			1	1	1	1	1	1	1	1	1	1	1			1	2	1
PNO1	20.1299	19.9977	20.0952	20.0005	20.3028	20.0964	20.0835	20.1284	20.2971	sp|Q9CPS7|PNO1_MOUSE	sp|Q9CPS7|PNO1_MOUSE	11	11	11	sp|Q9CPS7|PNO1_MOUSE RNA-binding protein PNO1 OS=Mus musculus OX=10090 GN=Pno1 PE=1 SV=1	1	11	11	11	11	11	11	46.4	46.4	46.4	27.453	248	248	9.88	5	2			1	1	1	1	1	2	1		1	2				1		3
YKT6	16.397	16.4293	16.3694	16.1694	16.6614	16.3396	16.4899	16.5185	16.4303	sp|Q9CQW1|YKT6_MOUSE	sp|Q9CQW1|YKT6_MOUSE	2	2	2	sp|Q9CQW1|YKT6_MOUSE Synaptobrevin homolog YKT6 OS=Mus musculus OX=10090 GN=Ykt6 PE=1 SV=1	1	2	2	2	2	2	2	7.6	7.6	7.6	22.314	198	198	19.8													1							1
RN114	18.2554	18.1676	18.1639	18.2028	18.1705	18.125	18.3144	18.2181	18.2349	sp|Q9ET26|RN114_MOUSE	sp|Q9ET26|RN114_MOUSE	6	6	6	sp|Q9ET26|RN114_MOUSE E3 ubiquitin-protein ligase RNF114 OS=Mus musculus OX=10090 GN=Rnf114 PE=1 SV=2	1	6	6	6	6	6	6	24.9	24.9	24.9	25.745	229	229	9.45	1	1	1	1							1	4					1	1
NU133	21.5698	21.5613	21.6581	21.6529	21.6688	21.6011	21.6293	21.8416	21.6912	sp|Q8R0G9|NU133_MOUSE	sp|Q8R0G9|NU133_MOUSE	37	37	37	sp|Q8R0G9|NU133_MOUSE Nuclear pore complex protein Nup133 OS=Mus musculus OX=10090 GN=Nup133 PE=1 SV=2	1	37	37	37	37	37	37	48.7	48.7	48.7	128.62	1155	1155	12.1	9	17	1	1	2	2		1	2	1	2	1	2	3	3	2	4	4	3	9
BID	13.982	14.0407	14.2158	14.1037	13.9412	13.9715	14.1497	14.1723	14.2007	sp|P70444|BID_MOUSE;tr|D3Z463|D3Z463_MOUSE	sp|P70444|BID_MOUSE	4;1	4;1	4;1	sp|P70444|BID_MOUSE BH3-interacting domain death agonist OS=Mus musculus OX=10090 GN=Bid PE=1 SV=2	2	4	4	4	4	4	4	27.7	27.7	27.7	21.951	195	195;52	13.2			1				2								1
S4R2R1	16.9767	16.9073	16.8726	16.8405	16.7435	17.0003	16.856	16.7414	16.7621	sp|Q9R078|AAKB1_MOUSE;tr|S4R2R1|S4R2R1_MOUSE	sp|Q9R078|AAKB1_MOUSE;tr|S4R2R1|S4R2R1_MOUSE	2;1	2;1	2;1	sp|Q9R078|AAKB1_MOUSE 5-AMP-activated protein kinase subunit beta-1 OS=Mus musculus OX=10090 GN=Prkab1 PE=1 SV=2;tr|S4R2R1|S4R2R1_MOUSE 5-AMP-activated protein kinase subunit beta-1 OS=Mus musculus OX=10090 GN=Prkab1 PE=1 SV=1	2	2	2	2	2	2	2	10	10	10	30.308	270	270;176	12.3										1			1	1
Q6P8V7	18.502	18.4507	18.4971	18.4885	18.5633	18.5039	18.5784	18.5432	18.5539	sp|Q9Z2Y8|PLPHP_MOUSE;tr|A0A1B0GRP7|A0A1B0GRP7_MOUSE;tr|A0A1B0GRR5|A0A1B0GRR5_MOUSE;tr|Q6P8V7|Q6P8V7_MOUSE;tr|A0A1B0GSP5|A0A1B0GSP5_MOUSE;tr|A0A1B0GQY5|A0A1B0GQY5_MOUSE;tr|Q80ZV3|Q80ZV3_MOUSE;tr|A0A1B0GSA1|A0A1B0GSA1_MOUSE	sp|Q9Z2Y8|PLPHP_MOUSE;tr|A0A1B0GRP7|A0A1B0GRP7_MOUSE;tr|A0A1B0GRR5|A0A1B0GRR5_MOUSE;tr|Q6P8V7|Q6P8V7_MOUSE	7;7;4;4;2;2;2;1	7;7;4;4;2;2;2;1	7;7;4;4;2;2;2;1	sp|Q9Z2Y8|PLPHP_MOUSE Pyridoxal phosphate homeostasis protein OS=Mus musculus OX=10090 GN=Plpbp PE=1 SV=1;tr|A0A1B0GRP7|A0A1B0GRP7_MOUSE Pyridoxal phosphate homeostasis protein (Fragment) OS=Mus musculus OX=10090 GN=Plpbp PE=1 SV=1;tr|A0A1B0GRR5|A0A1B0GRR5	8	7	7	7	7	7	7	31.4	31.4	31.4	30.048	274	274;330;137;153;128;129;141;67	10.7	1	2			1	1	1				1	1						2	3
Q5SV64	18.6749	18.7506	18.7561	18.7052	19.0035	18.6445	18.6127	18.5445	18.49	sp|Q61879|MYH10_MOUSE;tr|Q3UH59|Q3UH59_MOUSE;tr|Q5SV64|Q5SV64_MOUSE;tr|Q8BXF2|Q8BXF2_MOUSE	sp|Q61879|MYH10_MOUSE;tr|Q3UH59|Q3UH59_MOUSE;tr|Q5SV64|Q5SV64_MOUSE	37;37;36;3	21;21;20;1	21;21;20;1	sp|Q61879|MYH10_MOUSE Myosin-10 OS=Mus musculus OX=10090 GN=Myh10 PE=1 SV=2;tr|Q3UH59|Q3UH59_MOUSE Myosin-10 OS=Mus musculus OX=10090 GN=Myh10 PE=1 SV=1;tr|Q5SV64|Q5SV64_MOUSE Myosin-10 OS=Mus musculus OX=10090 GN=Myh10 PE=1 SV=1	4	37	21	21	37	21	21	23.1	14.8	14.8	228.99	1976	1976;2013;2007;231	14.7	1	2	3	1		1	1				1	1	1	1				1		3
ST17B	11.0021	10.8818	10.5704	10.9539	10.8903	10.9087	10.8821	10.5984	10.6492	sp|Q8BG48|ST17B_MOUSE	sp|Q8BG48|ST17B_MOUSE	1	1	1	sp|Q8BG48|ST17B_MOUSE Serine/threonine-protein kinase 17B OS=Mus musculus OX=10090 GN=Stk17b PE=1 SV=1	1	1	1	1	1	1	1	3.8	3.8	3.8	41.982	372	372	13													1
A2AMS2	18.2922	18.2141	18.3557	18.3217	18.272	18.3181	18.3797	18.3114	18.4794	sp|Q03249|GALT_MOUSE;tr|A2AMS3|A2AMS3_MOUSE;tr|A2AMS2|A2AMS2_MOUSE	sp|Q03249|GALT_MOUSE;tr|A2AMS3|A2AMS3_MOUSE;tr|A2AMS2|A2AMS2_MOUSE	8;8;6	8;8;6	8;8;6	sp|Q03249|GALT_MOUSE Galactose-1-phosphate uridylyltransferase OS=Mus musculus OX=10090 GN=Galt PE=1 SV=3;tr|A2AMS3|A2AMS3_MOUSE Galactose-1-phosphate uridylyltransferase OS=Mus musculus OX=10090 GN=Galt PE=1 SV=1;tr|A2AMS2|A2AMS2_MOUSE Galactose-1-phospha	3	8	8	8	8	8	8	29.8	29.8	29.8	43.232	379	379;360;356	12.2	2	3	1											1	1	1	2	2
SPTCS	16.1954	16.1841	16.1469	16.1795	16.0331	16.214	16.0205	16.1577	16.0885	sp|Q3UHA3|SPTCS_MOUSE	sp|Q3UHA3|SPTCS_MOUSE	3	3	3	sp|Q3UHA3|SPTCS_MOUSE Spatacsin OS=Mus musculus OX=10090 GN=Spg11 PE=1 SV=3	1	3	3	3	3	3	3	2.2	2.2	2.2	273.93	2430	2430	18.8																	2			1
A0A1L1STF9	17.3334	17.4351	17.2977	17.2634	17.3842	17.225	17.2049	17.2247	17.1581	sp|Q8CH25|SLTM_MOUSE;tr|A0A1L1STF9|A0A1L1STF9_MOUSE;tr|A0A1L1SRL0|A0A1L1SRL0_MOUSE	sp|Q8CH25|SLTM_MOUSE;tr|A0A1L1STF9|A0A1L1STF9_MOUSE	14;7;1	14;7;1	14;7;1	sp|Q8CH25|SLTM_MOUSE SAFB-like transcription modulator OS=Mus musculus OX=10090 GN=Sltm PE=1 SV=1;tr|A0A1L1STF9|A0A1L1STF9_MOUSE SAFB-like transcription modulator OS=Mus musculus OX=10090 GN=Sltm PE=1 SV=1	3	14	14	14	14	14	14	17.7	17.7	17.7	116.92	1031	1031;664;62	13.5	2	3	1							1	1				1			2	2
XPO5	22.199	22.1645	22.1859	22.1531	22.25	22.1028	22.18	22.2245	22.2604	sp|Q924C1|XPO5_MOUSE	sp|Q924C1|XPO5_MOUSE	36	36	36	sp|Q924C1|XPO5_MOUSE Exportin-5 OS=Mus musculus OX=10090 GN=Xpo5 PE=1 SV=1	1	36	36	36	36	36	36	38.7	38.7	38.7	136.97	1204	1204	11.2	16	14	4	4	8	3	3	3	4	4	4	1	5	7	4	4	4	5	6	7
KCMF1	17.1335	17.0826	17.0328	17.027	17.0636	16.6296	17.0537	17.0908	17.1849	tr|A0A0N4SV15|A0A0N4SV15_MOUSE;sp|Q80UY2|KCMF1_MOUSE	tr|A0A0N4SV15|A0A0N4SV15_MOUSE;sp|Q80UY2|KCMF1_MOUSE	3;3	3;3	3;3	tr|A0A0N4SV15|A0A0N4SV15_MOUSE E3 ubiquitin-protein ligase KCMF1 OS=Mus musculus OX=10090 GN=Kcmf1 PE=1 SV=1;sp|Q80UY2|KCMF1_MOUSE E3 ubiquitin-protein ligase KCMF1 OS=Mus musculus OX=10090 GN=Kcmf1 PE=1 SV=1	2	3	3	3	3	3	3	12.1	12.1	12.1	36.015	330	330;381	18.6								1				1		2	1				1	1
PFKAM	18.6401	18.6781	18.6555	18.6328	18.6736	18.8388	18.5682	18.5793	18.6702	sp|P47857|PFKAM_MOUSE;tr|A0A2R8VHA5|A0A2R8VHA5_MOUSE;tr|A0A2R8VHV2|A0A2R8VHV2_MOUSE	sp|P47857|PFKAM_MOUSE	17;3;2	14;3;2	14;3;2	sp|P47857|PFKAM_MOUSE ATP-dependent 6-phosphofructokinase, muscle type OS=Mus musculus OX=10090 GN=Pfkm PE=1 SV=3	3	17	14	14	17	14	14	29.9	26.4	26.4	85.268	780	780;117;197	14.5	3	2	1										1			1	1	1		4
Q3UDC3	16.5436	16.3674	16.3746	16.3707	16.3926	16.4721	16.523	16.546	16.4649	sp|O88746|TOM1_MOUSE;tr|Q3UDC3|Q3UDC3_MOUSE;tr|A0A1D5RM84|A0A1D5RM84_MOUSE;tr|A0A1D5RL90|A0A1D5RL90_MOUSE;tr|A0A1D5RM51|A0A1D5RM51_MOUSE;tr|A0A1D5RM12|A0A1D5RM12_MOUSE;tr|A0A1D5RM45|A0A1D5RM45_MOUSE	sp|O88746|TOM1_MOUSE;tr|Q3UDC3|Q3UDC3_MOUSE	8;8;3;2;1;1;1	8;8;3;2;1;1;1	8;8;3;2;1;1;1	sp|O88746|TOM1_MOUSE Target of Myb protein 1 OS=Mus musculus OX=10090 GN=Tom1 PE=1 SV=1;tr|Q3UDC3|Q3UDC3_MOUSE Target of Myb protein 1 OS=Mus musculus OX=10090 GN=Tom1 PE=1 SV=1	7	8	8	8	8	8	8	26	26	26	54.325	492	492;516;141;96;25;68;97	16.5							1		1	1	1	1	1		1	2	1		1	1
4ET	14.5698	14.8597	14.5744	14.7159	14.879	14.762	14.5742	14.6906	14.6005	tr|A8Y5K6|A8Y5K6_MOUSE;sp|Q9EST3|4ET_MOUSE	tr|A8Y5K6|A8Y5K6_MOUSE;sp|Q9EST3|4ET_MOUSE	2;2	2;2	2;2	tr|A8Y5K6|A8Y5K6_MOUSE Eukaryotic translation initiation factor 4E transporter OS=Mus musculus OX=10090 GN=Eif4enif1 PE=1 SV=2;sp|Q9EST3|4ET_MOUSE Eukaryotic translation initiation factor 4E transporter OS=Mus musculus OX=10090 GN=Eif4enif1 PE=1 SV=2	2	2	2	2	2	2	2	4.1	4.1	4.1	87.881	808	808;983	12	1
E9PVS0	11.0639	11.3334	11.0183	11.414	10.9001	10.7934	10.6467	11.2323	10.593	sp|P19182|IFRD1_MOUSE;tr|E9Q949|E9Q949_MOUSE;tr|E9PVS0|E9PVS0_MOUSE	sp|P19182|IFRD1_MOUSE;tr|E9Q949|E9Q949_MOUSE;tr|E9PVS0|E9PVS0_MOUSE	2;1;1	2;1;1	2;1;1	sp|P19182|IFRD1_MOUSE Interferon-related developmental regulator 1 OS=Mus musculus OX=10090 GN=Ifrd1 PE=1 SV=2;tr|E9Q949|E9Q949_MOUSE Interferon-related developmental regulator 1 OS=Mus musculus OX=10090 GN=Ifrd1 PE=1 SV=1;tr|E9PVS0|E9PVS0_MOUSE Interferon	3	2	2	2	2	2	2	8.2	8.2	8.2	49.935	449	449;148;401	13.5			1
A2A5N1	21.6648	21.437	21.462	21.4783	21.379	21.4574	21.5735	21.555	21.6267	sp|Q9CQV8|1433B_MOUSE;tr|A2A5N1|A2A5N1_MOUSE	sp|Q9CQV8|1433B_MOUSE;tr|A2A5N1|A2A5N1_MOUSE	15;9	8;5	8;5	sp|Q9CQV8|1433B_MOUSE 14-3-3 protein beta/alpha OS=Mus musculus OX=10090 GN=Ywhab PE=1 SV=3;tr|A2A5N1|A2A5N1_MOUSE 14-3-3 protein beta/alpha (Fragment) OS=Mus musculus OX=10090 GN=Ywhab PE=1 SV=1	2	15	8	8	15	8	8	64.6	47.2	47.2	28.086	246	246;159	7.82	10	9	1	2	1	2	1	2	4	3	2
XPP3	16.2137	16.2805	16.2309	16.2704	16.2568	16.6359	16.1731	16.2487	16.2674	sp|B7ZMP1|XPP3_MOUSE	sp|B7ZMP1|XPP3_MOUSE	2	2	2	sp|B7ZMP1|XPP3_MOUSE Xaa-Pro aminopeptidase 3 OS=Mus musculus OX=10090 GN=Xpnpep3 PE=1 SV=1	1	2	2	2	2	2	2	6.7	6.7	6.7	56.677	506	506	3.33	1	1					1
A2A6U5	21.1891	21.2563	21.2039	21.1864	21.149	21.128	21.0447	21.0453	21.1795	tr|A2A6U3|A2A6U3_MOUSE;sp|Q80UG5|SEPT9_MOUSE;tr|A2A6U5|A2A6U5_MOUSE;tr|A8Y5D3|A8Y5D3_MOUSE	tr|A2A6U3|A2A6U3_MOUSE;sp|Q80UG5|SEPT9_MOUSE;tr|A2A6U5|A2A6U5_MOUSE	19;19;10;2	19;19;10;2	19;19;10;2	tr|A2A6U3|A2A6U3_MOUSE Septin-9 OS=Mus musculus OX=10090 GN=Septin9 PE=1 SV=1;sp|Q80UG5|SEPT9_MOUSE Septin-9 OS=Mus musculus OX=10090 GN=Septin9 PE=1 SV=1;tr|A2A6U5|A2A6U5_MOUSE Septin-9 (Fragment) OS=Mus musculus OX=10090 GN=Septin9 PE=1 SV=1	4	19	19	19	19	19	19	36.8	36.8	36.8	63.772	565	565;583;242;74	10.8	8	11	4	1	1				2	2	2	3	2	1	2	2	4	1	1	4
MCFD2	13.1508	13.7506	13.2837	13.2033	12.9969	13.4729	13.4015	13.2504	12.9174	tr|D3Z6A4|D3Z6A4_MOUSE;tr|D3Z1G3|D3Z1G3_MOUSE;sp|Q8K5B2|MCFD2_MOUSE	tr|D3Z6A4|D3Z6A4_MOUSE;tr|D3Z1G3|D3Z1G3_MOUSE;sp|Q8K5B2|MCFD2_MOUSE	1;1;1	1;1;1	1;1;1	tr|D3Z6A4|D3Z6A4_MOUSE Multiple coagulation factor deficiency protein 2 homolog OS=Mus musculus OX=10090 GN=Mcfd2 PE=1 SV=1;tr|D3Z1G3|D3Z1G3_MOUSE Multiple coagulation factor deficiency protein 2 homolog (Fragment) OS=Mus musculus OX=10090 GN=Mcfd2 PE=1 SV	3	1	1	1	1	1	1	20	20	20	13.341	120	120;131;145	15													1	1	2			1
PDIA1	23.2248	23.3072	23.2539	23.1904	23.8215	23.587	23.0666	23.1694	22.9725	sp|P09103|PDIA1_MOUSE;tr|E9Q8G8|E9Q8G8_MOUSE	sp|P09103|PDIA1_MOUSE	35;8	35;8	35;8	sp|P09103|PDIA1_MOUSE Protein disulfide-isomerase OS=Mus musculus OX=10090 GN=P4hb PE=1 SV=2	2	35	35	35	35	35	35	69.5	69.5	69.5	57.058	509	509;165	10.6	28	23	4	3	4	4	5	3	7	7	9	9	8	5	5	5	5	4	6	5
MIS12	14.5324	14.1294	14.1527	14.255	14.3605	14.1313	14.1972	14.4255	14.4497	sp|Q9CY25|MIS12_MOUSE	sp|Q9CY25|MIS12_MOUSE	1	1	1	sp|Q9CY25|MIS12_MOUSE Protein MIS12 homolog OS=Mus musculus OX=10090 GN=Mis12 PE=2 SV=1	1	1	1	1	1	1	1	7.8	7.8	7.8	24.131	206	206	18																		1
P5CR3	17.4403	17.4369	17.3608	17.4863	17.2912	17.5034	17.2496	17.352	17.4707	sp|Q9DCC4|P5CR3_MOUSE	sp|Q9DCC4|P5CR3_MOUSE	4	4	4	sp|Q9DCC4|P5CR3_MOUSE Pyrroline-5-carboxylate reductase 3 OS=Mus musculus OX=10090 GN=Pycr3 PE=1 SV=2	1	4	4	4	4	4	4	20.1	20.1	20.1	28.721	274	274	8.5	2						1						1	1	1
E9QAS8	19.9851	19.8851	19.9987	19.9992	19.8298	19.9421	19.8636	19.8674	19.763	tr|E9QAT0|E9QAT0_MOUSE;tr|D3Z6U8|D3Z6U8_MOUSE;tr|E9QNF5|E9QNF5_MOUSE;tr|Q6AXB7|Q6AXB7_MOUSE;sp|P35922|FMR1_MOUSE;tr|E9QAS9|E9QAS9_MOUSE;tr|E9QAS8|E9QAS8_MOUSE	tr|E9QAT0|E9QAT0_MOUSE;tr|D3Z6U8|D3Z6U8_MOUSE;tr|E9QNF5|E9QNF5_MOUSE;tr|Q6AXB7|Q6AXB7_MOUSE;sp|P35922|FMR1_MOUSE;tr|E9QAS9|E9QAS9_MOUSE;tr|E9QAS8|E9QAS8_MOUSE	14;14;14;14;14;13;13	12;12;12;12;12;11;11	12;12;12;12;12;11;11	tr|E9QAT0|E9QAT0_MOUSE Synaptic functional regulator FMR1 OS=Mus musculus OX=10090 GN=Fmr1 PE=1 SV=1;tr|D3Z6U8|D3Z6U8_MOUSE Synaptic functional regulator FMR1 OS=Mus musculus OX=10090 GN=Fmr1 PE=1 SV=1;tr|E9QNF5|E9QNF5_MOUSE Synaptic functional regulator F	7	14	12	12	14	12	12	30.1	25.5	25.5	66.169	589	589;591;593;614;614;585;631	11.4	2	4			1	1			1	1	1	2	2	2		3	2			2
IMB1	24.49	24.1577	24.3241	24.2923	24.6163	24.3011	24.317	24.395	24.4797	sp|P70168|IMB1_MOUSE	sp|P70168|IMB1_MOUSE	45	45	45	sp|P70168|IMB1_MOUSE Importin subunit beta-1 OS=Mus musculus OX=10090 GN=Kpnb1 PE=1 SV=2	1	45	45	45	45	45	45	69.3	69.3	69.3	97.183	876	876	11.6	41	35	10	7	15	14	16	9	10	7	8	13	16	16	15	17	14	16	10	11
E9QKI4	13.9816	13.9615	13.954	13.9565	13.9125	13.868	13.8166	13.7355	13.9215	tr|A0A140LHA0|A0A140LHA0_MOUSE;tr|F6R8S6|F6R8S6_MOUSE;sp|Q9D1F4|AKTS1_MOUSE;tr|E9QKI5|E9QKI5_MOUSE;tr|E9QKI4|E9QKI4_MOUSE	tr|A0A140LHA0|A0A140LHA0_MOUSE;tr|F6R8S6|F6R8S6_MOUSE;sp|Q9D1F4|AKTS1_MOUSE;tr|E9QKI5|E9QKI5_MOUSE;tr|E9QKI4|E9QKI4_MOUSE	1;1;1;1;1	1;1;1;1;1	1;1;1;1;1	tr|A0A140LHA0|A0A140LHA0_MOUSE Proline-rich AKT1 substrate 1 (Fragment) OS=Mus musculus OX=10090 GN=Akt1s1 PE=1 SV=1;tr|F6R8S6|F6R8S6_MOUSE Proline-rich AKT1 substrate 1 (Fragment) OS=Mus musculus OX=10090 GN=Akt1s1 PE=1 SV=9;sp|Q9D1F4|AKTS1_MOUSE Proline-	5	1	1	1	1	1	1	10.8	10.8	10.8	11.826	111	111;247;257;283;328	4.33				2	1
B7ZCU3	17.8867	17.7348	17.8672	17.7932	17.7814	17.8211	17.8655	17.8587	17.8791	tr|B7ZCU4|B7ZCU4_MOUSE;sp|Q8CBW3|ABI1_MOUSE;tr|J3QNK8|J3QNK8_MOUSE;tr|B7ZCU2|B7ZCU2_MOUSE;tr|B7ZCU0|B7ZCU0_MOUSE;tr|B7ZCU5|B7ZCU5_MOUSE;tr|B7ZCU3|B7ZCU3_MOUSE;tr|A0A087WRS3|A0A087WRS3_MOUSE;tr|Q6AXH6|Q6AXH6_MOUSE;tr|A0A087WPP8|A0A087WPP8_MOUSE;tr|Q6AXD2|Q6AXD2_MOUSE;sp|P62484|ABI2_MOUSE;tr|A0A087WNT3|A0A087WNT3_MOUSE;tr|A0A087WP64|A0A087WP64_MOUSE;tr|A0A087WNU9|A0A087WNU9_MOUSE;tr|A0A087WPE6|A0A0…	tr|B7ZCU4|B7ZCU4_MOUSE;sp|Q8CBW3|ABI1_MOUSE;tr|J3QNK8|J3QNK8_MOUSE;tr|B7ZCU2|B7ZCU2_MOUSE;tr|B7ZCU0|B7ZCU0_MOUSE;tr|B7ZCU5|B7ZCU5_MOUSE;tr|B7ZCU3|B7ZCU3_MOUSE	8;8;8;8;8;8;8;2;2;2;2;2;2;1;1;1;1	8;8;8;8;8;8;8;2;2;2;2;2;2;1;1;1;1	8;8;8;8;8;8;8;2;2;2;2;2;2;1;1;1;1	tr|B7ZCU4|B7ZCU4_MOUSE Abl interactor 1 OS=Mus musculus OX=10090 GN=Abi1 PE=1 SV=1;sp|Q8CBW3|ABI1_MOUSE Abl interactor 1 OS=Mus musculus OX=10090 GN=Abi1 PE=1 SV=3;tr|J3QNK8|J3QNK8_MOUSE Abl interactor 1 OS=Mus musculus OX=10090 GN=Abi1 PE=1 SV=1;tr|B7ZCU2	17	8	8	8	8	8	8	20.8	20.8	20.8	49.138	451	451;481;481;393;480;422;452;458;480;475;487;446;360;252;395;337;151	15.7	1						1		1							1	2	2
NOG2	17.9643	18.052	17.9586	17.921	18.0539	17.9087	18.0536	17.9978	18.1723	sp|Q99LH1|NOG2_MOUSE	sp|Q99LH1|NOG2_MOUSE	8	8	8	sp|Q99LH1|NOG2_MOUSE Nucleolar GTP-binding protein 2 OS=Mus musculus OX=10090 GN=Gnl2 PE=1 SV=2	1	8	8	8	8	8	8	10.3	10.3	10.3	83.345	728	728	11.4	1	1			1					1			1		2	1		1	1
D3YVY9	13.9656	14.0247	14.1976	14.1334	14.135	14.2563	14.0872	13.8988	13.9774	sp|Q14AI0|DCC1_MOUSE;tr|D3YVY9|D3YVY9_MOUSE	sp|Q14AI0|DCC1_MOUSE;tr|D3YVY9|D3YVY9_MOUSE	1;1	1;1	1;1	sp|Q14AI0|DCC1_MOUSE Sister chromatid cohesion protein DCC1 OS=Mus musculus OX=10090 GN=DSCC1 PE=2 SV=1;tr|D3YVY9|D3YVY9_MOUSE DNA replication and sister chromatid cohesion 1 OS=Mus musculus OX=10090 GN=Dscc1 PE=1 SV=1	2	1	1	1	1	1	1	2.3	2.3	2.3	45.521	399	399;462	9.33									2	1
PTCD2	15.3289	15.0202	15.1025	15.0176	15.2876	15.2465	15.2402	15.1591	15.3615	sp|Q8R3K3|PTCD2_MOUSE	sp|Q8R3K3|PTCD2_MOUSE	1	1	1	sp|Q8R3K3|PTCD2_MOUSE Pentatricopeptide repeat-containing protein 2, mitochondrial OS=Mus musculus OX=10090 GN=Ptcd2 PE=1 SV=1	1	1	1	1	1	1	1	4.2	4.2	4.2	43.843	381	381	19																			1
A0A494B9D2	19.7715	19.983	19.8321	19.8986	19.7284	19.8083	19.7659	19.7523	19.8547	sp|P33611|DPOA2_MOUSE;tr|Q8C2T6|Q8C2T6_MOUSE;tr|A0A494B9D2|A0A494B9D2_MOUSE;tr|A0A494B956|A0A494B956_MOUSE	sp|P33611|DPOA2_MOUSE;tr|Q8C2T6|Q8C2T6_MOUSE;tr|A0A494B9D2|A0A494B9D2_MOUSE	17;14;9;6	17;14;9;6	17;14;9;6	sp|P33611|DPOA2_MOUSE DNA polymerase alpha subunit B OS=Mus musculus OX=10090 GN=Pola2 PE=1 SV=2;tr|Q8C2T6|Q8C2T6_MOUSE DNA polymerase alpha subunit B OS=Mus musculus OX=10090 GN=Pola2 PE=1 SV=1;tr|A0A494B9D2|A0A494B9D2_MOUSE DNA polymerase alpha subunit B	4	17	17	17	17	17	17	38.8	38.8	38.8	66.213	600	600;566;417;178	10.3	5	4		1	1		1	4	4	3		2	5	3	3		1	2		2
F8VPU0	11.8993	11.8876	11.9567	12.0619	11.8097	11.9779	12.2528	12.1575	11.96	tr|Q3UFP5|Q3UFP5_MOUSE;sp|P30051|TEAD1_MOUSE;tr|E9Q387|E9Q387_MOUSE;tr|E9PVS2|E9PVS2_MOUSE;tr|Q6PAQ8|Q6PAQ8_MOUSE;tr|Q3USK5|Q3USK5_MOUSE;tr|E9PZ73|E9PZ73_MOUSE;sp|P48301|TEAD2_MOUSE;tr|A0A3F2YNR7|A0A3F2YNR7_MOUSE;tr|F6TTJ9|F6TTJ9_MOUSE;sp|P70210|TEAD3_MOUSE;tr|A0A1B0GSN2|A0A1B0GSN2_MOUSE;tr|A0A1B0GRZ4|A0A1B0GRZ4_MOUSE;tr|E9QAK6|E9QAK6_MOUSE;tr|A0A1B0GT36|A0A1B0GT36_MOUSE;tr|F6QH05|F6QH05_MOUSE;tr…	tr|Q3UFP5|Q3UFP5_MOUSE;sp|P30051|TEAD1_MOUSE;tr|E9Q387|E9Q387_MOUSE;tr|E9PVS2|E9PVS2_MOUSE;tr|Q6PAQ8|Q6PAQ8_MOUSE;tr|Q3USK5|Q3USK5_MOUSE;tr|E9PZ73|E9PZ73_MOUSE;sp|P48301|TEAD2_MOUSE;tr|A0A3F2YNR7|A0A3F2YNR7_MOUSE;tr|F6TTJ9|F6TTJ9_MOUSE;sp|P70210|TEAD3_MOUSE;tr|A0A1B0GSN2|A0A1B0GSN2_MOUSE;tr|A0A1B0GRZ4|A0A1B0GRZ4_MOUSE;tr|E9QAK6|E9QAK6_MOUSE;tr|A0A1B0GT36|A0A1B0GT36_MOUSE;tr|F6QH05|F6QH05_MOUSE;tr…	2;2;2;2;2;2;2;1;1;1;1;1;1;1;1;1;1;1	2;2;2;2;2;2;2;1;1;1;1;1;1;1;1;1;1;1	2;2;2;2;2;2;2;1;1;1;1;1;1;1;1;1;1;1	tr|Q3UFP5|Q3UFP5_MOUSE Transcriptional enhancer factor TEF-1 OS=Mus musculus OX=10090 GN=Tead1 PE=1 SV=1;sp|P30051|TEAD1_MOUSE Transcriptional enhancer factor TEF-1 OS=Mus musculus OX=10090 GN=Tead1 PE=1 SV=2;tr|E9Q387|E9Q387_MOUSE Transcriptional enhancer	18	2	2	2	2	2	2	6.5	6.5	6.5	46.789	415	415;426;390;394;411;436;415;445;439;439;439;107;175;357;245;186;184;465	19																1
E9PZY8	18.4748	18.5341	18.5934	18.6192	18.6032	18.5648	18.627	18.6709	18.6989	sp|A2AIV2|VIR_MOUSE;tr|E9PZY8|E9PZY8_MOUSE	sp|A2AIV2|VIR_MOUSE;tr|E9PZY8|E9PZY8_MOUSE	11;11	11;11	11;11	sp|A2AIV2|VIR_MOUSE Protein virilizer homolog OS=Mus musculus OX=10090 GN=Virma PE=1 SV=1;tr|E9PZY8|E9PZY8_MOUSE Protein virilizer homolog OS=Mus musculus OX=10090 GN=Virma PE=1 SV=1	2	11	11	11	11	11	11	9.4	9.4	9.4	201.44	1811	1811;1861	11.1		3	2	2	2			3	3	1	1							1		1
TBC25	13.2502	13.4432	13.4433	13.5931	13.3873	13.467	13.2738	13.4746	13.3584	tr|E9PWX7|E9PWX7_MOUSE;sp|A1A5B6|TBC25_MOUSE	tr|E9PWX7|E9PWX7_MOUSE;sp|A1A5B6|TBC25_MOUSE	1;1	1;1	1;1	tr|E9PWX7|E9PWX7_MOUSE TBC1 domain family member 25 OS=Mus musculus OX=10090 GN=Tbc1d25 PE=1 SV=1;sp|A1A5B6|TBC25_MOUSE TBC1 domain family member 25 OS=Mus musculus OX=10090 GN=Tbc1d25 PE=1 SV=1	2	1	1	1	1	1	1	2.8	2.8	2.8	80.256	723	723;742	24
A0A3Q4EIH1	17.7299	17.8218	17.7787	17.8253	17.7233	17.8769	17.8168	17.6715	17.765	tr|A0A3Q4L2S1|A0A3Q4L2S1_MOUSE;sp|Q9R061|NUBP2_MOUSE;tr|A0A3Q4EGU9|A0A3Q4EGU9_MOUSE;tr|A0A3Q4EIH1|A0A3Q4EIH1_MOUSE;tr|A0A3Q4EGA7|A0A3Q4EGA7_MOUSE;tr|A0A3Q4EC31|A0A3Q4EC31_MOUSE;tr|A0A3Q4EH93|A0A3Q4EH93_MOUSE;tr|A0A3Q4L320|A0A3Q4L320_MOUSE;tr|A0A3Q4EGB1|A0A3Q4EGB1_MOUSE	tr|A0A3Q4L2S1|A0A3Q4L2S1_MOUSE;sp|Q9R061|NUBP2_MOUSE;tr|A0A3Q4EGU9|A0A3Q4EGU9_MOUSE;tr|A0A3Q4EIH1|A0A3Q4EIH1_MOUSE	7;7;5;4;3;3;3;2;1	7;7;5;4;3;3;3;2;1	7;7;5;4;3;3;3;2;1	tr|A0A3Q4L2S1|A0A3Q4L2S1_MOUSE Cytosolic Fe-S cluster assembly factor NUBP2 OS=Mus musculus OX=10090 GN=Nubp2 PE=1 SV=1;sp|Q9R061|NUBP2_MOUSE Cytosolic Fe-S cluster assembly factor NUBP2 OS=Mus musculus OX=10090 GN=Nubp2 PE=1 SV=1;tr|A0A3Q4EGU9|A0A3Q4EGU9_	9	7	7	7	7	7	7	46.6	46.6	46.6	26.861	251	251;275;245;133;50;58;211;46;189	15.4	1	1		1			1								2	1	1	2
A0A1L1ST06	15.2584	15.6067	15.2884	15.3078	15.0391	15.1991	15.5668	15.4984	15.6268	sp|Q8C5P5|NT5D1_MOUSE;tr|E9QN01|E9QN01_MOUSE;tr|A0A1L1ST06|A0A1L1ST06_MOUSE	sp|Q8C5P5|NT5D1_MOUSE;tr|E9QN01|E9QN01_MOUSE;tr|A0A1L1ST06|A0A1L1ST06_MOUSE	2;2;1	2;2;1	2;2;1	sp|Q8C5P5|NT5D1_MOUSE 5-nucleotidase domain-containing protein 1 OS=Mus musculus OX=10090 GN=Nt5dc1 PE=1 SV=2;tr|E9QN01|E9QN01_MOUSE 5-nucleotidase domain-containing protein 1 OS=Mus musculus OX=10090 GN=Nt5dc1 PE=1 SV=1;tr|A0A1L1ST06|A0A1L1ST06_MOUSE 5	3	2	2	2	2	2	2	4.9	4.9	4.9	53.094	467	467;201;162	18.3																		2	1
3HIDH	18.9999	18.9938	19.1235	19.115	18.7053	18.7922	19.2168	19.1829	19.1107	sp|Q99L13|3HIDH_MOUSE	sp|Q99L13|3HIDH_MOUSE	6	6	6	sp|Q99L13|3HIDH_MOUSE 3-hydroxyisobutyrate dehydrogenase, mitochondrial OS=Mus musculus OX=10090 GN=Hibadh PE=1 SV=1	1	6	6	6	6	6	6	22.7	22.7	22.7	35.44	335	335	13.6	1	1					1					1	2	3	5	2	1	1	1
BL1S6	10.0862	10.493	10.1838	10.5765	10.6068	10.5879	10.3153	10.4676	10.1879	sp|Q9R0C0|BL1S6_MOUSE	sp|Q9R0C0|BL1S6_MOUSE	1	1	1	sp|Q9R0C0|BL1S6_MOUSE Biogenesis of lysosome-related organelles complex 1 subunit 6 OS=Mus musculus OX=10090 GN=Bloc1s6 PE=1 SV=1	1	1	1	1	1	1	1	11	11	11	19.682	172	172	5					1
A0A494B9A7	24.31	23.7333	23.9531	23.9858	23.8802	23.8474	24.0926	23.9771	24.0977	sp|P18760|COF1_MOUSE;tr|F8WGL3|F8WGL3_MOUSE;tr|A0A494B9A7|A0A494B9A7_MOUSE	sp|P18760|COF1_MOUSE;tr|F8WGL3|F8WGL3_MOUSE;tr|A0A494B9A7|A0A494B9A7_MOUSE	17;16;13	17;16;13	15;14;11	sp|P18760|COF1_MOUSE Cofilin-1 OS=Mus musculus OX=10090 GN=Cfl1 PE=1 SV=3;tr|F8WGL3|F8WGL3_MOUSE Cofilin-1 OS=Mus musculus OX=10090 GN=Cfl1 PE=1 SV=1;tr|A0A494B9A7|A0A494B9A7_MOUSE Cofilin-1 OS=Mus musculus OX=10090 GN=Cfl1 PE=1 SV=1	3	17	17	15	17	17	15	79.5	79.5	68.7	18.559	166	166;227;178	10.1	32	30	13	1	3	3	1	2	5	4	4	4	4	3	4	5	4	8	9	11
TRI26	11.9504	11.7822	11.8644	11.8159	11.9262	12.167	11.8838	11.7387	11.5072	tr|J3QN94|J3QN94_MOUSE;sp|Q99PN3|TRI26_MOUSE	tr|J3QN94|J3QN94_MOUSE;sp|Q99PN3|TRI26_MOUSE	1;1	1;1	1;1	tr|J3QN94|J3QN94_MOUSE Tripartite motif-containing protein 26 OS=Mus musculus OX=10090 GN=Trim26 PE=1 SV=1;sp|Q99PN3|TRI26_MOUSE Tripartite motif-containing protein 26 OS=Mus musculus OX=10090 GN=Trim26 PE=2 SV=3	2	1	1	1	1	1	1	4.2	4.2	4.2	62.751	545	545;545	23
COX17	18.1141	17.8037	17.9852	18.0185	18.1373	18.0207	18.1466	18.0797	18.013	sp|P56394|COX17_MOUSE	sp|P56394|COX17_MOUSE	3	3	3	sp|P56394|COX17_MOUSE Cytochrome c oxidase copper chaperone OS=Mus musculus OX=10090 GN=Cox17 PE=1 SV=2	1	3	3	3	3	3	3	57.1	57.1	57.1	6.784	63	63	4.5	2	2			1	1			1	1
KAT3	16.9748	17.1037	17.1239	17.1501	17.0948	17.0277	17.2569	17.1217	17.2297	sp|Q71RI9|KAT3_MOUSE;tr|A0A0G2JGE1|A0A0G2JGE1_MOUSE;tr|D6RJ70|D6RJ70_MOUSE	sp|Q71RI9|KAT3_MOUSE	5;2;1	5;2;1	5;2;1	sp|Q71RI9|KAT3_MOUSE Kynurenine--oxoglutarate transaminase 3 OS=Mus musculus OX=10090 GN=Kyat3 PE=1 SV=1	3	5	5	5	5	5	5	12.1	12.1	12.1	51.126	455	455;194;71	15.2	1	1											1				1			1
RM55	11.0566	10.4315	11.0518	11.1062	10.9118	10.718	10.9243	10.8974	11.3604	sp|Q9CZ83|RM55_MOUSE	sp|Q9CZ83|RM55_MOUSE	2	2	2	sp|Q9CZ83|RM55_MOUSE 39S ribosomal protein L55, mitochondrial OS=Mus musculus OX=10090 GN=Mrpl55 PE=1 SV=1	1	2	2	2	2	2	2	18.1	18.1	18.1	15.121	127	127	12.6									1	2	2							1	1
CHM4C	11.2439	10.9978	11.2648	10.7823	11.3289	11.1607	10.9517	10.7401	10.7248	sp|Q9D7F7|CHM4C_MOUSE	sp|Q9D7F7|CHM4C_MOUSE	1	1	1	sp|Q9D7F7|CHM4C_MOUSE Charged multivesicular body protein 4c OS=Mus musculus OX=10090 GN=Chmp4c PE=2 SV=1	1	1	1	1	1	1	1	3.9	3.9	3.9	26.279	232	232	22
A2A702	22.3503	22.0927	22.2388	22.1219	22.2905	22.2444	22.1653	22.2695	22.4014	sp|Q99JX4|EIF3M_MOUSE;tr|A2A702|A2A702_MOUSE;tr|A2A701|A2A701_MOUSE	sp|Q99JX4|EIF3M_MOUSE;tr|A2A702|A2A702_MOUSE	21;13;8	21;13;8	21;13;8	sp|Q99JX4|EIF3M_MOUSE Eukaryotic translation initiation factor 3 subunit M OS=Mus musculus OX=10090 GN=Eif3m PE=1 SV=1;tr|A2A702|A2A702_MOUSE Eukaryotic translation initiation factor 3 subunit M OS=Mus musculus OX=10090 GN=Eif3m PE=1 SV=1	3	21	21	21	21	21	21	74.9	74.9	74.9	42.516	374	374;242;143	11.6	11	8	3	4	7	5	4	7	8	13	14	13	7	7	7	4	8	6	6	5
BAF	20.7974	20.6668	20.8237	20.7362	20.7487	20.7228	20.7717	20.7591	20.8432	sp|O54962|BAF_MOUSE	sp|O54962|BAF_MOUSE	10	10	10	sp|O54962|BAF_MOUSE Barrier-to-autointegration factor OS=Mus musculus OX=10090 GN=Banf1 PE=1 SV=1	1	10	10	10	10	10	10	58.4	58.4	58.4	10.102	89	89	4.24	12	12	1	1	1	1		1			1	1					1	1
SAHH	23.5038	23.1885	23.5084	23.4518	23.3098	23.2882	23.4248	23.5154	23.4179	sp|P50247|SAHH_MOUSE;tr|A2ALT5|A2ALT5_MOUSE	sp|P50247|SAHH_MOUSE	29;4	29;4	29;4	sp|P50247|SAHH_MOUSE Adenosylhomocysteinase OS=Mus musculus OX=10090 GN=Ahcy PE=1 SV=3	2	29	29	29	29	29	29	74.8	74.8	74.8	47.688	432	432;95	9.64	34	30	10	9	6	5	5	7	6	12	9	8	12	8	12	13	10	6	4	5
A0A1Y7VIZ6	18.158	18.046	18.0749	18.1332	17.9951	18.0342	18.0542	17.9491	17.8611	sp|Q9WV98|TIM9_MOUSE;tr|A0A1Y7VIZ6|A0A1Y7VIZ6_MOUSE;tr|A0A1Y7VL11|A0A1Y7VL11_MOUSE	sp|Q9WV98|TIM9_MOUSE;tr|A0A1Y7VIZ6|A0A1Y7VIZ6_MOUSE	5;3;2	5;3;2	5;3;2	sp|Q9WV98|TIM9_MOUSE Mitochondrial import inner membrane translocase subunit Tim9 OS=Mus musculus OX=10090 GN=Timm9 PE=1 SV=1;tr|A0A1Y7VIZ6|A0A1Y7VIZ6_MOUSE Mitochondrial import inner membrane translocase subunit Tim9 OS=Mus musculus OX=10090 GN=Timm9 PE=1	3	5	5	5	5	5	5	65.2	65.2	65.2	10.344	89	89;61;46	9.75	1	2	1								1							1	1
D3YZX8	19.0509	19.1014	19.0271	18.9793	18.9997	19.0226	19.0949	19.0824	19.212	sp|P49962|SRP09_MOUSE;tr|D3YZX8|D3YZX8_MOUSE	sp|P49962|SRP09_MOUSE;tr|D3YZX8|D3YZX8_MOUSE	6;4	6;4	6;4	sp|P49962|SRP09_MOUSE Signal recognition particle 9 kDa protein OS=Mus musculus OX=10090 GN=Srp9 PE=1 SV=2;tr|D3YZX8|D3YZX8_MOUSE Signal recognition particle 9 kDa protein OS=Mus musculus OX=10090 GN=Srp9 PE=1 SV=1	2	6	6	6	6	6	6	62.8	62.8	62.8	10.194	86	86;63	6	3	5									1			2						1
RT30	16.5686	16.3199	16.4999	16.3846	16.897	16.5311	16.5816	16.5143	16.7101	sp|Q9D0G0|RT30_MOUSE	sp|Q9D0G0|RT30_MOUSE	3	3	3	sp|Q9D0G0|RT30_MOUSE 28S ribosomal protein S30, mitochondrial OS=Mus musculus OX=10090 GN=Mrps30 PE=1 SV=1	1	3	3	3	3	3	3	9.5	9.5	9.5	49.939	442	442	16.5													1			2
UBP47	18.2474	18.1951	18.1072	18.1453	17.8067	18.0582	18.3564	18.244	18.3394	tr|A0A1L1SV73|A0A1L1SV73_MOUSE;sp|Q8BY87|UBP47_MOUSE	tr|A0A1L1SV73|A0A1L1SV73_MOUSE;sp|Q8BY87|UBP47_MOUSE	6;6	6;6	6;6	tr|A0A1L1SV73|A0A1L1SV73_MOUSE Ubiquitin carboxyl-terminal hydrolase 47 OS=Mus musculus OX=10090 GN=Usp47 PE=1 SV=1;sp|Q8BY87|UBP47_MOUSE Ubiquitin carboxyl-terminal hydrolase 47 OS=Mus musculus OX=10090 GN=Usp47 PE=1 SV=2	2	6	6	6	6	6	6	3.9	3.9	3.9	157.15	1376	1376;1376	14.8	1	1									1			1			1	3	2	2
POC5	13.635	13.4873	13.5945	13.4619	13.4097	13.432	13.6019	13.5937	13.5223	sp|Q9DBS8|POC5_MOUSE	sp|Q9DBS8|POC5_MOUSE	2	2	2	sp|Q9DBS8|POC5_MOUSE Centrosomal protein POC5 OS=Mus musculus OX=10090 GN=Poc5 PE=2 SV=1	1	2	2	2	2	2	2	4.1	4.1	4.1	60.955	558	558	4	1						1
ATG5	12.9093	12.7022	12.9737	12.8551	12.7446	12.917	12.9016	12.9345	13.0693	sp|Q99J83|ATG5_MOUSE	sp|Q99J83|ATG5_MOUSE	2	2	2	sp|Q99J83|ATG5_MOUSE Autophagy protein 5 OS=Mus musculus OX=10090 GN=Atg5 PE=1 SV=1	1	2	2	2	2	2	2	12	12	12	32.402	275	275	21.2																			1
IPP2	19.0977	18.8237	18.9198	18.9832	18.7683	18.8141	19.0172	19.0062	19.0402	tr|D3Z3A0|D3Z3A0_MOUSE;sp|Q9DCL8|IPP2_MOUSE;tr|B1AR39|B1AR39_MOUSE;tr|B1AR42|B1AR42_MOUSE;tr|B1AR44|B1AR44_MOUSE;tr|Q6NSU2|Q6NSU2_MOUSE	tr|D3Z3A0|D3Z3A0_MOUSE;sp|Q9DCL8|IPP2_MOUSE	4;4;1;1;1;1	4;4;1;1;1;1	4;4;1;1;1;1	tr|D3Z3A0|D3Z3A0_MOUSE Protein phosphatase inhibitor 2 OS=Mus musculus OX=10090 GN=Ppp1r2 PE=1 SV=1;sp|Q9DCL8|IPP2_MOUSE Protein phosphatase inhibitor 2 OS=Mus musculus OX=10090 GN=Ppp1r2 PE=1 SV=3	6	4	4	4	4	4	4	30.8	30.8	30.8	21.919	195	195;206;403;408;420;435	5.55	3	3	1				2										1	1
EXC6B	14.9027	15.1336	15.1568	15.0741	15.1332	14.9074	15.3118	15.1679	15.1127	sp|A6H5Z3|EXC6B_MOUSE	sp|A6H5Z3|EXC6B_MOUSE	4	4	4	sp|A6H5Z3|EXC6B_MOUSE Exocyst complex component 6B OS=Mus musculus OX=10090 GN=Exoc6b PE=1 SV=1	1	4	4	4	4	4	4	6.8	6.8	6.8	94.128	810	810	22.5																			1
MYO10	14.6008	14.9189	14.7418	14.7762	14.9352	15.1098	14.6431	14.7515	14.8428	tr|E9Q5G1|E9Q5G1_MOUSE;sp|F8VQB6|MYO10_MOUSE	tr|E9Q5G1|E9Q5G1_MOUSE;sp|F8VQB6|MYO10_MOUSE	6;6	6;6	6;6	tr|E9Q5G1|E9Q5G1_MOUSE Unconventional myosin-X OS=Mus musculus OX=10090 GN=Myo10 PE=1 SV=1;sp|F8VQB6|MYO10_MOUSE Unconventional myosin-X OS=Mus musculus OX=10090 GN=Myo10 PE=1 SV=1	2	6	6	6	6	6	6	7.5	7.5	7.5	151.55	1316	1316;2062	12.7	1	1							1	1		1	1
GSH1	16.0644	16.168	16.0726	16.2259	16.0444	16.076	16.0972	16.1152	15.9136	sp|P97494|GSH1_MOUSE	sp|P97494|GSH1_MOUSE	5	5	5	sp|P97494|GSH1_MOUSE Glutamate--cysteine ligase catalytic subunit OS=Mus musculus OX=10090 GN=Gclc PE=1 SV=4	1	5	5	5	5	5	5	11.6	11.6	11.6	72.571	637	637	10	1	1	3												1			1
A2AIW9	19.9952	19.9655	20.038	20.059	19.9905	20.0824	20.1276	20.1169	20.107	sp|Q9DC61|MPPA_MOUSE;tr|A2AIW9|A2AIW9_MOUSE	sp|Q9DC61|MPPA_MOUSE;tr|A2AIW9|A2AIW9_MOUSE	14;10	14;10	14;10	sp|Q9DC61|MPPA_MOUSE Mitochondrial-processing peptidase subunit alpha OS=Mus musculus OX=10090 GN=Pmpca PE=1 SV=1;tr|A2AIW9|A2AIW9_MOUSE Mitochondrial-processing peptidase subunit alpha OS=Mus musculus OX=10090 GN=Pmpca PE=1 SV=1	2	14	14	14	14	14	14	28.2	28.2	28.2	58.278	524	524;441	10.5	4	7	1	1		2					1	2	1	1		1	1	2	2	1
UBCP1	18.5707	18.58	18.7464	18.7543	18.8449	18.6162	18.7725	18.7824	18.7933	sp|Q8BGR9|UBCP1_MOUSE	sp|Q8BGR9|UBCP1_MOUSE	8	8	8	sp|Q8BGR9|UBCP1_MOUSE Ubiquitin-like domain-containing CTD phosphatase 1 OS=Mus musculus OX=10090 GN=Ublcp1 PE=1 SV=1	1	8	8	8	8	8	8	23.9	23.9	23.9	36.836	318	318	9.07	3	3						1		2				1	1				1
PAK2	20.9937	20.9837	20.9648	20.9733	20.796	20.916	20.8691	20.8645	20.8295	sp|Q8CIN4|PAK2_MOUSE;sp|Q61036|PAK3_MOUSE;tr|A3KGC3|A3KGC3_MOUSE;tr|A3KGC4|A3KGC4_MOUSE;tr|A3KGC5|A3KGC5_MOUSE	sp|Q8CIN4|PAK2_MOUSE	16;4;2;2;2	16;4;2;2;2	14;2;1;1;1	sp|Q8CIN4|PAK2_MOUSE Serine/threonine-protein kinase PAK 2 OS=Mus musculus OX=10090 GN=Pak2 PE=1 SV=1	5	16	16	14	16	16	14	46.4	46.4	41.6	57.93	524	524;559;155;195;366	10.5	10	12	2				1	1			1	1		1	1	2		3	2	4
TEN1L	13.7106	14.0594	14.0303	13.8027	14.0355	13.955	13.7559	13.8592	13.6518	sp|Q9D7K2|TEN1L_MOUSE	sp|Q9D7K2|TEN1L_MOUSE	1	1	1	sp|Q9D7K2|TEN1L_MOUSE CST complex subunit TEN1 OS=Mus musculus OX=10090 GN=Ten1 PE=1 SV=1	1	1	1	1	1	1	1	9.3	9.3	9.3	18.066	161	161	17																	1
ALAT2	18.5737	18.2772	18.3538	18.4195	18.0049	18.8245	18.2092	18.2687	18.1852	sp|Q8BGT5|ALAT2_MOUSE;tr|D6RFQ8|D6RFQ8_MOUSE	sp|Q8BGT5|ALAT2_MOUSE	7;1	7;1	7;1	sp|Q8BGT5|ALAT2_MOUSE Alanine aminotransferase 2 OS=Mus musculus OX=10090 GN=Gpt2 PE=1 SV=1	2	7	7	7	7	7	7	19.7	19.7	19.7	57.943	522	522;158	12.1		2	1	1					1	1				1	1	1	1	1	1	2
A0A286YCS0	17.6407	17.6357	17.6283	17.6623	17.5558	17.5087	17.705	17.6919	17.6887	tr|A0A286YDT0|A0A286YDT0_MOUSE;sp|Q7TMY4|THOC7_MOUSE;tr|A0A286YCS0|A0A286YCS0_MOUSE;tr|A0A286YCW5|A0A286YCW5_MOUSE;tr|A0A286YEA7|A0A286YEA7_MOUSE	tr|A0A286YDT0|A0A286YDT0_MOUSE;sp|Q7TMY4|THOC7_MOUSE;tr|A0A286YCS0|A0A286YCS0_MOUSE	7;7;6;3;1	7;7;6;3;1	7;7;6;3;1	tr|A0A286YDT0|A0A286YDT0_MOUSE THO complex subunit 7 homolog (Fragment) OS=Mus musculus OX=10090 GN=Thoc7 PE=1 SV=1;sp|Q7TMY4|THOC7_MOUSE THO complex subunit 7 homolog OS=Mus musculus OX=10090 GN=Thoc7 PE=1 SV=2;tr|A0A286YCS0|A0A286YCS0_MOUSE THO complex s	5	7	7	7	7	7	7	39.1	39.1	39.1	19.921	169	169;204;200;66;122	8.1	2	2						1	1		1	2
E9Q8A1	16.1353	16.0647	15.9739	15.9541	15.9535	16.0996	16.1468	16.1445	16.1534	tr|B0R030|B0R030_MOUSE;sp|O09044|SNP23_MOUSE;tr|Q9D3L3|Q9D3L3_MOUSE;tr|B0R029|B0R029_MOUSE;tr|E9Q8A1|E9Q8A1_MOUSE	tr|B0R030|B0R030_MOUSE;sp|O09044|SNP23_MOUSE;tr|Q9D3L3|Q9D3L3_MOUSE;tr|B0R029|B0R029_MOUSE;tr|E9Q8A1|E9Q8A1_MOUSE	3;3;3;2;2	3;3;3;2;2	3;3;3;2;2	tr|B0R030|B0R030_MOUSE Synaptosomal-associated protein (Fragment) OS=Mus musculus OX=10090 GN=Snap23 PE=1 SV=8;sp|O09044|SNP23_MOUSE Synaptosomal-associated protein 23 OS=Mus musculus OX=10090 GN=Snap23 PE=1 SV=1;tr|Q9D3L3|Q9D3L3_MOUSE Synaptosomal-associa	5	3	3	3	3	3	3	28	28	28	17.781	161	161;210;221;85;98	14.9		1										1	1	1	1
ATG12	15.3663	15.1118	15.1841	15.2509	15.2719	15.2604	15.3047	15.2711	15.3972	sp|Q9CQY1|ATG12_MOUSE	sp|Q9CQY1|ATG12_MOUSE	2	2	2	sp|Q9CQY1|ATG12_MOUSE Ubiquitin-like protein ATG12 OS=Mus musculus OX=10090 GN=Atg12 PE=1 SV=1	1	2	2	2	2	2	2	12.1	12.1	12.1	15.207	141	141	16								1
PDCD4	17.1974	17.2929	17.3834	17.409	17.2024	17.327	17.4183	17.4696	17.4662	sp|Q61823|PDCD4_MOUSE	sp|Q61823|PDCD4_MOUSE	3	3	3	sp|Q61823|PDCD4_MOUSE Programmed cell death protein 4 OS=Mus musculus OX=10090 GN=Pdcd4 PE=1 SV=1	1	3	3	3	3	3	3	10	10	10	51.702	469	469	10	1												1			1
RIDA	17.9094	17.7586	17.875	17.8316	17.7068	18.0046	17.6643	17.6805	17.8181	sp|P52760|RIDA_MOUSE	sp|P52760|RIDA_MOUSE	6	6	6	sp|P52760|RIDA_MOUSE 2-iminobutanoate/2-iminopropanoate deaminase OS=Mus musculus OX=10090 GN=Rida PE=1 SV=3	1	6	6	6	6	6	6	60	60	60	14.255	135	135	11.9	1	1							1	2	1		1		1	1	1		1	1
A0A0G2JG05	12.7035	12.8312	12.6841	12.8347	12.8318	12.2769	12.7655	12.8476	13.1449	sp|Q3UFB2|BCD1_MOUSE;tr|A0A0G2JGA1|A0A0G2JGA1_MOUSE;tr|A0A0G2JG05|A0A0G2JG05_MOUSE	sp|Q3UFB2|BCD1_MOUSE;tr|A0A0G2JGA1|A0A0G2JGA1_MOUSE;tr|A0A0G2JG05|A0A0G2JG05_MOUSE	2;1;1	2;1;1	2;1;1	sp|Q3UFB2|BCD1_MOUSE Box C/D snoRNA protein 1 OS=Mus musculus OX=10090 GN=Znhit6 PE=1 SV=2;tr|A0A0G2JGA1|A0A0G2JGA1_MOUSE Box C/D snoRNA protein 1 (Fragment) OS=Mus musculus OX=10090 GN=Znhit6 PE=1 SV=1;tr|A0A0G2JG05|A0A0G2JG05_MOUSE Box C/D snoRNA protein	3	2	2	2	2	2	2	7.2	7.2	7.2	52.212	460	460;185;231	16.5																1	1
TISB	15.6515	15.555	15.4134	15.2418	15.5655	15.5012	15.118	15.0842	15.4628	tr|A0A1W2P7G3|A0A1W2P7G3_MOUSE;sp|P23950|TISB_MOUSE	tr|A0A1W2P7G3|A0A1W2P7G3_MOUSE;sp|P23950|TISB_MOUSE	1;1	1;1	1;1	tr|A0A1W2P7G3|A0A1W2P7G3_MOUSE mRNA decay activator protein ZFP36L1 OS=Mus musculus OX=10090 GN=Zfp36l1 PE=1 SV=1;sp|P23950|TISB_MOUSE mRNA decay activator protein ZFP36L1 OS=Mus musculus OX=10090 GN=Zfp36l1 PE=1 SV=1	2	1	1	1	1	1	1	21.4	21.4	21.4	9.2648	84	84;338	19.5																		1	2	2
SPF27	19.5304	19.4498	19.4421	19.4447	19.4758	19.417	19.4935	19.5198	19.5222	sp|Q9D287|SPF27_MOUSE;tr|D6RGA5|D6RGA5_MOUSE;tr|D6RHR7|D6RHR7_MOUSE	sp|Q9D287|SPF27_MOUSE	7;2;1	7;2;1	7;2;1	sp|Q9D287|SPF27_MOUSE Pre-mRNA-splicing factor SPF27 OS=Mus musculus OX=10090 GN=Bcas2 PE=1 SV=1	3	7	7	7	7	7	7	44.4	44.4	44.4	26.131	225	225;78;88	6.56	5	5	1	1	1						1				1		1
A0A0U1RPJ5	15.8853	15.9128	15.9511	15.9346	15.9547	15.9854	15.9783	16.0699	16.0305	sp|Q9CQ54|NDUC2_MOUSE;tr|A0A0U1RPJ5|A0A0U1RPJ5_MOUSE	sp|Q9CQ54|NDUC2_MOUSE;tr|A0A0U1RPJ5|A0A0U1RPJ5_MOUSE	2;1	2;1	2;1	sp|Q9CQ54|NDUC2_MOUSE NADH dehydrogenase [ubiquinone] 1 subunit C2 OS=Mus musculus OX=10090 GN=Ndufc2 PE=1 SV=1;tr|A0A0U1RPJ5|A0A0U1RPJ5_MOUSE NADH dehydrogenase [ubiquinone] 1 subunit C2 OS=Mus musculus OX=10090 GN=Ndufc2 PE=1 SV=1	2	2	2	2	2	2	2	18.3	18.3	18.3	14.164	120	120;108	8.5		1													1
E9Q912	16.6831	16.3274	16.4114	16.3501	16.2252	16.3903	16.5096	16.4764	16.6178	tr|A0A0G2JGC8|A0A0G2JGC8_MOUSE;tr|E9Q6Q4|E9Q6Q4_MOUSE;tr|Q3TU36|Q3TU36_MOUSE;tr|E9Q912|E9Q912_MOUSE;tr|A0A0G2JF70|A0A0G2JF70_MOUSE	tr|A0A0G2JGC8|A0A0G2JGC8_MOUSE;tr|E9Q6Q4|E9Q6Q4_MOUSE;tr|Q3TU36|Q3TU36_MOUSE;tr|E9Q912|E9Q912_MOUSE	6;6;6;6;1	6;6;6;6;1	6;6;6;6;1	tr|A0A0G2JGC8|A0A0G2JGC8_MOUSE RAP1, GTP-GDP dissociation stimulator 1 OS=Mus musculus OX=10090 GN=Rap1gds1 PE=1 SV=1;tr|E9Q6Q4|E9Q6Q4_MOUSE RAP1, GTP-GDP dissociation stimulator 1 OS=Mus musculus OX=10090 GN=Rap1gds1 PE=1 SV=1;tr|Q3TU36|Q3TU36_MOUSE RAP1,	5	6	6	6	6	6	6	17.8	17.8	17.8	59.14	544	544;558;606;607;101	13.4			1		1	1			1								1			1
INT8	15.3977	15.3679	15.5127	15.4794	15.6482	15.3631	15.4005	15.572	15.71	tr|A2API3|A2API3_MOUSE;sp|Q80V86|INT8_MOUSE	tr|A2API3|A2API3_MOUSE;sp|Q80V86|INT8_MOUSE	4;4	4;4	4;4	tr|A2API3|A2API3_MOUSE Integrator complex subunit 8 OS=Mus musculus OX=10090 GN=Ints8 PE=1 SV=1;sp|Q80V86|INT8_MOUSE Integrator complex subunit 8 OS=Mus musculus OX=10090 GN=Ints8 PE=1 SV=1	2	4	4	4	4	4	4	4.7	4.7	4.7	111.38	978	978;995	11.8			1	1					1								1		2
A0A0R4J0S4	13.8303	13.6639	14.0073	13.7534	14.1842	13.7444	13.9885	13.8222	13.8188	sp|Q80Y17|L2GL1_MOUSE;tr|A0A0R4J0S4|A0A0R4J0S4_MOUSE	sp|Q80Y17|L2GL1_MOUSE;tr|A0A0R4J0S4|A0A0R4J0S4_MOUSE	2;2	2;2	2;2	sp|Q80Y17|L2GL1_MOUSE Lethal(2) giant larvae protein homolog 1 OS=Mus musculus OX=10090 GN=Llgl1 PE=1 SV=1;tr|A0A0R4J0S4|A0A0R4J0S4_MOUSE Lethal(2) giant larvae protein homolog 1 OS=Mus musculus OX=10090 GN=Llgl1 PE=1 SV=1	2	2	2	2	2	2	2	3	3	3	112.62	1036	1036;1062	21																			1
RPC5	15.4732	15.7782	15.7132	15.7329	15.7166	15.5604	15.7079	16.4973	15.8288	sp|Q9CZT4|RPC5_MOUSE	sp|Q9CZT4|RPC5_MOUSE	3	3	3	sp|Q9CZT4|RPC5_MOUSE DNA-directed RNA polymerase III subunit RPC5 OS=Mus musculus OX=10090 GN=Polr3e PE=1 SV=2	1	3	3	3	3	3	3	5.2	5.2	5.2	79.853	710	710	6.5		1					1	1	1
EHMT1	15.3616	14.9795	15.362	15.3664	15.3284	15.3297	15.3038	15.4351	15.4426	tr|E9Q5A3|E9Q5A3_MOUSE;tr|Z4YJZ7|Z4YJZ7_MOUSE;tr|A0A0H2UH19|A0A0H2UH19_MOUSE;sp|Q5DW34|EHMT1_MOUSE;tr|A0A0A6YWA0|A0A0A6YWA0_MOUSE;tr|A0A0G2JFI9|A0A0G2JFI9_MOUSE;tr|A0A1B0GXE2|A0A1B0GXE2_MOUSE;tr|A2AIS5|A2AIS5_MOUSE	tr|E9Q5A3|E9Q5A3_MOUSE;tr|Z4YJZ7|Z4YJZ7_MOUSE;tr|A0A0H2UH19|A0A0H2UH19_MOUSE;sp|Q5DW34|EHMT1_MOUSE	8;8;8;8;2;1;1;1	8;8;8;8;2;1;1;1	7;7;7;7;2;1;1;1	tr|E9Q5A3|E9Q5A3_MOUSE Histone-lysine N-methyltransferase EHMT1 OS=Mus musculus OX=10090 GN=Ehmt1 PE=1 SV=2;tr|Z4YJZ7|Z4YJZ7_MOUSE Histone-lysine N-methyltransferase EHMT1 OS=Mus musculus OX=10090 GN=Ehmt1 PE=1 SV=2;tr|A0A0H2UH19|A0A0H2UH19_MOUSE Histone-l	8	8	8	7	8	8	7	8.1	8.1	7.3	136.66	1248	1248;1288;1289;1296;203;254;286;362	12.6				1		2					1		1				1
SMRCD	20.7342	20.6125	20.7756	20.7295	20.772	20.2708	20.7058	20.7097	20.7246	sp|Q04692|SMRCD_MOUSE;tr|A0A0N4SVV9|A0A0N4SVV9_MOUSE;tr|A0A0N4SVS7|A0A0N4SVS7_MOUSE;tr|A0A0N4SUQ5|A0A0N4SUQ5_MOUSE;tr|A0A0N4SUP7|A0A0N4SUP7_MOUSE;tr|A0A0N4SVP9|A0A0N4SVP9_MOUSE	sp|Q04692|SMRCD_MOUSE	21;1;1;1;1;1	21;1;1;1;1;1	21;1;1;1;1;1	sp|Q04692|SMRCD_MOUSE SWI/SNF-related matrix-associated actin-dependent regulator of chromatin subfamily A containing DEAD/H box 1 OS=Mus musculus OX=10090 GN=Smarcad1 PE=1 SV=2	6	21	21	21	21	21	21	26.7	26.7	26.7	116.45	1021	1021;46;68;73;123;134	12	7	7	3	3	1			1		1	3	3	2	4	2	3	2	4	6	5
ROA0	22.324	22.222	22.2283	22.2569	22.1485	22.1035	22.3865	22.283	22.256	sp|Q9CX86|ROA0_MOUSE	sp|Q9CX86|ROA0_MOUSE	13	13	13	sp|Q9CX86|ROA0_MOUSE Heterogeneous nuclear ribonucleoprotein A0 OS=Mus musculus OX=10090 GN=Hnrnpa0 PE=1 SV=1	1	13	13	13	13	13	13	56.1	56.1	56.1	30.53	305	305	11.4	21	21	16	3	2	5	6	6	6	7	6	7	7	7	6	8	10	11	8	9
Q80ZX0	15.994	15.8244	15.8446	15.9164	16.0004	15.8513	15.9251	15.9521	16.0136	tr|F6VJC5|F6VJC5_MOUSE;tr|Q80ZX0|Q80ZX0_MOUSE	tr|F6VJC5|F6VJC5_MOUSE;tr|Q80ZX0|Q80ZX0_MOUSE	3;3	3;3	3;3	tr|F6VJC5|F6VJC5_MOUSE Sec24-related gene family, member B (S. cerevisiae) (Fragment) OS=Mus musculus OX=10090 GN=Sec24b PE=1 SV=1;tr|Q80ZX0|Q80ZX0_MOUSE Sec24-related gene family, member B (S. cerevisiae) OS=Mus musculus OX=10090 GN=Sec24b PE=1 SV=1	2	3	3	3	3	3	3	5.8	5.8	5.8	83.044	765	765;1251	17.2	1					1								1			1	1	1	1
RPB7	18.9825	18.9684	18.9931	18.9937	18.9975	19.0126	19.0473	19.0894	19.0476	sp|P62488|RPB7_MOUSE;tr|A0A494BAJ9|A0A494BAJ9_MOUSE	sp|P62488|RPB7_MOUSE	8;3	8;3	8;3	sp|P62488|RPB7_MOUSE DNA-directed RNA polymerase II subunit RPB7 OS=Mus musculus OX=10090 GN=Polr2g PE=1 SV=1	2	8	8	8	8	8	8	63.4	63.4	63.4	19.294	172	172;69	14.9	2	1	1	1			1		1	1					1	3	4	5	5	3
PLOD3	14.7727	15.0779	14.8159	14.9757	15.04	14.9963	14.7997	14.9257	14.9266	sp|Q9R0E1|PLOD3_MOUSE	sp|Q9R0E1|PLOD3_MOUSE	3	3	3	sp|Q9R0E1|PLOD3_MOUSE Multifunctional procollagen lysine hydroxylase and glycosyltransferase LH3 OS=Mus musculus OX=10090 GN=Plod3 PE=1 SV=1	1	3	3	3	3	3	3	7.2	7.2	7.2	84.921	741	741	17										1								1
A2AFS0	22.4958	22.1605	22.3974	22.3865	22.0806	22.5754	22.1498	22.2166	22.1048	sp|P26638|SYSC_MOUSE;tr|Q8C483|Q8C483_MOUSE;tr|A2AFS0|A2AFS0_MOUSE;tr|A2AFS1|A2AFS1_MOUSE;REV__sp|Q8VC85|LSM1_MOUSE	sp|P26638|SYSC_MOUSE;tr|Q8C483|Q8C483_MOUSE;tr|A2AFS0|A2AFS0_MOUSE	32;32;18;11;1	32;32;18;11;1	32;32;18;11;1	sp|P26638|SYSC_MOUSE Serine--tRNA ligase, cytoplasmic OS=Mus musculus OX=10090 GN=Sars1 PE=1 SV=3;tr|Q8C483|Q8C483_MOUSE Seryl-aminoacyl-tRNA synthetase OS=Mus musculus OX=10090 GN=Sars PE=1 SV=1;tr|A2AFS0|A2AFS0_MOUSE Seryl-aminoacyl-tRNA synthetase (Frag	5	32	32	32	32	32	32	69.7	69.7	69.7	58.388	512	512;536;352;186;133	11.9	25	20	4	3	1	1	2	2	2	10	4	2	2	3	3	6	8	9	6	9
GP107	13.0015	12.8754	12.8626	12.8667	12.7792	12.8877	12.8667	13.0333	13.1442	sp|Q8BUV8|GP107_MOUSE	sp|Q8BUV8|GP107_MOUSE	1	1	1	sp|Q8BUV8|GP107_MOUSE Protein GPR107 OS=Mus musculus OX=10090 GN=Gpr107 PE=1 SV=2	1	1	1	1	1	1	1	1.8	1.8	1.8	62.055	551	551	3.5			1	1
RWDD1	17.355	17.3674	17.3237	17.4346	17.086	17.5569	17.3642	17.3184	17.2535	sp|Q9CQK7|RWDD1_MOUSE	sp|Q9CQK7|RWDD1_MOUSE	3	3	3	sp|Q9CQK7|RWDD1_MOUSE RWD domain-containing protein 1 OS=Mus musculus OX=10090 GN=Rwdd1 PE=1 SV=1	1	3	3	3	3	3	3	14	14	14	27.785	243	243	6.43	1	2					1	1	1							1
MIC25	13.2015	13.0023	13.3666	13.1947	13.377	12.5002	13.2966	13.1094	13.1017	tr|E9Q4M4|E9Q4M4_MOUSE;sp|Q91VN4|MIC25_MOUSE	tr|E9Q4M4|E9Q4M4_MOUSE;sp|Q91VN4|MIC25_MOUSE	4;4	4;4	4;4	tr|E9Q4M4|E9Q4M4_MOUSE MICOS complex subunit OS=Mus musculus OX=10090 GN=Chchd6 PE=1 SV=1;sp|Q91VN4|MIC25_MOUSE MICOS complex subunit Mic25 OS=Mus musculus OX=10090 GN=Chchd6 PE=1 SV=2	2	4	4	4	4	4	4	21.6	21.6	21.6	26.388	245	245;273	7.2			1	1		1					1	1
WRIP1	15.1314	15.115	15.0571	15.2081	15.1166	15.0745	14.9726	15.0871	15.0572	sp|Q91XU0|WRIP1_MOUSE	sp|Q91XU0|WRIP1_MOUSE	3	3	3	sp|Q91XU0|WRIP1_MOUSE ATPase WRNIP1 OS=Mus musculus OX=10090 GN=Wrnip1 PE=1 SV=2	1	3	3	3	3	3	3	4.7	4.7	4.7	71.793	660	660	13.2	1										2									1
MRP1	12.2647	12.881	12.5933	12.4394	12.3997	12.6427	12.5256	12.4882	12.3174	sp|O35379|MRP1_MOUSE	sp|O35379|MRP1_MOUSE	1	1	1	sp|O35379|MRP1_MOUSE Multidrug resistance-associated protein 1 OS=Mus musculus OX=10090 GN=Abcc1 PE=1 SV=1	1	1	1	1	1	1	1	1.6	1.6	1.6	171.18	1528	1528	11											1
A2AS98	17.5976	17.4471	17.5393	17.51	17.6115	17.5801	17.5503	17.6469	17.6089	sp|P28660|NCKP1_MOUSE;tr|A2AS98|A2AS98_MOUSE	sp|P28660|NCKP1_MOUSE;tr|A2AS98|A2AS98_MOUSE	14;14	14;14	14;14	sp|P28660|NCKP1_MOUSE Nck-associated protein 1 OS=Mus musculus OX=10090 GN=Nckap1 PE=1 SV=2;tr|A2AS98|A2AS98_MOUSE Nck-associated protein 1 OS=Mus musculus OX=10090 GN=Nckap1 PE=1 SV=1	2	14	14	14	14	14	14	14.6	14.6	14.6	128.78	1128	1128;1134	12.1	1	1	1	1		2	2	1		3	2	1	2		1		2			1
A0A1W2P729	19.2993	19.3188	19.3643	19.3204	19.1812	19.4582	19.3101	19.2821	19.1392	sp|Q9QXT0|CNPY2_MOUSE;tr|A0A1W2P729|A0A1W2P729_MOUSE	sp|Q9QXT0|CNPY2_MOUSE;tr|A0A1W2P729|A0A1W2P729_MOUSE	7;5	7;5	7;5	sp|Q9QXT0|CNPY2_MOUSE Protein canopy homolog 2 OS=Mus musculus OX=10090 GN=Cnpy2 PE=1 SV=1;tr|A0A1W2P729|A0A1W2P729_MOUSE Protein canopy homolog 2 (Fragment) OS=Mus musculus OX=10090 GN=Cnpy2 PE=1 SV=1	2	7	7	7	7	7	7	45.1	45.1	45.1	20.767	182	182;136	6.31	4	5	3	3	1	2	2		2	1
PLBL2	16.8726	16.6248	16.8041	16.7346	16.7646	16.8379	16.8007	16.9606	16.799	sp|Q3TCN2|PLBL2_MOUSE	sp|Q3TCN2|PLBL2_MOUSE	4	4	4	sp|Q3TCN2|PLBL2_MOUSE Putative phospholipase B-like 2 OS=Mus musculus OX=10090 GN=Plbd2 PE=1 SV=2	1	4	4	4	4	4	4	7.7	7.7	7.7	66.289	594	594	9.7				1	1	2	1	2	1
TP4A2	16.9906	16.7372	16.4884	16.3362	16.6775	16.8214	16.7788	16.8108	17.1925	sp|O70274|TP4A2_MOUSE	sp|O70274|TP4A2_MOUSE	1	1	1	sp|O70274|TP4A2_MOUSE Protein tyrosine phosphatase type IVA 2 OS=Mus musculus OX=10090 GN=Ptp4a2 PE=1 SV=1	1	1	1	1	1	1	1	9	9	9	19.127	167	167	19.5																		1	1	1
PTN6	19.5693	19.642	19.6748	19.6713	19.7497	19.8215	19.6318	19.6126	19.5479	sp|P29351|PTN6_MOUSE;tr|G3UXM2|G3UXM2_MOUSE	sp|P29351|PTN6_MOUSE	7;1	7;1	7;1	sp|P29351|PTN6_MOUSE Tyrosine-protein phosphatase non-receptor type 6 OS=Mus musculus OX=10090 GN=Ptpn6 PE=1 SV=2	2	7	7	7	7	7	7	16.5	16.5	16.5	67.558	595	595;67	9.79	1	3						2	2	2	2	2	1		1	1	1	1
WDR48	16.7312	16.6183	16.7978	16.8098	16.6923	16.696	16.7602	16.7897	16.9108	sp|Q8BH57|WDR48_MOUSE;tr|A0A1L1SS76|A0A1L1SS76_MOUSE	sp|Q8BH57|WDR48_MOUSE	4;1	4;1	4;1	sp|Q8BH57|WDR48_MOUSE WD repeat-containing protein 48 OS=Mus musculus OX=10090 GN=Wdr48 PE=1 SV=1	2	4	4	4	4	4	4	7.7	7.7	7.7	76.006	676	676;205	8.2	1			1			1					1					1
Q3U556	9.68664	9.31981	9.16873	10.1675	9.74384	9.18255	9.97921	9.62692	10.8618	sp|O88907|PIAS1_MOUSE;tr|Q3U556|Q3U556_MOUSE	sp|O88907|PIAS1_MOUSE;tr|Q3U556|Q3U556_MOUSE	2;1	1;0	1;0	sp|O88907|PIAS1_MOUSE E3 SUMO-protein ligase PIAS1 OS=Mus musculus OX=10090 GN=Pias1 PE=1 SV=2;tr|Q3U556|Q3U556_MOUSE E3 SUMO-protein ligase PIAS1 OS=Mus musculus OX=10090 GN=Pias1 PE=1 SV=1	2	2	1	1	2	1	1	5.2	2.9	2.9	71.617	651	651;577	15															1
AP5Z1	12.866	12.7085	13.1486	12.8472	12.8796	12.867	12.9083	12.915	13.0387	tr|A0A0G2JFH9|A0A0G2JFH9_MOUSE;sp|Q3U829|AP5Z1_MOUSE	tr|A0A0G2JFH9|A0A0G2JFH9_MOUSE;sp|Q3U829|AP5Z1_MOUSE	1;1	1;1	1;1	tr|A0A0G2JFH9|A0A0G2JFH9_MOUSE AP-5 complex subunit zeta-1 OS=Mus musculus OX=10090 GN=Ap5z1 PE=1 SV=1;sp|Q3U829|AP5Z1_MOUSE AP-5 complex subunit zeta-1 OS=Mus musculus OX=10090 GN=Ap5z1 PE=2 SV=1	2	1	1	1	1	1	1	1.1	1.1	1.1	87.521	791	791;807	22
LTOR3	19.3785	19.1154	19.2121	19.2422	19.0723	19.3187	19.1458	19.0442	19.0522	sp|O88653|LTOR3_MOUSE;tr|A0A0G2JGQ3|A0A0G2JGQ3_MOUSE	sp|O88653|LTOR3_MOUSE	4;1	4;1	4;1	sp|O88653|LTOR3_MOUSE Ragulator complex protein LAMTOR3 OS=Mus musculus OX=10090 GN=Lamtor3 PE=1 SV=1	2	4	4	4	4	4	4	50	50	50	13.553	124	124;36	8.79	2	2	1					1		1		2	2	2				1
DHE3	22.2821	22.1508	22.2908	22.2885	22.4485	22.4143	22.2006	22.1698	22.0865	sp|P26443|DHE3_MOUSE;tr|F7CFA5|F7CFA5_MOUSE	sp|P26443|DHE3_MOUSE	27;5	27;5	27;5	sp|P26443|DHE3_MOUSE Glutamate dehydrogenase 1, mitochondrial OS=Mus musculus OX=10090 GN=Glud1 PE=1 SV=1	2	27	27	27	27	27	27	61.3	61.3	61.3	61.336	558	558;144	6.36	29	23	2	2	3	4	5	3	4	2	3	6	7	1		2	1			1
SLD5	17.421	17.3406	17.3472	17.349	17.4217	17.4233	17.4416	17.4029	17.5405	sp|Q99LZ3|SLD5_MOUSE	sp|Q99LZ3|SLD5_MOUSE	5	5	5	sp|Q99LZ3|SLD5_MOUSE DNA replication complex GINS protein SLD5 OS=Mus musculus OX=10090 GN=Gins4 PE=1 SV=1	1	5	5	5	5	5	5	29.1	29.1	29.1	25.961	223	223	16.1	1	2						1								1	1	2	3	2
NDOR1	12.6178	13.0064	12.9197	13.1366	12.5435	12.927	12.8253	12.9835	12.6861	tr|E0CX27|E0CX27_MOUSE;tr|E0CYR1|E0CYR1_MOUSE;tr|E0CXI9|E0CXI9_MOUSE;sp|A2AI05|NDOR1_MOUSE	tr|E0CX27|E0CX27_MOUSE;tr|E0CYR1|E0CYR1_MOUSE;tr|E0CXI9|E0CXI9_MOUSE;sp|A2AI05|NDOR1_MOUSE	1;1;1;1	1;1;1;1	1;1;1;1	tr|E0CX27|E0CX27_MOUSE NADPH-dependent diflavin oxidoreductase 1 OS=Mus musculus OX=10090 GN=Ndor1 PE=1 SV=1;tr|E0CYR1|E0CYR1_MOUSE NADPH-dependent diflavin oxidoreductase 1 OS=Mus musculus OX=10090 GN=Ndor1 PE=1 SV=1;tr|E0CXI9|E0CXI9_MOUSE NADPH-dependent	4	1	1	1	1	1	1	32.4	32.4	32.4	7.7846	71	71;82;212;598	17.5																	1	1
RET1	17.4656	17.0698	17.5752	17.434	17.3464	17.5723	17.6785	17.7224	17.381	sp|Q00915|RET1_MOUSE	sp|Q00915|RET1_MOUSE	2	2	2	sp|Q00915|RET1_MOUSE Retinol-binding protein 1 OS=Mus musculus OX=10090 GN=Rbp1 PE=1 SV=2	1	2	2	2	2	2	2	14.8	14.8	14.8	15.846	135	135	11.5	1
ESCO2	14.276	14.7276	14.9385	14.8762	15.0287	14.5213	15.116	14.8817	15.0783	sp|Q8CIB9|ESCO2_MOUSE;tr|A0A286YD00|A0A286YD00_MOUSE	sp|Q8CIB9|ESCO2_MOUSE	3;1	3;1	3;1	sp|Q8CIB9|ESCO2_MOUSE N-acetyltransferase ESCO2 OS=Mus musculus OX=10090 GN=Esco2 PE=2 SV=3	2	3	3	3	3	3	3	3.9	3.9	3.9	67.272	592	592;68	16.5													1				1	2
VATG1	19.6303	19.5905	19.5189	19.5619	19.2756	19.6322	19.4915	19.3896	19.472	sp|Q9CR51|VATG1_MOUSE	sp|Q9CR51|VATG1_MOUSE	3	3	3	sp|Q9CR51|VATG1_MOUSE V-type proton ATPase subunit G 1 OS=Mus musculus OX=10090 GN=Atp6v1g1 PE=1 SV=3	1	3	3	3	3	3	3	36.4	36.4	36.4	13.724	118	118	3.9	4	4					1													1
RAB8A	13.1715	13.1068	13.0903	13.0469	13.4528	13.0476	13.1688	13.2353	13.2366	sp|P55258|RAB8A_MOUSE	sp|P55258|RAB8A_MOUSE	5	3	3	sp|P55258|RAB8A_MOUSE Ras-related protein Rab-8A OS=Mus musculus OX=10090 GN=Rab8a PE=1 SV=2	1	5	3	3	5	3	3	25.6	16.9	16.9	23.668	207	207	20.7																1
UCHL4	20.8997	20.9718	20.9866	21.0097	20.8477	20.943	20.921	20.8552	20.8914	sp|Q9JKB1|UCHL3_MOUSE;tr|A0A2I3BQ39|A0A2I3BQ39_MOUSE;sp|P58321|UCHL4_MOUSE	sp|Q9JKB1|UCHL3_MOUSE;tr|A0A2I3BQ39|A0A2I3BQ39_MOUSE;sp|P58321|UCHL4_MOUSE	13;12;7	13;12;7	13;12;7	sp|Q9JKB1|UCHL3_MOUSE Ubiquitin carboxyl-terminal hydrolase isozyme L3 OS=Mus musculus OX=10090 GN=Uchl3 PE=1 SV=2;tr|A0A2I3BQ39|A0A2I3BQ39_MOUSE Ubiquitin carboxyl-terminal hydrolase (Fragment) OS=Mus musculus OX=10090 GN=Uchl3 PE=1 SV=1;sp|P58321|UCHL4_M	3	13	13	13	13	13	13	61.7	61.7	61.7	26.151	230	230;265;233	5.56	10	13	1	1	1			1				1	1	1
E0CYN9	18.9392	19.2853	19.4316	19.4215	19.2201	19.4039	19.1649	19.2872	19.067	sp|Q8BWU5|OSGEP_MOUSE;tr|A0A0R4J1Y3|A0A0R4J1Y3_MOUSE;tr|E0CYN9|E0CYN9_MOUSE;tr|E9QMF4|E9QMF4_MOUSE;tr|E0CYK9|E0CYK9_MOUSE;tr|E0CXW7|E0CXW7_MOUSE	sp|Q8BWU5|OSGEP_MOUSE;tr|A0A0R4J1Y3|A0A0R4J1Y3_MOUSE;tr|E0CYN9|E0CYN9_MOUSE	12;10;7;5;4;3	12;10;7;5;4;3	12;10;7;5;4;3	sp|Q8BWU5|OSGEP_MOUSE Probable tRNA N6-adenosine threonylcarbamoyltransferase OS=Mus musculus OX=10090 GN=Osgep PE=1 SV=2;tr|A0A0R4J1Y3|A0A0R4J1Y3_MOUSE Probable tRNA N6-adenosine threonylcarbamoyltransferase OS=Mus musculus OX=10090 GN=Osgep PE=1 SV=1;tr|	6	12	12	12	12	12	12	43	43	43	36.3	335	335;335;254;186;156;80	14.8	3	2							1	1	1		1	3	3	1	2	2	2
E9Q0U3	18.0061	17.8181	17.8617	17.8938	17.9204	17.7581	17.9002	17.9226	17.926	sp|Q8K3W0|BABA2_MOUSE;tr|D3Z7P0|D3Z7P0_MOUSE;tr|E9Q0U3|E9Q0U3_MOUSE;tr|E9Q8Q1|E9Q8Q1_MOUSE;tr|A0A0J9YV56|A0A0J9YV56_MOUSE	sp|Q8K3W0|BABA2_MOUSE;tr|D3Z7P0|D3Z7P0_MOUSE;tr|E9Q0U3|E9Q0U3_MOUSE	5;5;3;1;1	5;5;3;1;1	5;5;3;1;1	sp|Q8K3W0|BABA2_MOUSE BRISC and BRCA1-A complex member 2 OS=Mus musculus OX=10090 GN=Babam2 PE=1 SV=2;tr|D3Z7P0|D3Z7P0_MOUSE BRISC and BRCA1-A complex member 2 OS=Mus musculus OX=10090 GN=Babam2 PE=1 SV=3;tr|E9Q0U3|E9Q0U3_MOUSE BRISC and BRCA1-A complex me	5	5	5	5	5	5	5	21.9	21.9	21.9	43.544	383	383;385;205;43;63	8	1	1	1		1	1					1		1
RT26	15.5321	15.5585	15.4465	15.5359	15.6688	15.5269	15.703	15.6367	15.5973	sp|Q80ZS3|RT26_MOUSE	sp|Q80ZS3|RT26_MOUSE	3	3	3	sp|Q80ZS3|RT26_MOUSE 28S ribosomal protein S26, mitochondrial OS=Mus musculus OX=10090 GN=Mrps26 PE=1 SV=1	1	3	3	3	3	3	3	16	16	16	23.443	200	200	7.33		1							1		1
CASP2	12.7944	12.8081	12.8648	13.0354	12.7192	12.6127	12.9756	12.9027	13.1039	tr|D6RFN6|D6RFN6_MOUSE;sp|P29594|CASP2_MOUSE	tr|D6RFN6|D6RFN6_MOUSE;sp|P29594|CASP2_MOUSE	1;1	1;1	1;1	tr|D6RFN6|D6RFN6_MOUSE Caspase-2 OS=Mus musculus OX=10090 GN=Casp2 PE=1 SV=1;sp|P29594|CASP2_MOUSE Caspase-2 OS=Mus musculus OX=10090 GN=Casp2 PE=1 SV=5	2	1	1	1	1	1	1	2.6	2.6	2.6	37.946	343	343;452	23
S14L1	16.1584	16.3792	16.1482	16.1555	16.4463	16.5559	16.1555	15.9664	16.3136	sp|A8Y5H7|S14L1_MOUSE	sp|A8Y5H7|S14L1_MOUSE	5	5	5	sp|A8Y5H7|S14L1_MOUSE SEC14-like protein 1 OS=Mus musculus OX=10090 GN=Sec14l1 PE=1 SV=1	1	5	5	5	5	5	5	11.6	11.6	11.6	81.215	715	715	21.3																			1	1
GSTA4	22.2967	22.109	22.2212	22.1413	22.1357	22.1454	22.1752	22.219	22.2741	sp|P24472|GSTA4_MOUSE;tr|A0A1L1SS61|A0A1L1SS61_MOUSE;sp|P30115|GSTA3_MOUSE;tr|Q6P8Q0|Q6P8Q0_MOUSE;sp|P13745|GSTA1_MOUSE	sp|P24472|GSTA4_MOUSE	9;3;1;1;1	9;3;1;1;1	9;3;1;1;1	sp|P24472|GSTA4_MOUSE Glutathione S-transferase A4 OS=Mus musculus OX=10090 GN=Gsta4 PE=1 SV=3	5	9	9	9	9	9	9	50	50	50	25.564	222	222;105;221;223;223	13	12	7	5	4	2	2	2	3	2	3	4	5	6	8	4	2	5	6	7	7
E9QKE4	14.8007	15.1475	14.8221	14.6033	14.6758	14.8925	14.6835	14.7068	14.655	sp|Q8BMG7|RBGPR_MOUSE;tr|A0A0A6YWM5|A0A0A6YWM5_MOUSE;tr|E9QKE4|E9QKE4_MOUSE	sp|Q8BMG7|RBGPR_MOUSE;tr|A0A0A6YWM5|A0A0A6YWM5_MOUSE;tr|E9QKE4|E9QKE4_MOUSE	4;4;4	4;4;4	4;4;4	sp|Q8BMG7|RBGPR_MOUSE Rab3 GTPase-activating protein non-catalytic subunit OS=Mus musculus OX=10090 GN=Rab3gap2 PE=1 SV=2;tr|A0A0A6YWM5|A0A0A6YWM5_MOUSE Rab3 GTPase-activating protein non-catalytic subunit OS=Mus musculus OX=10090 GN=Rab3gap2 PE=1 SV=1;tr|	3	4	4	4	4	4	4	3.9	3.9	3.9	152.53	1366	1366;1367;1387	13				1	1							1	1	2			1	1		1
ENSA	16.4927	16.344	16.4145	16.4267	16.4406	16.4601	16.5145	16.5055	16.4585	sp|P60840|ENSA_MOUSE	sp|P60840|ENSA_MOUSE	5	4	4	sp|P60840|ENSA_MOUSE Alpha-endosulfine OS=Mus musculus OX=10090 GN=Ensa PE=1 SV=1	1	5	4	4	5	4	4	47.1	38	38	13.335	121	121	11.4	1	1							1					1			1	1	1
DDX31	15.1334	15.0228	15.2638	15.1038	15.309	15.2428	15.2811	15.2478	15.1957	sp|Q6NZQ2|DDX31_MOUSE	sp|Q6NZQ2|DDX31_MOUSE	3	3	3	sp|Q6NZQ2|DDX31_MOUSE Probable ATP-dependent RNA helicase DDX31 OS=Mus musculus OX=10090 GN=Ddx31 PE=2 SV=2	1	3	3	3	3	3	3	7.6	7.6	7.6	76.912	687	687	15.8														1	2		1	1
E0CZ90	19.643	20.3656	20.2386	20.4311	20.1281	20.3203	20.2259	20.073	20.1338	sp|P97372|PSME2_MOUSE;tr|G3X9V0|G3X9V0_MOUSE;tr|E0CZ90|E0CZ90_MOUSE	sp|P97372|PSME2_MOUSE;tr|G3X9V0|G3X9V0_MOUSE;tr|E0CZ90|E0CZ90_MOUSE	9;9;5	8;8;5	8;8;5	sp|P97372|PSME2_MOUSE Proteasome activator complex subunit 2 OS=Mus musculus OX=10090 GN=Psme2 PE=1 SV=4;tr|G3X9V0|G3X9V0_MOUSE Proteasome activator complex subunit 2 OS=Mus musculus OX=10090 GN=Psme2 PE=1 SV=1;tr|E0CZ90|E0CZ90_MOUSE Proteasome activator c	3	9	8	8	9	8	8	47.7	43.1	43.1	27.057	239	239;231;165	12.2	5	2	1		1	4	1										1	1	1	3
E9PV69	15.7675	15.7895	15.8735	15.8766	15.7735	15.7981	15.8793	15.8956	15.9439	sp|Q8R0X2|CACL1_MOUSE;tr|E9PV69|E9PV69_MOUSE	sp|Q8R0X2|CACL1_MOUSE;tr|E9PV69|E9PV69_MOUSE	2;1	2;1	2;1	sp|Q8R0X2|CACL1_MOUSE CDK2-associated and cullin domain-containing protein 1 OS=Mus musculus OX=10090 GN=Cacul1 PE=2 SV=1;tr|E9PV69|E9PV69_MOUSE CDK2-associated and cullin domain-containing protein 1 OS=Mus musculus OX=10090 GN=Cacul1 PE=1 SV=1	2	2	2	2	2	2	2	10.1	10.1	10.1	42.106	377	377;347	4		1			2
PEO1	13.9697	13.9373	14.0776	14.0481	14.1713	13.9393	14.0788	14.0526	14.1024	sp|Q8CIW5|PEO1_MOUSE	sp|Q8CIW5|PEO1_MOUSE	1	1	1	sp|Q8CIW5|PEO1_MOUSE Twinkle protein, mitochondrial OS=Mus musculus OX=10090 GN=Twnk PE=2 SV=1	1	1	1	1	1	1	1	1.5	1.5	1.5	76.992	685	685	3			1
HMGN1	17.8066	17.6294	17.5157	17.3522	17.5479	17.3976	17.6995	17.7147	17.4961	tr|A0A3B2W3M7|A0A3B2W3M7_MOUSE;sp|P18608|HMGN1_MOUSE	tr|A0A3B2W3M7|A0A3B2W3M7_MOUSE;sp|P18608|HMGN1_MOUSE	2;2	2;2	2;2	tr|A0A3B2W3M7|A0A3B2W3M7_MOUSE Non-histone chromosomal protein HMG-14 OS=Mus musculus OX=10090 GN=Hmgn1 PE=1 SV=1;sp|P18608|HMGN1_MOUSE Non-histone chromosomal protein HMG-14 OS=Mus musculus OX=10090 GN=Hmgn1 PE=1 SV=2	2	2	2	2	2	2	2	44.2	44.2	44.2	9.029	86	86;96	9.22	2	1					1	2										1	2
A0A494BA97	20.4221	20.2637	20.2205	20.3287	20.0089	20.8473	20.3039	20.1374	20.2025	sp|Q62422|OSTF1_MOUSE;tr|A0A494BA97|A0A494BA97_MOUSE;tr|A0A494B943|A0A494B943_MOUSE	sp|Q62422|OSTF1_MOUSE;tr|A0A494BA97|A0A494BA97_MOUSE	8;8;1	8;8;1	8;8;1	sp|Q62422|OSTF1_MOUSE Osteoclast-stimulating factor 1 OS=Mus musculus OX=10090 GN=Ostf1 PE=1 SV=2;tr|A0A494BA97|A0A494BA97_MOUSE Osteoclast-stimulating factor 1 OS=Mus musculus OX=10090 GN=Ostf1 PE=1 SV=1	3	8	8	8	8	8	8	53.5	53.5	53.5	23.782	215	215;212;38	11.2	2	3	1	2	2	3	1	2	2	2	1	1	1	2	1		2	1		1
HMGCL	19.8622	19.733	19.8165	19.8546	19.8464	19.7958	19.9349	19.8677	19.8342	sp|P38060|HMGCL_MOUSE;tr|V9GXD2|V9GXD2_MOUSE;tr|V9GWZ9|V9GWZ9_MOUSE;tr|D3YVU9|D3YVU9_MOUSE;sp|Q8JZS7|HMGC2_MOUSE	sp|P38060|HMGCL_MOUSE	8;2;2;2;2	8;2;2;2;2	8;2;2;2;2	sp|P38060|HMGCL_MOUSE Hydroxymethylglutaryl-CoA lyase, mitochondrial OS=Mus musculus OX=10090 GN=Hmgcl PE=1 SV=2	5	8	8	8	8	8	8	29.8	29.8	29.8	34.238	325	325;177;240;311;343	14.7	2	2	2					1			1	1						1	2	3
SRP54	20.0584	20.0035	20.094	20.0623	19.7763	19.9413	20.1428	20.201	20.0902	tr|E9PXC0|E9PXC0_MOUSE;sp|P14576|SRP54_MOUSE;tr|A0A1Y7VJJ0|A0A1Y7VJJ0_MOUSE;tr|A0A1W2P809|A0A1W2P809_MOUSE	tr|E9PXC0|E9PXC0_MOUSE;sp|P14576|SRP54_MOUSE	14;14;5;3	14;14;5;3	14;14;5;3	tr|E9PXC0|E9PXC0_MOUSE Signal recognition particle 54 kDa protein OS=Mus musculus OX=10090 GN=Srp54c PE=1 SV=1;sp|P14576|SRP54_MOUSE Signal recognition particle 54 kDa protein OS=Mus musculus OX=10090 GN=Srp54 PE=1 SV=2	4	14	14	14	14	14	14	31.2	31.2	31.2	55.815	504	504;504;110;89	11.6	4	4					1	1	1		4	2	3	2	3	4	4	1	1
HINT1	20.7544	20.5247	20.667	20.7417	20.8412	20.7068	20.564	20.5584	20.4975	sp|P70349|HINT1_MOUSE;tr|B0R1E3|B0R1E3_MOUSE	sp|P70349|HINT1_MOUSE	9;4	9;4	9;4	sp|P70349|HINT1_MOUSE Histidine triad nucleotide-binding protein 1 OS=Mus musculus OX=10090 GN=Hint1 PE=1 SV=3	2	9	9	9	9	9	9	78.6	78.6	78.6	13.777	126	126;119	10.2	7	11	2	1					2		2	1	2	8	6	1	3	3	1
D3Z4T3	20.353	20.1231	20.2727	20.3243	19.9033	20.4639	20.1422	20.1201	20.0253	sp|Q99LS3|SERB_MOUSE;tr|A0A0J9YVH9|A0A0J9YVH9_MOUSE;tr|D3Z4T3|D3Z4T3_MOUSE;tr|D3Z666|D3Z666_MOUSE	sp|Q99LS3|SERB_MOUSE;tr|A0A0J9YVH9|A0A0J9YVH9_MOUSE;tr|D3Z4T3|D3Z4T3_MOUSE	11;8;7;5	11;8;7;5	11;8;7;5	sp|Q99LS3|SERB_MOUSE Phosphoserine phosphatase OS=Mus musculus OX=10090 GN=Psph PE=1 SV=1;tr|A0A0J9YVH9|A0A0J9YVH9_MOUSE Phosphoserine phosphatase (Fragment) OS=Mus musculus OX=10090 GN=Psph PE=1 SV=1;tr|D3Z4T3|D3Z4T3_MOUSE Phosphoserine phosphatase OS=Mus	4	11	11	11	11	11	11	56.9	56.9	56.9	25.096	225	225;113;101;60	9.51	11	5	1	1	1		2			1		1	3	2	2	3	3	1	2	2
BAG4	16.8018	16.5748	16.7644	16.7487	16.5774	16.5436	16.731	16.8288	16.7029	sp|Q8CI61|BAG4_MOUSE	sp|Q8CI61|BAG4_MOUSE	3	3	3	sp|Q8CI61|BAG4_MOUSE BAG family molecular chaperone regulator 4 OS=Mus musculus OX=10090 GN=Bag4 PE=1 SV=2	1	3	3	3	3	3	3	7.7	7.7	7.7	49.094	457	457	6.33	1	1	1	2
TAF6	15.7064	15.7111	15.7559	15.7973	15.7077	15.7895	15.7372	15.6689	15.6551	tr|S4R1R2|S4R1R2_MOUSE;tr|D3Z5H6|D3Z5H6_MOUSE;tr|D3Z0T0|D3Z0T0_MOUSE;sp|Q62311|TAF6_MOUSE	tr|S4R1R2|S4R1R2_MOUSE;tr|D3Z5H6|D3Z5H6_MOUSE;tr|D3Z0T0|D3Z0T0_MOUSE;sp|Q62311|TAF6_MOUSE	1;1;1;1	1;1;1;1	1;1;1;1	tr|S4R1R2|S4R1R2_MOUSE Transcription initiation factor TFIID subunit 6 OS=Mus musculus OX=10090 GN=Taf6 PE=1 SV=1;tr|D3Z5H6|D3Z5H6_MOUSE Transcription initiation factor TFIID subunit 6 (Fragment) OS=Mus musculus OX=10090 GN=Taf6 PE=1 SV=1;tr|D3Z0T0|D3Z0T0_	4	1	1	1	1	1	1	14.9	14.9	14.9	13.07	114	114;214;636;678	9.5	1																	1
SIR2	13.6463	13.6944	13.7084	13.6134	13.6092	13.7049	13.507	13.6179	13.6193	tr|A0A140LHL5|A0A140LHL5_MOUSE;sp|Q8VDQ8|SIR2_MOUSE	tr|A0A140LHL5|A0A140LHL5_MOUSE;sp|Q8VDQ8|SIR2_MOUSE	1;1	1;1	1;1	tr|A0A140LHL5|A0A140LHL5_MOUSE NAD-dependent protein deacetylase OS=Mus musculus OX=10090 GN=Sirt2 PE=1 SV=1;sp|Q8VDQ8|SIR2_MOUSE NAD-dependent protein deacetylase sirtuin-2 OS=Mus musculus OX=10090 GN=Sirt2 PE=1 SV=2	2	1	1	1	1	1	1	3.7	3.7	3.7	39.425	351	351;389	23
KPCD	13.7131	13.5539	13.608	13.5119	13.9764	13.9402	14.0442	14.042	13.672	tr|Q1MX43|Q1MX43_MOUSE;tr|Q1MX42|Q1MX42_MOUSE;sp|P28867|KPCD_MOUSE	tr|Q1MX43|Q1MX43_MOUSE;tr|Q1MX42|Q1MX42_MOUSE;sp|P28867|KPCD_MOUSE	1;1;1	1;1;1	1;1;1	tr|Q1MX43|Q1MX43_MOUSE Protein kinase C OS=Mus musculus OX=10090 GN=Prkcd PE=1 SV=1;tr|Q1MX42|Q1MX42_MOUSE Protein kinase C OS=Mus musculus OX=10090 GN=Prkcd PE=1 SV=1;sp|P28867|KPCD_MOUSE Protein kinase C delta type OS=Mus musculus OX=10090 GN=Prkcd PE=1	3	1	1	1	1	1	1	1.3	1.3	1.3	64.557	559	559;585;674	11.5											1	1
G3UZG9	21.1903	21.0122	21.0963	20.9954	20.9409	21.0678	21.1659	21.1425	21.0956	sp|P20263|PO5F1_MOUSE;tr|E2JL30|E2JL30_MOUSE;tr|G3UZG9|G3UZG9_MOUSE	sp|P20263|PO5F1_MOUSE;tr|E2JL30|E2JL30_MOUSE;tr|G3UZG9|G3UZG9_MOUSE	11;7;7	11;7;7	10;7;7	sp|P20263|PO5F1_MOUSE POU domain, class 5, transcription factor 1 OS=Mus musculus OX=10090 GN=Pou5f1 PE=1 SV=1;tr|E2JL30|E2JL30_MOUSE Octamer-binding transcription factor 3 alternative variant (Fragment) OS=Mus musculus OX=10090 GN=Pou5f1 PE=1 SV=1;tr|G3UZ	3	11	11	10	10	10	10	41.5	41.5	32.7	38.216	352	352;132;157	11.1	6	10	2	2	4	1	1	1			1	1	2	2	2	2	2	2	3	3
RP9	11.2554	11.1398	11.3001	11.5553	11.8768	11.504	11.0907	11.0939	11.1757	tr|Q3UGI5|Q3UGI5_MOUSE;sp|P97762|RP9_MOUSE	tr|Q3UGI5|Q3UGI5_MOUSE;sp|P97762|RP9_MOUSE	2;2	2;2	2;2	tr|Q3UGI5|Q3UGI5_MOUSE Retinitis pigmentosa 9 (human) OS=Mus musculus OX=10090 GN=Rp9 PE=1 SV=1;sp|P97762|RP9_MOUSE Retinitis pigmentosa 9 protein homolog OS=Mus musculus OX=10090 GN=rp9 PE=1 SV=1	2	2	2	2	2	2	2	18.6	18.6	18.6	18.678	156	156;213	20.5																				1
COG5	17.0296	17.1158	17.0759	17.1065	17.1707	17.1315	17.1426	17.4155	17.1733	sp|Q8C0L8|COG5_MOUSE;tr|A0A1W2P822|A0A1W2P822_MOUSE;tr|A0A1W2P7M6|A0A1W2P7M6_MOUSE	sp|Q8C0L8|COG5_MOUSE	6;1;1	6;1;1	6;1;1	sp|Q8C0L8|COG5_MOUSE Conserved oligomeric Golgi complex subunit 5 OS=Mus musculus OX=10090 GN=Cog5 PE=1 SV=3	3	6	6	6	6	6	6	7.6	7.6	7.6	91.39	829	829;21;99	9		1		1		2		1			1					1			1
Q9DCW5	16.437	16.5169	16.3709	16.3562	16.5172	16.5473	16.6395	16.4553	16.7568	sp|P43024|CX6A1_MOUSE;tr|Q9DCW5|Q9DCW5_MOUSE	sp|P43024|CX6A1_MOUSE;tr|Q9DCW5|Q9DCW5_MOUSE	2;2	2;2	2;2	sp|P43024|CX6A1_MOUSE Cytochrome c oxidase subunit 6A1, mitochondrial OS=Mus musculus OX=10090 GN=Cox6a1 PE=1 SV=2;tr|Q9DCW5|Q9DCW5_MOUSE Cytochrome c oxidase subunit OS=Mus musculus OX=10090 GN=Cox6a1 PE=1 SV=1	2	2	2	2	2	2	2	26.1	26.1	26.1	12.352	111	111;112	13.4	1	1																	1
A2BDX2	17.643	17.4644	17.4354	17.4268	17.4063	17.4877	17.3844	17.3929	17.2368	sp|O70152|DPM1_MOUSE;tr|A2BDX2|A2BDX2_MOUSE;tr|F8WII3|F8WII3_MOUSE	sp|O70152|DPM1_MOUSE;tr|A2BDX2|A2BDX2_MOUSE	5;4;1	5;4;1	5;4;1	sp|O70152|DPM1_MOUSE Dolichol-phosphate mannosyltransferase subunit 1 OS=Mus musculus OX=10090 GN=Dpm1 PE=1 SV=1;tr|A2BDX2|A2BDX2_MOUSE Dolichol-phosphate mannosyltransferase subunit 1 OS=Mus musculus OX=10090 GN=Dpm1 PE=1 SV=1	3	5	5	5	5	5	5	23.8	23.8	23.8	29.174	260	260;208;121	9.39	1	1	1	1	2	1	1	1	1	1	1	1	1			2		1
ASAH1	16.3783	16.0918	16.1127	16.1008	16.2946	15.9463	15.9157	16.0409	15.6358	sp|Q9WV54|ASAH1_MOUSE	sp|Q9WV54|ASAH1_MOUSE	4	4	4	sp|Q9WV54|ASAH1_MOUSE Acid ceramidase OS=Mus musculus OX=10090 GN=Asah1 PE=1 SV=1	1	4	4	4	4	4	4	11.4	11.4	11.4	44.669	394	394	11.6		1	1	1		1
SMD2	20.4314	20.2935	20.3506	20.3377	20.32	20.2279	20.3996	20.3976	20.3221	sp|P62317|SMD2_MOUSE	sp|P62317|SMD2_MOUSE	6	6	6	sp|P62317|SMD2_MOUSE Small nuclear ribonucleoprotein Sm D2 OS=Mus musculus OX=10090 GN=Snrpd2 PE=1 SV=1	1	6	6	6	6	6	6	54.2	54.2	54.2	13.527	118	118	6.28	7	8					2	1	3		2	2	2	1
A0A3B2WB30	17.4157	17.3904	17.3902	17.381	17.3578	17.4907	17.4981	17.4536	17.566	tr|A0A0R4J045|A0A0R4J045_MOUSE;tr|A0A3B2WBC2|A0A3B2WBC2_MOUSE;tr|A0A3B2WB30|A0A3B2WB30_MOUSE;sp|Q3UFY0|RRP36_MOUSE	tr|A0A0R4J045|A0A0R4J045_MOUSE;tr|A0A3B2WBC2|A0A3B2WBC2_MOUSE;tr|A0A3B2WB30|A0A3B2WB30_MOUSE	3;2;2;1	3;2;2;1	3;2;2;1	tr|A0A0R4J045|A0A0R4J045_MOUSE Ribosomal RNA-processing protein 36 homolog OS=Mus musculus OX=10090 GN=Rrp36 PE=1 SV=1;tr|A0A3B2WBC2|A0A3B2WBC2_MOUSE Ribosomal RNA-processing protein 36 homolog (Fragment) OS=Mus musculus OX=10090 GN=Rrp36 PE=1 SV=1;tr|A0A3	4	3	3	3	3	3	3	13.7	13.7	13.7	26.63	226	226;179;244;244	5.5	2	1																1
HEXI1	18.9848	19.0387	18.9482	19.0622	19.3602	19.1265	18.9739	18.8878	18.8627	sp|Q8R409|HEXI1_MOUSE	sp|Q8R409|HEXI1_MOUSE	6	6	6	sp|Q8R409|HEXI1_MOUSE Protein HEXIM1 OS=Mus musculus OX=10090 GN=Hexim1 PE=1 SV=1	1	6	6	6	6	6	6	23.3	23.3	23.3	40.243	356	356	6.11	1	4					1	1	1
COX2	18.5644	18.6945	18.3288	18.171	18.8833	18.6948	18.7905	18.7665	18.826	sp|P00405|COX2_MOUSE	sp|P00405|COX2_MOUSE	4	4	4	sp|P00405|COX2_MOUSE Cytochrome c oxidase subunit 2 OS=Mus musculus OX=10090 GN=Mtco2 PE=1 SV=1	1	4	4	4	4	4	4	20.7	20.7	20.7	25.976	227	227	12.8	1		3	2								1				1		2	2	2
MD2L1	21.2378	21.0912	21.186	21.1721	21.113	20.6278	21.1955	21.1325	21.1791	sp|Q9Z1B5|MD2L1_MOUSE	sp|Q9Z1B5|MD2L1_MOUSE	13	13	13	sp|Q9Z1B5|MD2L1_MOUSE Mitotic spindle assembly checkpoint protein MAD2A OS=Mus musculus OX=10090 GN=Mad2l1 PE=1 SV=2	1	13	13	13	13	13	13	65.4	65.4	65.4	23.598	205	205	9	10	8	2			1	3	1	1	1	2	2	2	4	3	1	1	1
INT4	18.3027	18.3988	18.3594	18.4666	18.2859	18.3265	18.2953	18.3452	18.3014	sp|Q8CIM8|INT4_MOUSE;tr|A0A0U1RPX1|A0A0U1RPX1_MOUSE	sp|Q8CIM8|INT4_MOUSE	11;1	11;1	11;1	sp|Q8CIM8|INT4_MOUSE Integrator complex subunit 4 OS=Mus musculus OX=10090 GN=Ints4 PE=1 SV=1	2	11	11	11	11	11	11	16.2	16.2	16.2	108.19	964	964;63	11.9	1		1	1	1	1	2			1	2	4	1		1			2	1
RGAP1	17.4681	17.6614	17.6523	17.5077	17.8346	17.8489	17.4963	17.4214	17.562	sp|Q9WVM1|RGAP1_MOUSE	sp|Q9WVM1|RGAP1_MOUSE	6	6	6	sp|Q9WVM1|RGAP1_MOUSE Rac GTPase-activating protein 1 OS=Mus musculus OX=10090 GN=Racgap1 PE=1 SV=1	1	6	6	6	6	6	6	11.8	11.8	11.8	70.158	628	628	10.8					1	1	2	2	2	1				2
SKP1	21.9891	21.9884	22.0301	22.0053	22.0789	22.0914	21.9546	21.9204	21.9712	sp|Q9WTX5|SKP1_MOUSE;tr|E9PUV4|E9PUV4_MOUSE;tr|E9Q3Q7|E9Q3Q7_MOUSE	sp|Q9WTX5|SKP1_MOUSE	14;6;1	14;6;1	14;6;1	sp|Q9WTX5|SKP1_MOUSE S-phase kinase-associated protein 1 OS=Mus musculus OX=10090 GN=Skp1 PE=1 SV=3	3	14	14	14	14	14	14	88.3	88.3	88.3	18.672	163	163;96;56	9.85	14	18	2	2	1	1	2	1	1				1	1	1	1	2	3	3	2
SMC1A	21.9143	21.7775	21.8768	21.847	21.6935	21.8305	21.8869	21.9402	21.9381	sp|Q9CU62|SMC1A_MOUSE;tr|S4R179|S4R179_MOUSE	sp|Q9CU62|SMC1A_MOUSE	51;1	51;1	51;1	sp|Q9CU62|SMC1A_MOUSE Structural maintenance of chromosomes protein 1A OS=Mus musculus OX=10090 GN=Smc1a PE=1 SV=4	2	51	51	51	51	51	51	47.5	47.5	47.5	143.23	1233	1233;54	9.59	19	17	2	3		3	4	4	3	4	6	4	3	5	2	3	2	2	4	8
E9Q7L0	19.3987	19.4512	19.5276	19.61	19.3874	19.6271	19.701	19.7035	19.6072	tr|B2RXT3|B2RXT3_MOUSE;tr|E9Q7L0|E9Q7L0_MOUSE	tr|B2RXT3|B2RXT3_MOUSE;tr|E9Q7L0|E9Q7L0_MOUSE	26;26	18;18	18;18	tr|B2RXT3|B2RXT3_MOUSE Ogdhl protein OS=Mus musculus OX=10090 GN=Ogdhl PE=1 SV=1;tr|E9Q7L0|E9Q7L0_MOUSE Oxoglutarate dehydrogenase-like OS=Mus musculus OX=10090 GN=Ogdhl PE=1 SV=1	2	26	18	18	26	18	18	34.8	27.2	27.2	114.56	1010	1010;1029	13	3	3	6	1	2		2	1	1	1	1	1	1	1		1	3	3	4	4
A0A286YDV7	22.0158	21.9786	22.0583	22.0289	21.962	21.941	21.9291	21.8954	21.894	tr|A0A286YDT3|A0A286YDT3_MOUSE;sp|E9Q5C9|NOLC1_MOUSE;tr|A0A286YDV7|A0A286YDV7_MOUSE;tr|A0A286YCD1|A0A286YCD1_MOUSE;tr|A0A286YDZ1|A0A286YDZ1_MOUSE	tr|A0A286YDT3|A0A286YDT3_MOUSE;sp|E9Q5C9|NOLC1_MOUSE;tr|A0A286YDV7|A0A286YDV7_MOUSE	22;22;21;9;2	22;22;21;9;2	1;1;1;0;0	tr|A0A286YDT3|A0A286YDT3_MOUSE Nucleolar and coiled-body phosphoprotein 1 OS=Mus musculus OX=10090 GN=Nolc1 PE=1 SV=1;sp|E9Q5C9|NOLC1_MOUSE Nucleolar and coiled-body phosphoprotein 1 OS=Mus musculus OX=10090 GN=Nolc1 PE=1 SV=1;tr|A0A286YDV7|A0A286YDV7_MOUS	5	22	22	1	22	22	1	29.7	29.7	3.4	73.569	701	701;702;702;197;36	9.04	24	23	3		2	3	1	1	3	7	6	2	3	3	6	6	4	7	3	3
E9PXA4	17.1477	16.8121	17.0875	17.0766	17.0869	16.9816	17.0016	17.0468	17.2144	sp|P61600|NAA20_MOUSE;tr|Q9DB82|Q9DB82_MOUSE;tr|E9PXA4|E9PXA4_MOUSE;tr|E9PYH1|E9PYH1_MOUSE;tr|G5E8X4|G5E8X4_MOUSE;tr|E9PZX8|E9PZX8_MOUSE	sp|P61600|NAA20_MOUSE;tr|Q9DB82|Q9DB82_MOUSE;tr|E9PXA4|E9PXA4_MOUSE	5;5;3;1;1;1	5;5;3;1;1;1	5;5;3;1;1;1	sp|P61600|NAA20_MOUSE N-alpha-acetyltransferase 20 OS=Mus musculus OX=10090 GN=Naa20 PE=1 SV=1;tr|Q9DB82|Q9DB82_MOUSE N-alpha-acetyltransferase 20 OS=Mus musculus OX=10090 GN=Naa20 PE=1 SV=1;tr|E9PXA4|E9PXA4_MOUSE N-alpha-acetyltransferase 20 (Fragment) OS	6	5	5	5	5	5	5	25.8	25.8	25.8	20.368	178	178;188;111;36;61;73	14.4				1									1	1	2			1
HPDL	14.4841	14.8867	14.9398	15.0278	14.9925	14.9078	14.6315	14.6656	14.88	sp|Q8K248|HPDL_MOUSE	sp|Q8K248|HPDL_MOUSE	1	1	1	sp|Q8K248|HPDL_MOUSE 4-hydroxyphenylpyruvate dioxygenase-like protein OS=Mus musculus OX=10090 GN=Hpdl PE=2 SV=1	1	1	1	1	1	1	1	2.7	2.7	2.7	39.909	371	371	23
DPH2	13.8957	13.5807	13.6482	13.8473	13.8387	13.8225	14.0463	13.8565	13.8287	sp|Q9CR25|DPH2_MOUSE	sp|Q9CR25|DPH2_MOUSE	2	2	2	sp|Q9CR25|DPH2_MOUSE 2-(3-amino-3-carboxypropyl)histidine synthase subunit 2 OS=Mus musculus OX=10090 GN=Dph2 PE=1 SV=1	1	2	2	2	2	2	2	8.2	8.2	8.2	52.364	489	489	10.3									2	1	2	1
NF2IP	20.3807	20.4431	20.341	20.3614	20.3504	20.2554	20.327	20.2044	20.2366	sp|O09130|NF2IP_MOUSE;tr|A0A0U1RNY9|A0A0U1RNY9_MOUSE	sp|O09130|NF2IP_MOUSE	10;3	10;3	10;3	sp|O09130|NF2IP_MOUSE NFATC2-interacting protein OS=Mus musculus OX=10090 GN=Nfatc2ip PE=1 SV=1	2	10	10	10	10	10	10	41	41	41	45.121	412	412;110	6.3	5	6	3	3	4	3	2	4	3	1	1	2	1
NTAN1	10.5291	10.2476	10.4534	10.6879	10.3655	10.7841	10.6977	10.0542	10.0115	tr|D3YZ99|D3YZ99_MOUSE;sp|Q64311|NTAN1_MOUSE	tr|D3YZ99|D3YZ99_MOUSE;sp|Q64311|NTAN1_MOUSE	1;1	1;1	1;1	tr|D3YZ99|D3YZ99_MOUSE Protein N-terminal asparagine amidohydrolase OS=Mus musculus OX=10090 GN=Ntan1 PE=1 SV=2;sp|Q64311|NTAN1_MOUSE Protein N-terminal asparagine amidohydrolase OS=Mus musculus OX=10090 GN=Ntan1 PE=1 SV=3	2	1	1	1	1	1	1	7.7	7.7	7.7	30.072	272	272;310	9									1
D3Z269	20.6625	21.2487	20.6408	20.6097	20.5198	20.5846	20.5493	20.5043	20.6176	sp|P97823|LYPA1_MOUSE;tr|J3QP56|J3QP56_MOUSE;tr|D3YUG4|D3YUG4_MOUSE;tr|D3Z111|D3Z111_MOUSE;tr|D3Z269|D3Z269_MOUSE;tr|J3QQ63|J3QQ63_MOUSE	sp|P97823|LYPA1_MOUSE;tr|J3QP56|J3QP56_MOUSE;tr|D3YUG4|D3YUG4_MOUSE;tr|D3Z111|D3Z111_MOUSE;tr|D3Z269|D3Z269_MOUSE	8;7;5;5;4;1	8;7;5;5;4;1	8;7;5;5;4;1	sp|P97823|LYPA1_MOUSE Acyl-protein thioesterase 1 OS=Mus musculus OX=10090 GN=Lypla1 PE=1 SV=1;tr|J3QP56|J3QP56_MOUSE Acyl-protein thioesterase 1 OS=Mus musculus OX=10090 GN=Lypla1 PE=1 SV=1;tr|D3YUG4|D3YUG4_MOUSE Acyl-protein thioesterase 1 (Fragment) OS=	6	8	8	8	8	8	8	60.4	60.4	60.4	24.687	230	230;224;142;196;142;92	8.68	5	4		2		2	2	1	3	4	5	3	3	4	1	1	1
A2A414	17.135	17.0751	17.1507	17.1562	17.0837	17.2246	17.0248	17.0671	17.1058	sp|Q9ER73|ELP4_MOUSE;tr|A2A414|A2A414_MOUSE	sp|Q9ER73|ELP4_MOUSE;tr|A2A414|A2A414_MOUSE	8;5	8;5	8;5	sp|Q9ER73|ELP4_MOUSE Elongator complex protein 4 OS=Mus musculus OX=10090 GN=Elp4 PE=1 SV=2;tr|A2A414|A2A414_MOUSE Elongator complex protein 4 (Fragment) OS=Mus musculus OX=10090 GN=Elp4 PE=1 SV=1	2	8	8	8	8	8	8	24.2	24.2	24.2	46.325	422	422;278	13.1	2	1		1		1	1										1		1	1
CHCH5	12.7937	13.0366	12.9284	12.8023	12.9986	13.0737	12.7572	13.0121	12.5428	sp|Q9CQP3|CHCH5_MOUSE	sp|Q9CQP3|CHCH5_MOUSE	3	3	3	sp|Q9CQP3|CHCH5_MOUSE Coiled-coil-helix-coiled-coil-helix domain-containing protein 5 OS=Mus musculus OX=10090 GN=Chchd5 PE=1 SV=1	1	3	3	3	3	3	3	47.3	47.3	47.3	12.326	110	110	7.75						1	2				1
ADPRH	21.3759	21.2946	21.1328	21.2057	21.0251	21.0573	21.0487	21.063	20.9821	sp|P54923|ADPRH_MOUSE	sp|P54923|ADPRH_MOUSE	15	15	15	sp|P54923|ADPRH_MOUSE [Protein ADP-ribosylarginine] hydrolase OS=Mus musculus OX=10090 GN=Adprh PE=1 SV=1	1	15	15	15	15	15	15	53.3	53.3	53.3	40.068	362	362	7.02	10	11	3	2	1	1	1		2	2			2	2	2	1
IST1	17.0935	17.2507	17.2057	17.231	17.132	17.2596	17.3145	17.267	17.4348	sp|Q9CX00|IST1_MOUSE	sp|Q9CX00|IST1_MOUSE	6	6	6	sp|Q9CX00|IST1_MOUSE IST1 homolog OS=Mus musculus OX=10090 GN=Ist1 PE=1 SV=1	1	6	6	6	6	6	6	15.5	15.5	15.5	39.468	362	362	8.11	2	1	1						1	1					2		1
A0A452J8A5	19.6414	19.7008	19.6018	19.619	19.6827	19.5851	19.5659	19.5394	19.5649	sp|P42125|ECI1_MOUSE;tr|A0A3Q4EC00|A0A3Q4EC00_MOUSE;tr|A0A452J8A5|A0A452J8A5_MOUSE;tr|A0A3Q4EC76|A0A3Q4EC76_MOUSE	sp|P42125|ECI1_MOUSE;tr|A0A3Q4EC00|A0A3Q4EC00_MOUSE;tr|A0A452J8A5|A0A452J8A5_MOUSE	10;9;9;2	10;9;9;2	10;9;9;2	sp|P42125|ECI1_MOUSE Enoyl-CoA delta isomerase 1, mitochondrial OS=Mus musculus OX=10090 GN=Eci1 PE=1 SV=2;tr|A0A3Q4EC00|A0A3Q4EC00_MOUSE Enoyl-CoA delta isomerase 1, mitochondrial OS=Mus musculus OX=10090 GN=Eci1 PE=1 SV=1;tr|A0A452J8A5|A0A452J8A5_MOUSE E	4	10	10	10	10	10	10	47.1	47.1	47.1	32.25	289	289;248;286;128	9.65	5	4					1			1	1				1	1	1	1	1
F6T4L3	18.997	19.0496	19.0308	18.9596	19.0036	19.0571	18.9726	18.9147	18.9546	tr|Q80ZP8|Q80ZP8_MOUSE;tr|Q3TMX5|Q3TMX5_MOUSE;sp|Q9CXI5|MANF_MOUSE;tr|F6USD5|F6USD5_MOUSE;tr|F6T4L3|F6T4L3_MOUSE;tr|F7C1S6|F7C1S6_MOUSE	tr|Q80ZP8|Q80ZP8_MOUSE;tr|Q3TMX5|Q3TMX5_MOUSE;sp|Q9CXI5|MANF_MOUSE;tr|F6USD5|F6USD5_MOUSE;tr|F6T4L3|F6T4L3_MOUSE	7;7;6;4;4;3	7;7;6;4;4;3	7;7;6;4;4;3	tr|Q80ZP8|Q80ZP8_MOUSE Armet protein OS=Mus musculus OX=10090 GN=Manf PE=1 SV=1;tr|Q3TMX5|Q3TMX5_MOUSE Mesencephalic astrocyte-derived neurotrophic factor OS=Mus musculus OX=10090 GN=Manf PE=1 SV=1;sp|Q9CXI5|MANF_MOUSE Mesencephalic astrocyte-derived neuro	6	7	7	7	7	7	7	40	40	40	19.012	165	165;179;179;121;128;52	9.07	3	3	1						1				2		1	1			2	1
NH2L1	20.7661	20.7848	20.7779	20.7965	20.6688	20.7418	20.7225	20.6774	20.6926	sp|Q9D0T1|NH2L1_MOUSE	sp|Q9D0T1|NH2L1_MOUSE	7	7	7	sp|Q9D0T1|NH2L1_MOUSE NHP2-like protein 1 OS=Mus musculus OX=10090 GN=Snu13 PE=1 SV=4	1	7	7	7	7	7	7	74.2	74.2	74.2	14.173	128	128	11.7	8	7	1	1	1	1	2	1	2	1	2	2	2	2	3	2	1	3	3	3
SIN3A	19.9234	19.8205	19.8836	19.8701	19.9957	19.8598	19.8706	19.963	19.9604	sp|Q60520|SIN3A_MOUSE;tr|E9PXF9|E9PXF9_MOUSE;tr|E9Q2L1|E9Q2L1_MOUSE	sp|Q60520|SIN3A_MOUSE	21;3;1	21;3;1	21;3;1	sp|Q60520|SIN3A_MOUSE Paired amphipathic helix protein Sin3a OS=Mus musculus OX=10090 GN=Sin3a PE=1 SV=3	3	21	21	21	21	21	21	20.6	20.6	20.6	145.09	1274	1274;133;102	9.91	7	6	4	1		1	1		2	3	2	1		1	2	1		2
ODB2	19.2704	19.0645	19.0566	19.1356	19.0887	19.2639	19.3173	19.2826	19.2235	sp|P53395|ODB2_MOUSE	sp|P53395|ODB2_MOUSE	9	9	9	sp|P53395|ODB2_MOUSE Lipoamide acyltransferase component of branched-chain alpha-keto acid dehydrogenase complex, mitochondrial OS=Mus musculus OX=10090 GN=Dbt PE=1 SV=2	1	9	9	9	9	9	9	24.9	24.9	24.9	53.246	482	482	15.9			2					1				1	2		1					1
CSN7B	18.417	18.3673	18.3395	18.1467	18.4144	18.3234	18.3416	18.3033	18.9323	sp|Q8BV13|CSN7B_MOUSE;tr|D6RH36|D6RH36_MOUSE;tr|D6RI85|D6RI85_MOUSE;tr|D3Z6T8|D3Z6T8_MOUSE	sp|Q8BV13|CSN7B_MOUSE	6;1;1;1	6;1;1;1	6;1;1;1	sp|Q8BV13|CSN7B_MOUSE COP9 signalosome complex subunit 7b OS=Mus musculus OX=10090 GN=Cops7b PE=1 SV=1	4	6	6	6	6	6	6	31.1	31.1	31.1	29.689	264	264;62;103;199	8.77	1			1	2	1	1	1	1	1	1		1	1
B7ZC71	20.0634	20.0982	20.0978	20.2037	19.9584	20.1083	20.1028	20.0528	19.9635	sp|Q8BHG2|CZIB_MOUSE;tr|A2A8E2|A2A8E2_MOUSE;tr|B7ZC72|B7ZC72_MOUSE;tr|B7ZC71|B7ZC71_MOUSE;tr|A2A8E4|A2A8E4_MOUSE;tr|D6REH4|D6REH4_MOUSE	sp|Q8BHG2|CZIB_MOUSE;tr|A2A8E2|A2A8E2_MOUSE;tr|B7ZC72|B7ZC72_MOUSE;tr|B7ZC71|B7ZC71_MOUSE	8;7;6;6;2;2	8;7;6;6;2;2	8;7;6;6;2;2	sp|Q8BHG2|CZIB_MOUSE CXXC motif containing zinc binding protein OS=Mus musculus OX=10090 GN=Czib PE=1 SV=1;tr|A2A8E2|A2A8E2_MOUSE CXXC motif-containing zinc-binding protein OS=Mus musculus OX=10090 GN=Czib PE=1 SV=1;tr|B7ZC72|B7ZC72_MOUSE CXXC motif-contai	6	8	8	8	8	8	8	55	55	55	18.02	160	160;138;153;155;66;110	5	5	5						1			1	1	1			1
KHDR1	21.9961	21.667	21.8735	21.8257	21.5953	22.045	22.0869	22.0622	21.9676	sp|Q60749|KHDR1_MOUSE;sp|Q9R226|KHDR3_MOUSE;sp|Q9WU01|KHDR2_MOUSE;tr|A0A2R8VHM1|A0A2R8VHM1_MOUSE;tr|A0A087WSL3|A0A087WSL3_MOUSE;tr|A0A087WR32|A0A087WR32_MOUSE;tr|A0A2R8VJR4|A0A2R8VJR4_MOUSE	sp|Q60749|KHDR1_MOUSE	13;3;3;2;1;1;1	13;3;3;2;1;1;1	13;3;3;2;1;1;1	sp|Q60749|KHDR1_MOUSE KH domain-containing, RNA-binding, signal transduction-associated protein 1 OS=Mus musculus OX=10090 GN=Khdrbs1 PE=1 SV=2	7	13	13	13	13	13	13	31.4	31.4	31.4	48.37	443	443;346;349;126;91;92;258	7.24	11	13	1	1	1	3	1	3	5	5	4	2		1	2	1	2
IDHG1	19.8589	19.8174	19.8695	19.9591	19.9347	19.8203	19.9419	19.9407	19.9707	sp|P70404|IDHG1_MOUSE	sp|P70404|IDHG1_MOUSE	10	10	10	sp|P70404|IDHG1_MOUSE Isocitrate dehydrogenase [NAD] subunit gamma 1, mitochondrial OS=Mus musculus OX=10090 GN=Idh3g PE=1 SV=1	1	10	10	10	10	10	10	38.9	38.9	38.9	42.785	393	393	10.9	7	7										1	1		1		2	1	3	5
SMC6	13.2135	13.0012	13.0197	13.0817	13.1646	12.8645	13.1696	13.0656	13.0701	sp|Q924W5|SMC6_MOUSE;tr|A0A1W2P6F2|A0A1W2P6F2_MOUSE;tr|A0A1W2P6V7|A0A1W2P6V7_MOUSE	sp|Q924W5|SMC6_MOUSE	3;1;1	3;1;1	3;1;1	sp|Q924W5|SMC6_MOUSE Structural maintenance of chromosomes protein 6 OS=Mus musculus OX=10090 GN=Smc6 PE=1 SV=1	3	3	3	3	3	3	3	2.3	2.3	2.3	127.2	1097	1097;100;179	9						1			1			1
GID8	17.8635	17.828	17.9313	17.8509	17.867	17.8013	17.9069	17.8636	17.9229	sp|Q9D7M1|GID8_MOUSE	sp|Q9D7M1|GID8_MOUSE	3	3	3	sp|Q9D7M1|GID8_MOUSE Glucose-induced degradation protein 8 homolog OS=Mus musculus OX=10090 GN=Gid8 PE=1 SV=1	1	3	3	3	3	3	3	20.2	20.2	20.2	26.778	228	228	14.7			1					1	1	2										1
F8WGG3	19.9024	19.8874	19.8615	19.903	19.7679	19.9773	19.8341	19.8097	19.8717	sp|Q9JK81|MYG1_MOUSE;tr|F8WGG3|F8WGG3_MOUSE;tr|F7A3N3|F7A3N3_MOUSE	sp|Q9JK81|MYG1_MOUSE;tr|F8WGG3|F8WGG3_MOUSE	13;11;5	13;11;5	13;11;5	sp|Q9JK81|MYG1_MOUSE UPF0160 protein MYG1, mitochondrial OS=Mus musculus OX=10090 GN=Myg1 PE=1 SV=1;tr|F8WGG3|F8WGG3_MOUSE UPF0160 protein MYG1, mitochondrial (Fragment) OS=Mus musculus OX=10090 GN=Myg1 PE=1 SV=1	3	13	13	13	13	13	13	42.9	42.9	42.9	42.722	380	380;326;306	7.94	7	5	1			2	1	1	1	1			3	4	1	2		1		1
PRP19	22.1924	22.0663	22.1301	22.1157	22.0544	22.0088	22.1267	22.1389	22.1796	sp|Q99KP6|PRP19_MOUSE	sp|Q99KP6|PRP19_MOUSE	22	22	22	sp|Q99KP6|PRP19_MOUSE Pre-mRNA-processing factor 19 OS=Mus musculus OX=10090 GN=Prpf19 PE=1 SV=1	1	22	22	22	22	22	22	82.7	82.7	82.7	55.238	504	504	8.27	18	22	3	1	1	5	5	2	4	2	2	6	6	3	1	1	1	3	5	6
A2AQU8	15.7305	16.5411	16.394	16.403	16.4698	16.5512	16.7797	16.6803	16.8644	sp|Q9D975|SRXN1_MOUSE;tr|A2AQU8|A2AQU8_MOUSE	sp|Q9D975|SRXN1_MOUSE;tr|A2AQU8|A2AQU8_MOUSE	2;2	2;2	2;2	sp|Q9D975|SRXN1_MOUSE Sulfiredoxin-1 OS=Mus musculus OX=10090 GN=Srxn1 PE=2 SV=1;tr|A2AQU8|A2AQU8_MOUSE Sulfiredoxin OS=Mus musculus OX=10090 GN=Srxn1 PE=1 SV=1	2	2	2	2	2	2	2	24.3	24.3	24.3	14.149	136	136;155	20.2													1
D3YVP5	19.558	19.5272	19.5818	19.5878	19.4654	19.5409	19.5063	19.432	19.4795	sp|P15626|GSTM2_MOUSE;tr|D3YX76|D3YX76_MOUSE;tr|D3YVP6|D3YVP6_MOUSE;sp|Q80W21|GSTM7_MOUSE;tr|E9QAC8|E9QAC8_MOUSE;tr|D3YVP5|D3YVP5_MOUSE;tr|D3YZ29|D3YZ29_MOUSE;tr|Q8R5I6|Q8R5I6_MOUSE;tr|D3YVP9|D3YVP9_MOUSE;tr|A2AE91|A2AE91_MOUSE;sp|O35660|GSTM6_MOUSE;tr|G5E8M7|G5E8M7_MOUSE;tr|E9PVM7|E9PVM7_MOUSE;sp|P48774|GSTM5_MOUSE;tr|E9Q5L9|E9Q5L9_MOUSE;tr|E9Q024|E9Q024_MOUSE	sp|P15626|GSTM2_MOUSE;tr|D3YX76|D3YX76_MOUSE;tr|D3YVP6|D3YVP6_MOUSE;sp|Q80W21|GSTM7_MOUSE;tr|E9QAC8|E9QAC8_MOUSE;tr|D3YVP5|D3YVP5_MOUSE	10;8;6;6;5;5;4;4;3;3;3;3;2;2;1;1	4;2;1;1;0;0;0;1;0;0;0;0;1;1;1;1	4;2;1;1;0;0;0;1;0;0;0;0;1;1;1;1	sp|P15626|GSTM2_MOUSE Glutathione S-transferase Mu 2 OS=Mus musculus OX=10090 GN=Gstm2 PE=1 SV=2;tr|D3YX76|D3YX76_MOUSE Glutathione S-transferase OS=Mus musculus OX=10090 GN=Gstm2 PE=1 SV=1;tr|D3YVP6|D3YVP6_MOUSE Glutathione S-transferase Mu 7 OS=Mus muscu	16	10	4	4	10	4	4	46.3	22	22	25.716	218	218;184;181;218;193;214;119;218;154;184;218;232;215;224;69;73	9.85	2	3											2	2	1	1	1	1
Q3U422	14.2468	14.6109	14.5973	14.6124	14.5746	14.8249	14.6141	14.5089	14.411	tr|Q3U422|Q3U422_MOUSE	tr|Q3U422|Q3U422_MOUSE	4	4	3	tr|Q3U422|Q3U422_MOUSE NADH dehydrogenase [ubiquinone] flavoprotein 3, mitochondrial OS=Mus musculus OX=10090 GN=Ndufv3 PE=1 SV=1	1	4	4	3	4	4	3	11.1	11.1	6.6	50.498	468	468	11.2						1			1	1		1	1				1
PGLT1	16.3823	16.2706	16.4286	16.2383	16.5131	16.4487	16.3459	16.5525	16.4268	sp|Q8BYB9|PGLT1_MOUSE	sp|Q8BYB9|PGLT1_MOUSE	2	2	2	sp|Q8BYB9|PGLT1_MOUSE Protein O-glucosyltransferase 1 OS=Mus musculus OX=10090 GN=Poglut1 PE=1 SV=2	1	2	2	2	2	2	2	6.9	6.9	6.9	46.379	392	392	10		1																1
SAS10	19.1275	19.1507	19.1483	19.1598	19.1599	19.1056	19.2151	19.1738	19.2296	sp|Q9JI13|SAS10_MOUSE	sp|Q9JI13|SAS10_MOUSE	11	11	11	sp|Q9JI13|SAS10_MOUSE Something about silencing protein 10 OS=Mus musculus OX=10090 GN=Utp3 PE=1 SV=1	1	11	11	11	11	11	11	32.2	32.2	32.2	53.398	469	469	8.83	3	4	1	1	1	1	1			1		1	3			1	1	3	1
PSMD5	20.5217	20.4553	20.455	20.4475	20.41	20.4164	20.4957	20.4869	20.5693	sp|Q8BJY1|PSMD5_MOUSE;tr|F7BA91|F7BA91_MOUSE;sp|G3UYX5|RGS22_MOUSE	sp|Q8BJY1|PSMD5_MOUSE	21;4;1	21;4;1	21;4;1	sp|Q8BJY1|PSMD5_MOUSE 26S proteasome non-ATPase regulatory subunit 5 OS=Mus musculus OX=10090 GN=Psmd5 PE=1 SV=4	3	21	21	21	21	21	21	55.6	55.6	55.6	55.971	504	504;140;1258	10.4	9	8	1	3	1	5	1		1	3	1	1	1				1	2	1	4
A0A0G2JF16	18.7286	18.7014	18.7532	18.8557	18.5785	18.6592	18.7987	19.0852	18.7867	sp|Q8R344|CCD12_MOUSE;tr|A0A0G2JF16|A0A0G2JF16_MOUSE;tr|A0A0G2JFK6|A0A0G2JFK6_MOUSE	sp|Q8R344|CCD12_MOUSE;tr|A0A0G2JF16|A0A0G2JF16_MOUSE	6;4;2	6;4;2	6;4;2	sp|Q8R344|CCD12_MOUSE Coiled-coil domain-containing protein 12 OS=Mus musculus OX=10090 GN=Ccdc12 PE=1 SV=2;tr|A0A0G2JF16|A0A0G2JF16_MOUSE Coiled-coil domain-containing protein 12 (Fragment) OS=Mus musculus OX=10090 GN=Ccdc12 PE=1 SV=1	3	6	6	6	6	6	6	41	41	41	18.891	166	166;142;88	11.8	4	3	1															1	1
SAAL1	19.854	19.7122	19.6576	19.6792	19.4592	19.522	19.8273	19.7606	19.7881	sp|Q9D2C2|SAAL1_MOUSE	sp|Q9D2C2|SAAL1_MOUSE	7	7	7	sp|Q9D2C2|SAAL1_MOUSE Protein SAAL1 OS=Mus musculus OX=10090 GN=Saal1 PE=1 SV=1	1	7	7	7	7	7	7	18.4	18.4	18.4	52.768	474	474	9.38	1	3		1		1	2	2	2										1	1
NDUB9	16.7445	16.9442	16.8225	16.8929	16.9376	16.9215	16.7984	16.8872	16.7895	sp|Q9CQJ8|NDUB9_MOUSE	sp|Q9CQJ8|NDUB9_MOUSE	5	5	5	sp|Q9CQJ8|NDUB9_MOUSE NADH dehydrogenase [ubiquinone] 1 beta subcomplex subunit 9 OS=Mus musculus OX=10090 GN=Ndufb9 PE=1 SV=3	1	5	5	5	5	5	5	52	52	52	21.984	179	179	8.8	2	2									1	1	1		2	1
LAT1	18.1678	17.9276	17.9449	17.9483	17.6081	18.2016	17.8685	17.9455	17.4641	sp|Q9Z127|LAT1_MOUSE;sp|Q8BGK6|YLAT2_MOUSE	sp|Q9Z127|LAT1_MOUSE	3;1	3;1	3;1	sp|Q9Z127|LAT1_MOUSE Large neutral amino acids transporter small subunit 1 OS=Mus musculus OX=10090 GN=Slc7a5 PE=1 SV=2	2	3	3	3	3	3	3	7.2	7.2	7.2	55.872	512	512;515	11.8	1	2
SDE2	17.4837	17.787	17.5041	17.6005	17.6345	17.4883	17.5022	17.4515	17.5401	sp|Q8K1J5|SDE2_MOUSE	sp|Q8K1J5|SDE2_MOUSE	8	8	8	sp|Q8K1J5|SDE2_MOUSE Replication stress response regulator SDE2 OS=Mus musculus OX=10090 GN=Sde2 PE=1 SV=1	1	8	8	8	8	8	8	20.5	20.5	20.5	48.58	448	448	10.1	3	2						2	1						1	1	1	1
G3UZD6	20.2789	20.4237	20.226	20.2015	20.3015	20.3331	20.1781	20.2066	20.2708	sp|Q9ES00|UBE4B_MOUSE;tr|A0A571BD95|A0A571BD95_MOUSE;tr|A0A5F8MP95|A0A5F8MP95_MOUSE;tr|G3UZD6|G3UZD6_MOUSE;tr|G3UZM6|G3UZM6_MOUSE;tr|H7BXC2|H7BXC2_MOUSE	sp|Q9ES00|UBE4B_MOUSE;tr|A0A571BD95|A0A571BD95_MOUSE;tr|A0A5F8MP95|A0A5F8MP95_MOUSE;tr|G3UZD6|G3UZD6_MOUSE	21;21;21;18;6;2	21;21;21;18;6;2	21;21;21;18;6;2	sp|Q9ES00|UBE4B_MOUSE Ubiquitin conjugation factor E4 B OS=Mus musculus OX=10090 GN=Ube4b PE=1 SV=3;tr|A0A571BD95|A0A571BD95_MOUSE Ubiquitin conjugation factor E4 B OS=Mus musculus OX=10090 GN=Ube4b PE=1 SV=1;tr|A0A5F8MP95|A0A5F8MP95_MOUSE Ubiquitin conjug	6	21	21	21	21	21	21	26.2	26.2	26.2	133.32	1173	1173;1307;1353;998;409;128	14.4	1	5		1	1			1	4		1	5	1		1	1	5	2	5	4
HPF1	19.3583	19.2854	19.2312	19.3086	19.221	19.1191	19.3649	19.3682	19.2943	sp|Q8CFE2|HPF1_MOUSE;tr|D6RIJ8|D6RIJ8_MOUSE	sp|Q8CFE2|HPF1_MOUSE	12;3	12;3	12;3	sp|Q8CFE2|HPF1_MOUSE Histone PARylation factor 1 OS=Mus musculus OX=10090 GN=Hpf1 PE=1 SV=1	2	12	12	12	12	12	12	41.6	41.6	41.6	39.291	346	346;89	13.8	4	1				1	2	1		1				2	2	2	2	2	1	1
RUVB1	22.5376	22.4035	22.5359	22.4883	22.4275	21.9715	22.4762	22.474	22.4797	sp|P60122|RUVB1_MOUSE;tr|D3YW60|D3YW60_MOUSE	sp|P60122|RUVB1_MOUSE	22;8	22;8	22;8	sp|P60122|RUVB1_MOUSE RuvB-like 1 OS=Mus musculus OX=10090 GN=Ruvbl1 PE=1 SV=1	2	22	22	22	22	22	22	66.4	66.4	66.4	50.213	456	456;134	9.99	23	22	5	6	1	2	2	2	4	2	6	5	3	1	3	3	5	5	3	2
TWF1	19.4341	19.3642	19.3281	19.3332	19.2546	19.8047	19.3016	19.3119	19.3314	sp|Q91YR1|TWF1_MOUSE;tr|D3Z2H0|D3Z2H0_MOUSE	sp|Q91YR1|TWF1_MOUSE	15;5	12;4	12;4	sp|Q91YR1|TWF1_MOUSE Twinfilin-1 OS=Mus musculus OX=10090 GN=Twf1 PE=1 SV=2	2	15	12	12	15	12	12	46	40	40	40.079	350	350;114	7.61	4	5	1	1	2					2	1		1		2	1	1	1	1
A0A0G2JDZ9	18.3181	18.2833	18.3709	18.3308	18.2087	18.3163	18.199	18.2368	18.2451	tr|E9QKG6|E9QKG6_MOUSE;tr|E9Q804|E9Q804_MOUSE;sp|Q99NH0|ANR17_MOUSE;tr|A0A1W2P6X1|A0A1W2P6X1_MOUSE;tr|A0A0G2JDZ9|A0A0G2JDZ9_MOUSE	tr|E9QKG6|E9QKG6_MOUSE;tr|E9Q804|E9Q804_MOUSE;sp|Q99NH0|ANR17_MOUSE;tr|A0A1W2P6X1|A0A1W2P6X1_MOUSE;tr|A0A0G2JDZ9|A0A0G2JDZ9_MOUSE	18;18;18;17;17	10;10;10;9;9	10;10;10;9;9	tr|E9QKG6|E9QKG6_MOUSE Ankyrin repeat domain-containing protein 17 OS=Mus musculus OX=10090 GN=Ankrd17 PE=1 SV=1;tr|E9Q804|E9Q804_MOUSE Ankyrin repeat domain-containing protein 17 OS=Mus musculus OX=10090 GN=Ankrd17 PE=1 SV=3;sp|Q99NH0|ANR17_MOUSE Ankyrin	5	18	10	10	18	10	10	10.5	6.9	6.9	246.62	2352	2352;2602;2603;1600;2494	12.4	2	2		1	1				1			1	1	1	3	3			2
ARMC6	16.957	16.6764	16.7373	16.8657	16.8186	16.7724	16.6381	16.594	16.7287	sp|Q8BNU0|ARMC6_MOUSE	sp|Q8BNU0|ARMC6_MOUSE	4	4	4	sp|Q8BNU0|ARMC6_MOUSE Armadillo repeat-containing protein 6 OS=Mus musculus OX=10090 GN=Armc6 PE=1 SV=1	1	4	4	4	4	4	4	13.7	13.7	13.7	50.683	468	468	8.14	1		2	1	1												1
A0A087WSP0	18.0123	18.334	18.1014	18.1117	18.055	18.1858	18.0299	18.009	18.2247	sp|Q91ZU6|DYST_MOUSE;tr|S4R1P5|S4R1P5_MOUSE;tr|E9Q9X1|E9Q9X1_MOUSE;tr|A0A087WSP0|A0A087WSP0_MOUSE;tr|S4R1Y6|S4R1Y6_MOUSE;tr|A0A087WPR7|A0A087WPR7_MOUSE;tr|A0A087WRB8|A0A087WRB8_MOUSE;tr|A0A1D5RLZ3|A0A1D5RLZ3_MOUSE;tr|A0A571BGG5|A0A571BGG5_MOUSE;tr|A0A0A6YX28|A0A0A6YX28_MOUSE;tr|A0A0A6YXR1|A0A0A6YXR1_MOUSE	sp|Q91ZU6|DYST_MOUSE;tr|S4R1P5|S4R1P5_MOUSE;tr|E9Q9X1|E9Q9X1_MOUSE;tr|A0A087WSP0|A0A087WSP0_MOUSE	31;31;30;21;10;8;4;4;3;2;2	26;26;26;16;6;8;4;3;3;2;2	26;26;26;16;6;8;4;3;3;2;2	sp|Q91ZU6|DYST_MOUSE Dystonin OS=Mus musculus OX=10090 GN=Dst PE=1 SV=2;tr|S4R1P5|S4R1P5_MOUSE Dystonin OS=Mus musculus OX=10090 GN=Dst PE=1 SV=1;tr|E9Q9X1|E9Q9X1_MOUSE Dystonin OS=Mus musculus OX=10090 GN=Dst PE=1 SV=2;tr|A0A087WSP0|A0A087WSP0_MOUSE Dysto	11	31	26	26	31	26	26	5.5	4.8	4.8	834.21	7393	7393;7717;7406;5175;1638;2987;1471;1674;386;274;282	14	1	1	4	3	3	1		1	2	1		1					1	3	1	1
D3Z4N9	12.9372	13.2098	13.0519	13.1147	13.2016	12.9372	13.2135	13.305	13.1668	sp|Q922J9|FACR1_MOUSE;tr|D3Z5W6|D3Z5W6_MOUSE;tr|D3Z4N9|D3Z4N9_MOUSE;tr|D3Z072|D3Z072_MOUSE	sp|Q922J9|FACR1_MOUSE;tr|D3Z5W6|D3Z5W6_MOUSE;tr|D3Z4N9|D3Z4N9_MOUSE	3;2;2;1	3;2;2;1	3;2;2;1	sp|Q922J9|FACR1_MOUSE Fatty acyl-CoA reductase 1 OS=Mus musculus OX=10090 GN=Far1 PE=1 SV=1;tr|D3Z5W6|D3Z5W6_MOUSE Fatty acyl-CoA reductase (Fragment) OS=Mus musculus OX=10090 GN=Far1 PE=1 SV=1;tr|D3Z4N9|D3Z4N9_MOUSE Fatty acyl-CoA reductase (Fragment) OS=	4	3	3	3	3	3	3	10.1	10.1	10.1	59.434	515	515;181;206;37	10.7					1	1		1		1						1			1
TDIF1	8.8012	9.75347	9.72465	10.0919	9.72722	9.53676	9.41058	9.55935	9.2275	sp|Q99LB0|TDIF1_MOUSE	sp|Q99LB0|TDIF1_MOUSE	2	2	2	sp|Q99LB0|TDIF1_MOUSE Deoxynucleotidyltransferase terminal-interacting protein 1 OS=Mus musculus OX=10090 GN=Dnttip1 PE=1 SV=1	1	2	2	2	2	2	2	7	7	7	36.852	328	328	12		1
CKS2	17.0773	17.1694	17.2147	17.1099	17.2005	17.2352	17.2129	17.2278	17.393	sp|P56390|CKS2_MOUSE	sp|P56390|CKS2_MOUSE	4	4	3	sp|P56390|CKS2_MOUSE Cyclin-dependent kinases regulatory subunit 2 OS=Mus musculus OX=10090 GN=Cks2 PE=1 SV=1	1	4	4	3	4	4	3	65.8	65.8	57	9.8742	79	79	10.6	2	3	1	1									1							1
RBGP1	17.9256	17.7253	17.9419	17.8467	17.8004	17.883	17.7521	17.7277	17.6899	sp|A2AWA9|RBGP1_MOUSE;tr|A2AWA7|A2AWA7_MOUSE;tr|A2AWB0|A2AWB0_MOUSE;tr|A0A3Q4L343|A0A3Q4L343_MOUSE;tr|A0A0A6YWT4|A0A0A6YWT4_MOUSE;tr|A0A0A6YY35|A0A0A6YY35_MOUSE	sp|A2AWA9|RBGP1_MOUSE	7;3;2;1;1;1	7;3;2;1;1;1	7;3;2;1;1;1	sp|A2AWA9|RBGP1_MOUSE Rab GTPase-activating protein 1 OS=Mus musculus OX=10090 GN=Rabgap1 PE=1 SV=1	6	7	7	7	7	7	7	10.2	10.2	10.2	120.8	1064	1064;455;147;198;230;234	9.43	1	1	1							1	1						1
A0A140LI51	14.0735	14.2747	13.9471	14.2298	14.1895	13.9079	13.9044	13.9555	14.0574	tr|A0A140LHQ0|A0A140LHQ0_MOUSE;sp|Q8VCB2|MED25_MOUSE;tr|A0A140LHG7|A0A140LHG7_MOUSE;tr|A0A140LIH0|A0A140LIH0_MOUSE;tr|A0A140LIL1|A0A140LIL1_MOUSE;tr|A0A140LI51|A0A140LI51_MOUSE;tr|A0A140LJ84|A0A140LJ84_MOUSE;tr|A0A140LHM8|A0A140LHM8_MOUSE;sp|Q91VU8|PTOV1_MOUSE	tr|A0A140LHQ0|A0A140LHQ0_MOUSE;sp|Q8VCB2|MED25_MOUSE;tr|A0A140LHG7|A0A140LHG7_MOUSE;tr|A0A140LIH0|A0A140LIH0_MOUSE;tr|A0A140LIL1|A0A140LIL1_MOUSE;tr|A0A140LI51|A0A140LI51_MOUSE	4;4;4;3;2;2;1;1;1	4;4;4;3;2;2;1;1;1	4;4;4;3;2;2;1;1;1	tr|A0A140LHQ0|A0A140LHQ0_MOUSE Mediator of RNA polymerase II transcription subunit 25 OS=Mus musculus OX=10090 GN=Med25 PE=1 SV=1;sp|Q8VCB2|MED25_MOUSE Mediator of RNA polymerase II transcription subunit 25 OS=Mus musculus OX=10090 GN=Med25 PE=1 SV=1;tr|A0	9	4	4	4	4	4	4	8.6	8.6	8.6	77.864	742	742;745;801;599;205;242;69;103;416	17.5										1						1
A2A485	17.209	17.3454	17.3436	17.3212	17.1534	17.1969	17.3476	17.3934	17.4299	tr|Q3UH28|Q3UH28_MOUSE;tr|Q3U1M7|Q3U1M7_MOUSE;tr|A2A483|A2A483_MOUSE;tr|E9Q8D1|E9Q8D1_MOUSE;tr|A2A482|A2A482_MOUSE;tr|A2A484|A2A484_MOUSE;tr|A2A481|A2A481_MOUSE;tr|A2A480|A2A480_MOUSE;tr|A2A485|A2A485_MOUSE;tr|A2A486|A2A486_MOUSE	tr|Q3UH28|Q3UH28_MOUSE;tr|Q3U1M7|Q3U1M7_MOUSE;tr|A2A483|A2A483_MOUSE;tr|E9Q8D1|E9Q8D1_MOUSE;tr|A2A482|A2A482_MOUSE;tr|A2A484|A2A484_MOUSE;tr|A2A481|A2A481_MOUSE;tr|A2A480|A2A480_MOUSE;tr|A2A485|A2A485_MOUSE	7;7;7;7;7;7;6;6;6;2	7;7;7;7;7;7;6;6;6;2	7;7;7;7;7;7;6;6;6;2	tr|Q3UH28|Q3UH28_MOUSE Zinc finger, MYND-type-containing 8 OS=Mus musculus OX=10090 GN=Zmynd8 PE=1 SV=1;tr|Q3U1M7|Q3U1M7_MOUSE Zinc finger, MYND-type-containing 8 OS=Mus musculus OX=10090 GN=Zmynd8 PE=1 SV=1;tr|A2A483|A2A483_MOUSE Zinc finger, MYND-type-co	10	7	7	7	7	7	7	6.9	6.9	6.9	127.29	1154	1154;1174;1179;1199;1206;1235;472;492;1094;191	7.9	1		1		1	2	1	1		1				1					1
PDIA3	22.8317	23.0662	22.8877	22.7737	23.0428	23.1065	22.8239	22.9149	22.7432	sp|P27773|PDIA3_MOUSE;tr|F6Q404|F6Q404_MOUSE	sp|P27773|PDIA3_MOUSE	33;6	33;6	32;6	sp|P27773|PDIA3_MOUSE Protein disulfide-isomerase A3 OS=Mus musculus OX=10090 GN=Pdia3 PE=1 SV=2	2	33	33	32	33	33	32	68.3	68.3	65.3	56.678	505	505;124	9.9	31	31	7	5	5	7	4	3	7	9	6	5	10	13	13	10	9	8	7	4
CUL4A	15.4826	15.4837	15.2905	15.3124	15.412	15.3523	15.3825	15.2718	15.0628	sp|Q3TCH7|CUL4A_MOUSE	sp|Q3TCH7|CUL4A_MOUSE	10	1	1	sp|Q3TCH7|CUL4A_MOUSE Cullin-4A OS=Mus musculus OX=10090 GN=Cul4a PE=1 SV=1	1	10	1	1	10	1	1	16.1	3	3	87.752	759	759	20																				1
SFPQ	23.2082	23.1796	23.1316	23.1493	23.168	23.109	23.2134	23.1963	23.2382	sp|Q8VIJ6|SFPQ_MOUSE	sp|Q8VIJ6|SFPQ_MOUSE	31	31	30	sp|Q8VIJ6|SFPQ_MOUSE Splicing factor, proline- and glutamine-rich OS=Mus musculus OX=10090 GN=Sfpq PE=1 SV=1	1	31	31	30	31	31	30	48.9	48.9	48.9	75.441	699	699	7.81	37	35	7		3	3	4	6	8	7	6	7	8	5	3	1	2	1	2	4
E9PX65	17.5452	17.5261	17.4096	17.4254	17.6939	17.611	17.5756	17.6904	17.6804	sp|Q8BYL4|SYYM_MOUSE;tr|E9PX65|E9PX65_MOUSE;tr|F7BWC1|F7BWC1_MOUSE	sp|Q8BYL4|SYYM_MOUSE;tr|E9PX65|E9PX65_MOUSE	5;4;1	5;4;1	5;4;1	sp|Q8BYL4|SYYM_MOUSE Tyrosine--tRNA ligase, mitochondrial OS=Mus musculus OX=10090 GN=Yars2 PE=1 SV=2;tr|E9PX65|E9PX65_MOUSE Tyrosine--tRNA ligase OS=Mus musculus OX=10090 GN=Yars2 PE=1 SV=1	3	5	5	5	5	5	5	15	15	15	52.597	472	472;349;125	11				1	1	1							1		1
CHMP3	18.3576	18.2586	18.2234	18.1941	18.1815	17.5235	18.323	18.203	18.2564	sp|Q9CQ10|CHMP3_MOUSE;tr|A0A0N4SVS3|A0A0N4SVS3_MOUSE;tr|A0A0N4SUX9|A0A0N4SUX9_MOUSE;tr|A0A0N4SV76|A0A0N4SV76_MOUSE	sp|Q9CQ10|CHMP3_MOUSE	6;2;2;1	6;2;2;1	6;2;2;1	sp|Q9CQ10|CHMP3_MOUSE Charged multivesicular body protein 3 OS=Mus musculus OX=10090 GN=Chmp3 PE=1 SV=3	4	6	6	6	6	6	6	22.8	22.8	22.8	25.219	224	224;59;96;41	13.8		1			1		1	1					2	3	3	2			2	1
PCY1B	13.5031	13.5005	13.5959	13.8828	13.6831	13.8998	13.6877	13.4632	13.6007	sp|Q811Q9|PCY1B_MOUSE	sp|Q811Q9|PCY1B_MOUSE	4	1	1	sp|Q811Q9|PCY1B_MOUSE Choline-phosphate cytidylyltransferase B OS=Mus musculus OX=10090 GN=Pcyt1b PE=1 SV=2	1	4	1	1	4	1	1	18.2	5.4	5.4	41.9	369	369	20																			1	1
SMAD4	17.6151	17.3789	17.5587	17.5052	17.4585	17.5199	17.576	17.6109	17.5083	sp|P97471|SMAD4_MOUSE	sp|P97471|SMAD4_MOUSE	4	4	4	sp|P97471|SMAD4_MOUSE Mothers against decapentaplegic homolog 4 OS=Mus musculus OX=10090 GN=Smad4 PE=1 SV=2	1	4	4	4	4	4	4	8.5	8.5	8.5	60.341	551	551	16.5		1					1							1	1	1	1	1	1	1
FLCN	9.32301	9.18318	9.07932	9.74861	9.22123	9.80116	9.54489	9.4367	8.04231	sp|Q8QZS3|FLCN_MOUSE	sp|Q8QZS3|FLCN_MOUSE	1	1	1	sp|Q8QZS3|FLCN_MOUSE Folliculin OS=Mus musculus OX=10090 GN=Flcn PE=1 SV=1	1	1	1	1	1	1	1	2.9	2.9	2.9	64.327	579	579	19																			1
RHG35	12.9605	13.0056	12.9011	12.9394	13.002	13.0226	13.1028	12.9781	13.1733	sp|Q91YM2|RHG35_MOUSE	sp|Q91YM2|RHG35_MOUSE	2	2	2	sp|Q91YM2|RHG35_MOUSE Rho GTPase-activating protein 35 OS=Mus musculus OX=10090 GN=Arhgap35 PE=1 SV=3	1	2	2	2	2	2	2	1.2	1.2	1.2	170.39	1499	1499	9.4								1	2	1	1
AT1A1	22.3405	22.3462	22.2497	22.1918	22.1764	22.3936	22.2489	22.2701	21.9897	sp|Q8VDN2|AT1A1_MOUSE;tr|D3YYN7|D3YYN7_MOUSE;sp|Q6PIE5|AT1A2_MOUSE;sp|Q6PIC6|AT1A3_MOUSE;tr|A0A0G2JGX4|A0A0G2JGX4_MOUSE;tr|Q8VCE0|Q8VCE0_MOUSE;sp|Q9WV27|AT1A4_MOUSE	sp|Q8VDN2|AT1A1_MOUSE	36;14;14;12;12;12;9	36;14;14;12;12;12;9	30;8;8;6;6;6;4	sp|Q8VDN2|AT1A1_MOUSE Sodium/potassium-transporting ATPase subunit alpha-1 OS=Mus musculus OX=10090 GN=Atp1a1 PE=1 SV=1	7	36	36	30	36	36	30	39.7	39.7	34.5	112.98	1023	1023;947;1020;1013;1026;1053;1032	9.77	25	27	2	3	2	2	1	2	3	8	4	2	3	1	3	1	2	2	6	7
DDX49	17.0143	16.7289	16.8998	16.8797	16.9051	16.8327	16.8356	16.9254	16.9701	sp|Q4FZF3|DDX49_MOUSE	sp|Q4FZF3|DDX49_MOUSE	6	6	6	sp|Q4FZF3|DDX49_MOUSE Probable ATP-dependent RNA helicase DDX49 OS=Mus musculus OX=10090 GN=Ddx49 PE=2 SV=1	1	6	6	6	6	6	6	17.9	17.9	17.9	54.093	480	480	14.4							1	2	2		1			1				2
CCD86	17.1525	17.1774	17.1091	17.0088	17.08	17.1598	17.2164	17.1852	17.2049	sp|Q9JJ89|CCD86_MOUSE	sp|Q9JJ89|CCD86_MOUSE	3	3	3	sp|Q9JJ89|CCD86_MOUSE Coiled-coil domain-containing protein 86 OS=Mus musculus OX=10090 GN=Ccdc86 PE=1 SV=2	1	3	3	3	3	3	3	6.8	6.8	6.8	46.486	426	426	15.8	1								1
GGNB2	11.1805	11.0508	11.2298	11.2643	11.312	11.3917	11.4531	11.2702	11.41	tr|F6Y247|F6Y247_MOUSE;tr|H7BX83|H7BX83_MOUSE;sp|Q5SV77|GGNB2_MOUSE	tr|F6Y247|F6Y247_MOUSE;tr|H7BX83|H7BX83_MOUSE;sp|Q5SV77|GGNB2_MOUSE	1;1;1	1;1;1	1;1;1	tr|F6Y247|F6Y247_MOUSE Gametogenetin-binding protein 2 (Fragment) OS=Mus musculus OX=10090 GN=Ggnbp2 PE=1 SV=1;tr|H7BX83|H7BX83_MOUSE Gametogenetin-binding protein 2 OS=Mus musculus OX=10090 GN=Ggnbp2 PE=1 SV=1;sp|Q5SV77|GGNB2_MOUSE Gametogenetin-binding p	3	1	1	1	1	1	1	9.8	9.8	9.8	13.453	122	122;676;696	22
AROS	17.6608	17.6122	17.8957	17.7178	17.7875	17.6848	17.7422	17.7389	17.8614	sp|Q8C6B9|AROS_MOUSE	sp|Q8C6B9|AROS_MOUSE	2	2	2	sp|Q8C6B9|AROS_MOUSE Active regulator of SIRT1 OS=Mus musculus OX=10090 GN=Rps19bp1 PE=1 SV=1	1	2	2	2	2	2	2	21.7	21.7	21.7	15.977	143	143	9	1										1				1
D3Z2U2	21.7365	21.7581	21.8151	21.8284	21.5493	21.7804	21.7051	21.7092	21.621	tr|E9PUA7|E9PUA7_MOUSE;tr|D3Z125|D3Z125_MOUSE;tr|D3Z7X7|D3Z7X7_MOUSE;sp|Q62393|TPD52_MOUSE;tr|F8WHQ1|F8WHQ1_MOUSE;tr|D3Z637|D3Z637_MOUSE;tr|D3Z2U2|D3Z2U2_MOUSE	tr|E9PUA7|E9PUA7_MOUSE;tr|D3Z125|D3Z125_MOUSE;tr|D3Z7X7|D3Z7X7_MOUSE;sp|Q62393|TPD52_MOUSE;tr|F8WHQ1|F8WHQ1_MOUSE;tr|D3Z637|D3Z637_MOUSE;tr|D3Z2U2|D3Z2U2_MOUSE	10;9;9;9;9;8;5	10;9;9;9;9;8;5	10;9;9;9;9;8;5	tr|E9PUA7|E9PUA7_MOUSE Tumor protein D52 OS=Mus musculus OX=10090 GN=Tpd52 PE=1 SV=1;tr|D3Z125|D3Z125_MOUSE Tumor protein D52 (Fragment) OS=Mus musculus OX=10090 GN=Tpd52 PE=1 SV=1;tr|D3Z7X7|D3Z7X7_MOUSE Tumor protein D52 (Fragment) OS=Mus musculus OX=1009	7	10	10	10	10	10	10	55.7	55.7	55.7	21.133	194	194;179;206;224;247;162;77	7.62	11	9				1	3	1	1	1	3			1		2				2
LSM5	19.7988	19.7356	19.6938	19.8517	19.5984	19.7417	19.7546	19.6674	19.576	sp|P62322|LSM5_MOUSE;tr|A0A0N4SUT0|A0A0N4SUT0_MOUSE;tr|A0A0N4SVK3|A0A0N4SVK3_MOUSE	sp|P62322|LSM5_MOUSE	3;1;1	3;1;1	3;1;1	sp|P62322|LSM5_MOUSE U6 snRNA-associated Sm-like protein LSm5 OS=Mus musculus OX=10090 GN=Lsm5 PE=3 SV=2	3	3	3	3	3	3	3	79.1	79.1	79.1	9.9374	91	91;59;59	14		2																	1	2
A0A0A6YVR2	19.1427	19.1575	19.0861	19.0585	19.0018	19.0851	19.0401	18.9483	19.0489	sp|Q9CPV5|PMF1_MOUSE;tr|A0A0A6YVR2|A0A0A6YVR2_MOUSE	sp|Q9CPV5|PMF1_MOUSE;tr|A0A0A6YVR2|A0A0A6YVR2_MOUSE	4;2	4;2	4;2	sp|Q9CPV5|PMF1_MOUSE Polyamine-modulated factor 1 OS=Mus musculus OX=10090 GN=Pmf1 PE=1 SV=1;tr|A0A0A6YVR2|A0A0A6YVR2_MOUSE Polyamine-modulated factor 1 (Fragment) OS=Mus musculus OX=10090 GN=Pmf1 PE=1 SV=1	2	4	4	4	4	4	4	21.8	21.8	21.8	23.121	202	202;81	10.1		1				1	1	1	2	2	3	1	1
C1TM	22.053	22.0015	22.0554	22.1287	21.8897	22.1782	22.0269	22.0458	21.897	sp|Q3V3R1|C1TM_MOUSE	sp|Q3V3R1|C1TM_MOUSE	35	35	35	sp|Q3V3R1|C1TM_MOUSE Monofunctional C1-tetrahydrofolate synthase, mitochondrial OS=Mus musculus OX=10090 GN=Mthfd1l PE=1 SV=2	1	35	35	35	35	35	35	48.9	48.9	48.9	105.73	977	977	11.6	16	14	3	6	1	1	1	4	3	2	2	2	4	6	4	6	5	5	4	6
SRFB1	16.9051	16.7682	16.8842	16.7031	16.8566	16.8594	16.894	16.806	16.8829	sp|Q9CZ91|SRFB1_MOUSE;tr|A0A494BAY6|A0A494BAY6_MOUSE	sp|Q9CZ91|SRFB1_MOUSE	4;1	4;1	4;1	sp|Q9CZ91|SRFB1_MOUSE Serum response factor-binding protein 1 OS=Mus musculus OX=10090 GN=Srfbp1 PE=1 SV=1	2	4	4	4	4	4	4	9.8	9.8	9.8	48.745	441	441;77	6.67	1	1	1	1					1
F6V9F1	17.2227	17.0514	17.093	17.2045	17.0821	17.2237	17.0945	17.0844	16.9926	sp|P23506|PIMT_MOUSE;tr|F7D432|F7D432_MOUSE;tr|E9PWE0|E9PWE0_MOUSE;tr|E0CYV0|E0CYV0_MOUSE;tr|F6V9F1|F6V9F1_MOUSE;tr|F6TXE3|F6TXE3_MOUSE	sp|P23506|PIMT_MOUSE;tr|F7D432|F7D432_MOUSE;tr|E9PWE0|E9PWE0_MOUSE;tr|E0CYV0|E0CYV0_MOUSE;tr|F6V9F1|F6V9F1_MOUSE	6;6;6;6;3;1	6;6;6;6;3;1	6;6;6;6;3;1	sp|P23506|PIMT_MOUSE Protein-L-isoaspartate(D-aspartate) O-methyltransferase OS=Mus musculus OX=10090 GN=Pcmt1 PE=1 SV=3;tr|F7D432|F7D432_MOUSE Protein-L-isoaspartate O-methyltransferase (Fragment) OS=Mus musculus OX=10090 GN=Pcmt1 PE=1 SV=1;tr|E9PWE0|E9PW	6	6	6	6	6	6	6	40.5	40.5	40.5	24.634	227	227;271;285;286;177;111	9.2	2	2	1							1				1					2
Q3U4X8	16.1567	16.0156	16.0558	16.0573	16.2381	16.0131	16.1403	16.0667	16.1424	tr|Q3U4X8|Q3U4X8_MOUSE;tr|V9GWZ4|V9GWZ4_MOUSE;tr|E9PV36|E9PV36_MOUSE;tr|D3YUW4|D3YUW4_MOUSE	tr|Q3U4X8|Q3U4X8_MOUSE	47;12;9;6	1;1;1;1	1;1;1;1	tr|Q3U4X8|Q3U4X8_MOUSE DNA ligase OS=Mus musculus OX=10090 GN=Lig1 PE=1 SV=1	4	47	1	1	47	1	1	59.1	1.2	1.2	104.09	932	932;313;270;225	1.5	1	1
A2AAW9	22.6819	22.5278	22.6322	22.6003	22.39	22.5985	22.5051	22.4745	22.3778	sp|Q9Z0N1|IF2G_MOUSE;tr|A2AAW9|A2AAW9_MOUSE	sp|Q9Z0N1|IF2G_MOUSE;tr|A2AAW9|A2AAW9_MOUSE	22;16	22;16	7;5	sp|Q9Z0N1|IF2G_MOUSE Eukaryotic translation initiation factor 2 subunit 3, X-linked OS=Mus musculus OX=10090 GN=Eif2s3x PE=1 SV=2;tr|A2AAW9|A2AAW9_MOUSE Eukaryotic translation initiation factor 2 subunit 3, X-linked OS=Mus musculus OX=10090 GN=Eif2s3x PE=1	2	22	22	7	22	22	7	58.5	58.5	16.3	51.065	472	472;344	11.6	27	27		1	1		2	4	2	2	3	4	1	4	5	2	7	8	15	10
RPP14	17.004	16.6388	16.9595	16.9872	16.7689	16.7546	16.9221	16.8646	17.078	sp|Q9CQH8|RPP14_MOUSE	sp|Q9CQH8|RPP14_MOUSE	1	1	1	sp|Q9CQH8|RPP14_MOUSE Ribonuclease P protein subunit p14 OS=Mus musculus OX=10090 GN=Rpp14 PE=1 SV=1	1	1	1	1	1	1	1	16.4	16.4	16.4	13.565	122	122	10										1
SNUT2	19.2421	19.0371	18.9943	18.8957	19.1127	18.5076	19.055	19.0805	18.9123	sp|Q3TIX9|SNUT2_MOUSE;tr|A0A0U1RP18|A0A0U1RP18_MOUSE	sp|Q3TIX9|SNUT2_MOUSE	11;1	11;1	11;1	sp|Q3TIX9|SNUT2_MOUSE U4/U6.U5 tri-snRNP-associated protein 2 OS=Mus musculus OX=10090 GN=Usp39 PE=1 SV=2	2	11	11	11	11	11	11	24.8	24.8	24.8	65.146	564	564;65	11.2		2	2			1	2	1		1			1	1	1		1	1	1
E9Q4U7	15.4324	15.4317	15.5263	15.5676	15.3794	15.6082	15.7246	15.6827	15.5367	sp|O70566|DIAP2_MOUSE;tr|Q6W4W7|Q6W4W7_MOUSE;tr|E9Q4U7|E9Q4U7_MOUSE	sp|O70566|DIAP2_MOUSE;tr|Q6W4W7|Q6W4W7_MOUSE;tr|E9Q4U7|E9Q4U7_MOUSE	1;1;1	1;1;1	1;1;1	sp|O70566|DIAP2_MOUSE Protein diaphanous homolog 2 OS=Mus musculus OX=10090 GN=Diaph2 PE=1 SV=2;tr|Q6W4W7|Q6W4W7_MOUSE DIA3 OS=Mus musculus OX=10090 GN=Diaph2 PE=1 SV=1;tr|E9Q4U7|E9Q4U7_MOUSE Protein diaphanous homolog 2 OS=Mus musculus OX=10090 GN=Diaph2	3	1	1	1	1	1	1	1.3	1.3	1.3	124.87	1098	1098;1102;1102	22
IF2B	22.4548	22.3207	22.3399	22.2903	22.2002	22.2852	22.2423	22.2082	22.1288	sp|Q99L45|IF2B_MOUSE;tr|E0CXJ3|E0CXJ3_MOUSE	sp|Q99L45|IF2B_MOUSE	29;11	29;11	29;11	sp|Q99L45|IF2B_MOUSE Eukaryotic translation initiation factor 2 subunit 2 OS=Mus musculus OX=10090 GN=Eif2s2 PE=1 SV=1	2	29	29	29	29	29	29	76.4	76.4	76.4	38.092	331	331;118	8.1	24	28	6	4	2	2	1	1	3	1		2	2	2	6	2	2	1	3	4
GNL3	21.6618	21.5283	21.7274	21.6749	21.5359	21.5711	21.7387	21.7276	21.6211	sp|Q8CI11|GNL3_MOUSE;tr|A0A2I3BRV9|A0A2I3BRV9_MOUSE;tr|A0A2I3BPZ6|A0A2I3BPZ6_MOUSE;tr|A0A2I3BR32|A0A2I3BR32_MOUSE;tr|A0A2I3BR82|A0A2I3BR82_MOUSE;REV__sp|Q8BMK4|CKAP4_MOUSE;sp|Q5SPX1|CC157_MOUSE	sp|Q8CI11|GNL3_MOUSE	31;9;9;8;6;1;1	31;9;9;8;6;1;1	31;9;9;8;6;1;1	sp|Q8CI11|GNL3_MOUSE Guanine nucleotide-binding protein-like 3 OS=Mus musculus OX=10090 GN=Gnl3 PE=1 SV=2	7	31	31	31	31	31	31	61.7	61.7	61.7	60.786	538	538;146;156;159;136;575;718	9.86	15	15	3	1	3	3	2	3	7	5	4	3	6	4	2	2	1	1	1	4
Q9CYZ7	14.2891	14.2823	14.5351	14.4147	14.4593	14.2555	14.4007	14.4048	14.4934	sp|Q08639|TFDP1_MOUSE;tr|Q9CYZ7|Q9CYZ7_MOUSE;tr|A0A1B0GRP0|A0A1B0GRP0_MOUSE	sp|Q08639|TFDP1_MOUSE;tr|Q9CYZ7|Q9CYZ7_MOUSE	3;3;1	3;3;1	3;3;1	sp|Q08639|TFDP1_MOUSE Transcription factor Dp-1 OS=Mus musculus OX=10090 GN=Tfdp1 PE=1 SV=1;tr|Q9CYZ7|Q9CYZ7_MOUSE Transcription factor OS=Mus musculus OX=10090 GN=Tfdp1 PE=1 SV=1	3	3	3	3	3	3	3	14.4	14.4	14.4	45.23	410	410;290;183	19.5																		1	1	1
M3K4	16.1355	16.1242	16.2521	16.2559	16.0647	16.3306	16.2751	16.3534	16.4281	sp|O08648|M3K4_MOUSE	sp|O08648|M3K4_MOUSE	3	3	3	sp|O08648|M3K4_MOUSE Mitogen-activated protein kinase kinase kinase 4 OS=Mus musculus OX=10090 GN=Map3k4 PE=1 SV=2	1	3	3	3	3	3	3	2.7	2.7	2.7	179.83	1597	1597	12.7					1	1					1						1	1	1
A0A1D5RLZ6	19.3994	19.5255	19.1255	19.2641	19.409	19.4614	19.337	19.1997	19.2682	sp|Q9DCC8|TOM20_MOUSE;tr|A0A1D5RLZ6|A0A1D5RLZ6_MOUSE	sp|Q9DCC8|TOM20_MOUSE;tr|A0A1D5RLZ6|A0A1D5RLZ6_MOUSE	3;2	3;2	3;2	sp|Q9DCC8|TOM20_MOUSE Mitochondrial import receptor subunit TOM20 homolog OS=Mus musculus OX=10090 GN=Tomm20 PE=1 SV=1;tr|A0A1D5RLZ6|A0A1D5RLZ6_MOUSE Mitochondrial import receptor subunit TOM20 homolog OS=Mus musculus OX=10090 GN=Tomm20 PE=1 SV=1	2	3	3	3	3	3	3	23.4	23.4	23.4	16.284	145	145;102	10.6	1				1		1	1	2	1	1	1	1	2	1					1
CA2D3	15.8138	15.8759	15.8522	16.131	15.6228	15.7678	16.1196	17.4629	15.8467	tr|A0A286YE06|A0A286YE06_MOUSE;tr|A0A286YCT5|A0A286YCT5_MOUSE;sp|Q9Z1L5|CA2D3_MOUSE	tr|A0A286YE06|A0A286YE06_MOUSE;tr|A0A286YCT5|A0A286YCT5_MOUSE;sp|Q9Z1L5|CA2D3_MOUSE	1;1;1	1;1;1	1;1;1	tr|A0A286YE06|A0A286YE06_MOUSE Voltage-dependent calcium channel subunit alpha-2/delta-3 OS=Mus musculus OX=10090 GN=Cacna2d3 PE=4 SV=1;tr|A0A286YCT5|A0A286YCT5_MOUSE Voltage-dependent calcium channel subunit alpha-2/delta-3 OS=Mus musculus OX=10090 GN=Cac	3	1	1	1	1	1	1	6	6	6	15.205	134	134;359;1091	1	1
XRCC5	21.4852	21.4311	21.4469	21.4502	21.504	21.5596	21.3439	21.4056	21.4461	sp|P27641|XRCC5_MOUSE	sp|P27641|XRCC5_MOUSE	28	28	28	sp|P27641|XRCC5_MOUSE X-ray repair cross-complementing protein 5 OS=Mus musculus OX=10090 GN=Xrcc5 PE=1 SV=4	1	28	28	28	28	28	28	54	54	54	83.056	732	732	13.7	8	9	2	1		1	1	2	3	2	4	3	3	3	7	6	5	5	7	8
SUCB2	18.0956	18.5453	18.3635	18.3256	18.5236	17.6956	18.3314	18.5273	18.6841	sp|Q9Z2I8|SUCB2_MOUSE;tr|A0A0N4SWD1|A0A0N4SWD1_MOUSE	sp|Q9Z2I8|SUCB2_MOUSE	15;4	15;4	15;4	sp|Q9Z2I8|SUCB2_MOUSE Succinate--CoA ligase [GDP-forming] subunit beta, mitochondrial OS=Mus musculus OX=10090 GN=Suclg2 PE=1 SV=3	2	15	15	15	15	15	15	36	36	36	46.839	433	433;83	10.2	2	1	1			4	3	2	3	2	2	1	1	1			2	2	1	2
COXM2	11.2056	11.1211	11.1753	11.163	11.4771	11.3236	11.1201	10.8318	11.1411	tr|F8WHQ0|F8WHQ0_MOUSE;sp|Q8K199|COXM2_MOUSE	tr|F8WHQ0|F8WHQ0_MOUSE;sp|Q8K199|COXM2_MOUSE	1;1	1;1	1;1	tr|F8WHQ0|F8WHQ0_MOUSE COX assembly mitochondrial protein OS=Mus musculus OX=10090 GN=Cmc2 PE=1 SV=1;sp|Q8K199|COXM2_MOUSE COX assembly mitochondrial protein 2 homolog OS=Mus musculus OX=10090 GN=Cmc2 PE=3 SV=1	2	1	1	1	1	1	1	18.2	18.2	18.2	6.4752	55	55;79	24
XPO1	23.7625	23.5221	23.7606	23.743	24.0136	23.6436	23.7131	23.8131	23.7732	sp|Q6P5F9|XPO1_MOUSE;tr|F6YA11|F6YA11_MOUSE;tr|A2AKT6|A2AKT6_MOUSE	sp|Q6P5F9|XPO1_MOUSE	51;10;3	51;10;3	51;10;3	sp|Q6P5F9|XPO1_MOUSE Exportin-1 OS=Mus musculus OX=10090 GN=Xpo1 PE=1 SV=1	3	51	51	51	51	51	51	57.2	57.2	57.2	123.09	1071	1071;233;59	11.9	39	34	5	4	15	8	8	8	11	12	10	8	12	9	9	10	11	11	13	18
LORF1	18.7308	19.1413	18.9686	18.8714	18.8999	19.5963	18.9786	18.9355	18.9642	sp|P11260|LORF1_MOUSE	sp|P11260|LORF1_MOUSE	14	14	14	sp|P11260|LORF1_MOUSE LINE-1 retrotransposable element ORF1 protein OS=Mus musculus OX=10090 GN=Lire1 PE=1 SV=2	1	14	14	14	14	14	14	33.6	33.6	33.6	41.226	357	357	8.77	5	4	2	3						1	1		1	2	2	1
KIFA3	13.0282	13.5962	13.1763	13.3626	13.0637	13.1782	13.4102	13.1702	12.9315	sp|P70188|KIFA3_MOUSE	sp|P70188|KIFA3_MOUSE	3	2	2	sp|P70188|KIFA3_MOUSE Kinesin-associated protein 3 OS=Mus musculus OX=10090 GN=Kifap3 PE=1 SV=1	1	3	2	2	3	2	2	4.9	4	4	91.29	793	793	15.5								1
A8Y5E9	18.0427	17.9755	17.9854	18.0453	17.8736	17.9987	17.9549	17.9218	17.889	sp|Q505B7|ARCH_MOUSE;tr|B2KGA7|B2KGA7_MOUSE;tr|A8Y5E9|A8Y5E9_MOUSE	sp|Q505B7|ARCH_MOUSE;tr|B2KGA7|B2KGA7_MOUSE;tr|A8Y5E9|A8Y5E9_MOUSE	4;4;2	4;4;2	4;4;2	sp|Q505B7|ARCH_MOUSE Protein archease OS=Mus musculus OX=10090 GN=Zbtb8os PE=1 SV=2;tr|B2KGA7|B2KGA7_MOUSE Protein archease OS=Mus musculus OX=10090 GN=Zbtb8os PE=1 SV=1;tr|A8Y5E9|A8Y5E9_MOUSE Protein archease OS=Mus musculus OX=10090 GN=Zbtb8os PE=1 SV=1	3	4	4	4	4	4	4	27.4	27.4	27.4	19.727	168	168;167;136	13.2	1	1											1	1			2	2	1
E9PXY8	22.96	22.8029	22.9593	22.9095	22.8523	22.9172	22.7714	22.8399	22.7652	tr|E9PXY8|E9PXY8_MOUSE;tr|G3UWR8|G3UWR8_MOUSE	tr|E9PXY8|E9PXY8_MOUSE	55;14	55;14	1;0	tr|E9PXY8|E9PXY8_MOUSE Ubiquitin carboxyl-terminal hydrolase 7 OS=Mus musculus OX=10090 GN=Usp7 PE=1 SV=1	2	55	55	1	55	55	1	59.2	59.2	1.2	132.85	1143	1143;327	10.1	28	21	3	5	9	13	13	11	10	10	6	6	4	9	9	6	5	4	9	5
RS28	20.2047	20.0935	20.0728	19.9712	19.9503	19.933	20.1039	20.0575	20.1889	tr|G3UYV7|G3UYV7_MOUSE;sp|P62858|RS28_MOUSE	tr|G3UYV7|G3UYV7_MOUSE;sp|P62858|RS28_MOUSE	5;5	5;5	5;5	tr|G3UYV7|G3UYV7_MOUSE 40S ribosomal protein S28 (Fragment) OS=Mus musculus OX=10090 GN=Rps28 PE=1 SV=1;sp|P62858|RS28_MOUSE 40S ribosomal protein S28 OS=Mus musculus OX=10090 GN=Rps28 PE=1 SV=1	2	5	5	5	5	5	5	69.6	69.6	69.6	6.3442	56	56;69	4.95	7	7	13	3	1	1	1
SRSF7	20.7671	21.0081	20.8713	20.8935	20.6921	20.7897	20.8334	20.7627	20.7738	tr|A0A3Q4EH04|A0A3Q4EH04_MOUSE;tr|A0A3Q4L335|A0A3Q4L335_MOUSE;tr|A0A3Q4L393|A0A3Q4L393_MOUSE;sp|Q8BL97|SRSF7_MOUSE;tr|A0A3Q4EGP0|A0A3Q4EGP0_MOUSE	tr|A0A3Q4EH04|A0A3Q4EH04_MOUSE;tr|A0A3Q4L335|A0A3Q4L335_MOUSE;tr|A0A3Q4L393|A0A3Q4L393_MOUSE;sp|Q8BL97|SRSF7_MOUSE	11;11;11;11;4	11;11;11;11;4	10;10;10;10;4	tr|A0A3Q4EH04|A0A3Q4EH04_MOUSE Serine/arginine-rich-splicing factor 7 OS=Mus musculus OX=10090 GN=Srsf7 PE=4 SV=1;tr|A0A3Q4L335|A0A3Q4L335_MOUSE Serine/arginine-rich-splicing factor 7 OS=Mus musculus OX=10090 GN=Srsf7 PE=4 SV=1;tr|A0A3Q4L393|A0A3Q4L393_MOU	5	11	11	10	11	11	10	59.9	59.9	59.9	15.763	137	137;215;235;267;154	7.27	10	10	5	2		2	2	1		2	1								1	1
EIF3G	22.1572	22.1308	22.1272	22.0841	22.0287	22.1544	22.0672	21.9775	22.0775	sp|Q9Z1D1|EIF3G_MOUSE	sp|Q9Z1D1|EIF3G_MOUSE	25	25	25	sp|Q9Z1D1|EIF3G_MOUSE Eukaryotic translation initiation factor 3 subunit G OS=Mus musculus OX=10090 GN=Eif3g PE=1 SV=2	1	25	25	25	25	25	25	74.7	74.7	74.7	35.638	320	320	9.01	22	20	1	1	1	2	4	2	4	7	7	2	3	4	3	2	2	4	3	6
TBA3	16.6679	15.9636	16.141	16.4115	17.0353	16.0896	16.6251	16.3885	16.4194	sp|P05214|TBA3_MOUSE	sp|P05214|TBA3_MOUSE	24	3	3	sp|P05214|TBA3_MOUSE Tubulin alpha-3 chain OS=Mus musculus OX=10090 GN=Tuba3a PE=1 SV=1	1	24	3	3	24	3	3	62.2	9.8	9.8	49.959	450	450	8.71	1							2	3								1
TM1L2	13.1718	13.2728	13.0193	13.1187	13.3688	13.0857	13.0568	12.8268	13.1039	tr|Q5SXA5|Q5SXA5_MOUSE;tr|Q5SXA4|Q5SXA4_MOUSE;sp|Q5SRX1|TM1L2_MOUSE	tr|Q5SXA5|Q5SXA5_MOUSE;tr|Q5SXA4|Q5SXA4_MOUSE;sp|Q5SRX1|TM1L2_MOUSE	1;1;1	1;1;1	1;1;1	tr|Q5SXA5|Q5SXA5_MOUSE TOM1-like protein 2 OS=Mus musculus OX=10090 GN=Tom1l2 PE=1 SV=1;tr|Q5SXA4|Q5SXA4_MOUSE TOM1-like protein 2 OS=Mus musculus OX=10090 GN=Tom1l2 PE=1 SV=1;sp|Q5SRX1|TM1L2_MOUSE TOM1-like protein 2 OS=Mus musculus OX=10090 GN=Tom1l2 PE=	3	1	1	1	1	1	1	4.2	4.2	4.2	50.069	457	457;462;507	19																			1
A0A0H2UH27	22.2595	22.2357	22.3423	22.3143	22.265	22.247	22.1711	22.2125	22.1986	sp|Q61584|FXR1_MOUSE;tr|A0A0G2JEP0|A0A0G2JEP0_MOUSE;tr|A0A0H2UH27|A0A0H2UH27_MOUSE;tr|A0A0G2JGL6|A0A0G2JGL6_MOUSE	sp|Q61584|FXR1_MOUSE;tr|A0A0G2JEP0|A0A0G2JEP0_MOUSE;tr|A0A0H2UH27|A0A0H2UH27_MOUSE	34;32;25;7	34;32;25;7	32;30;23;7	sp|Q61584|FXR1_MOUSE Fragile X mental retardation syndrome-related protein 1 OS=Mus musculus OX=10090 GN=Fxr1 PE=1 SV=2;tr|A0A0G2JEP0|A0A0G2JEP0_MOUSE Fragile X mental retardation syndrome-related protein 1 OS=Mus musculus OX=10090 GN=Fxr1 PE=1 SV=1;tr|A0A	4	34	34	32	34	34	32	56.1	56.1	53.8	76.221	677	677;568;454;133	11	25	26	5	2	1	2		5	6	2	2	5	9	4	7	3	5	11	8	9
TAM41	15.4857	15.5541	15.6734	15.5859	15.4042	15.5613	15.5203	15.4425	15.413	tr|D6RGT1|D6RGT1_MOUSE;tr|G3UWL8|G3UWL8_MOUSE;tr|G5E881|G5E881_MOUSE;sp|Q3TUH1|TAM41_MOUSE	tr|D6RGT1|D6RGT1_MOUSE;tr|G3UWL8|G3UWL8_MOUSE;tr|G5E881|G5E881_MOUSE;sp|Q3TUH1|TAM41_MOUSE	1;1;1;1	1;1;1;1	1;1;1;1	tr|D6RGT1|D6RGT1_MOUSE Phosphatidate cytidylyltransferase, mitochondrial OS=Mus musculus OX=10090 GN=Tamm41 PE=1 SV=1;tr|G3UWL8|G3UWL8_MOUSE Phosphatidate cytidylyltransferase, mitochondrial (Fragment) OS=Mus musculus OX=10090 GN=Tamm41 PE=1 SV=8;tr|G5E881	4	1	1	1	1	1	1	13.4	13.4	13.4	16.254	149	149;221;337;337	22
D3YVI6	19.368	19.3322	19.3762	19.4509	19.2846	19.3602	19.3589	19.3281	19.1432	sp|Q9CZ04|CSN7A_MOUSE;tr|D3Z440|D3Z440_MOUSE;tr|D3YVI6|D3YVI6_MOUSE;tr|D3Z0S0|D3Z0S0_MOUSE	sp|Q9CZ04|CSN7A_MOUSE;tr|D3Z440|D3Z440_MOUSE;tr|D3YVI6|D3YVI6_MOUSE	9;8;5;1	9;8;5;1	9;8;5;1	sp|Q9CZ04|CSN7A_MOUSE COP9 signalosome complex subunit 7a OS=Mus musculus OX=10090 GN=Cops7a PE=1 SV=2;tr|D3Z440|D3Z440_MOUSE COP9 signalosome complex subunit 7a (Fragment) OS=Mus musculus OX=10090 GN=Cops7a PE=1 SV=8;tr|D3YVI6|D3YVI6_MOUSE COP9 signalosom	4	9	9	9	9	9	9	51.6	51.6	51.6	30.224	275	275;226;176;79	8.79	2	2	1	1	3	2	4	4	4	4	1				3					1
F118A	15.0631	15.5062	15.0646	15.2653	15.2413	15.2483	15.0921	15.2137	15.3	sp|Q91YN1|F118A_MOUSE	sp|Q91YN1|F118A_MOUSE	3	3	3	sp|Q91YN1|F118A_MOUSE Protein FAM118A OS=Mus musculus OX=10090 GN=Fam118a PE=1 SV=1	1	3	3	3	3	3	3	10.1	10.1	10.1	40.474	357	357	5	1	1						1	1
PNPT1	19.5345	19.4565	19.5298	19.5157	19.6629	19.5395	19.5803	19.5634	19.6091	sp|Q8K1R3|PNPT1_MOUSE	sp|Q8K1R3|PNPT1_MOUSE	17	17	17	sp|Q8K1R3|PNPT1_MOUSE Polyribonucleotide nucleotidyltransferase 1, mitochondrial OS=Mus musculus OX=10090 GN=Pnpt1 PE=1 SV=1	1	17	17	17	17	17	17	27.8	27.8	27.8	85.682	783	783	9.45	6	4		1	1	1	1			1	3	1	1	2			1	1	1	2
GLD2	13.5837	13.6591	13.8481	13.503	13.8004	13.4937	13.6934	13.6072	13.7267	sp|Q91YI6|GLD2_MOUSE	sp|Q91YI6|GLD2_MOUSE	1	1	1	sp|Q91YI6|GLD2_MOUSE Poly(A) RNA polymerase GLD2 OS=Mus musculus OX=10090 GN=Tent2 PE=1 SV=1	1	1	1	1	1	1	1	2.9	2.9	2.9	55.933	484	484	3			1
ODPB	21.4383	21.349	21.3564	21.3868	21.3331	21.3835	21.4904	21.4314	21.4164	sp|Q9D051|ODPB_MOUSE	sp|Q9D051|ODPB_MOUSE	14	14	14	sp|Q9D051|ODPB_MOUSE Pyruvate dehydrogenase E1 component subunit beta, mitochondrial OS=Mus musculus OX=10090 GN=Pdhb PE=1 SV=1	1	14	14	14	14	14	14	54	54	54	38.937	359	359	11.2	12	10	2				1	5	6	5	5	6	6	13	13	8	3	3	2
ZN706	17.2613	17.2462	17.1306	17.1075	17.0547	17.7398	17.2418	17.0476	17.1235	sp|Q9D115|ZN706_MOUSE	sp|Q9D115|ZN706_MOUSE	1	1	1	sp|Q9D115|ZN706_MOUSE Zinc finger protein 706 OS=Mus musculus OX=10090 GN=Znf706 PE=1 SV=1	1	1	1	1	1	1	1	14.5	14.5	14.5	8.4977	76	76	13		1
SMG7	17.81	18.1481	17.8531	17.8248	17.8982	17.9398	17.897	17.7613	17.8754	sp|Q5RJH6|SMG7_MOUSE	sp|Q5RJH6|SMG7_MOUSE	1	1	1	sp|Q5RJH6|SMG7_MOUSE Protein SMG7 OS=Mus musculus OX=10090 GN=Smg7 PE=2 SV=1	1	1	1	1	1	1	1	1.7	1.7	1.7	126.84	1138	1138	21.5																				1
TCP4	20.4217	20.5154	20.5462	20.5136	20.458	20.7906	20.514	20.3972	20.5274	sp|P11031|TCP4_MOUSE	sp|P11031|TCP4_MOUSE	9	9	9	sp|P11031|TCP4_MOUSE Activated RNA polymerase II transcriptional coactivator p15 OS=Mus musculus OX=10090 GN=Sub1 PE=1 SV=3	1	9	9	9	9	9	9	56.7	56.7	56.7	14.427	127	127	9.26	8	9	1						1	3	2								1
SPDLY	14.9576	14.5675	14.7125	14.4644	15.1005	14.7548	14.7855	14.6584	14.8535	sp|Q923A2|SPDLY_MOUSE	sp|Q923A2|SPDLY_MOUSE	2	2	2	sp|Q923A2|SPDLY_MOUSE Protein Spindly OS=Mus musculus OX=10090 GN=Spdl1 PE=1 SV=2	1	2	2	2	2	2	2	5.6	5.6	5.6	70.236	608	608	15.5														1			1
E0CYA9	16.2448	16.2365	16.2641	16.2826	16.2425	16.2883	16.3891	16.2577	16.3918	sp|Q9CQ36|DPOE4_MOUSE;tr|E0CYA9|E0CYA9_MOUSE	sp|Q9CQ36|DPOE4_MOUSE;tr|E0CYA9|E0CYA9_MOUSE	3;2	3;2	2;1	sp|Q9CQ36|DPOE4_MOUSE DNA polymerase epsilon subunit 4 OS=Mus musculus OX=10090 GN=Pole4 PE=1 SV=1;tr|E0CYA9|E0CYA9_MOUSE DNA polymerase epsilon subunit 4 OS=Mus musculus OX=10090 GN=Pole4 PE=1 SV=1	2	3	3	2	2	2	2	57.6	57.6	26.3	12.24	118	118;119	11	3															1
A0A0A6YWN9	16.2766	16.6217	16.3348	16.3574	16.3735	16.4717	16.4129	16.2981	16.408	tr|E9Q9M5|E9Q9M5_MOUSE;tr|A0A0A6YWX1|A0A0A6YWX1_MOUSE;tr|J3KMM1|J3KMM1_MOUSE;sp|Q3UJD6|UBP19_MOUSE;tr|A0A0A6YWN9|A0A0A6YWN9_MOUSE	tr|E9Q9M5|E9Q9M5_MOUSE;tr|A0A0A6YWX1|A0A0A6YWX1_MOUSE;tr|J3KMM1|J3KMM1_MOUSE;sp|Q3UJD6|UBP19_MOUSE;tr|A0A0A6YWN9|A0A0A6YWN9_MOUSE	5;5;5;5;3	5;5;5;5;3	5;5;5;5;3	tr|E9Q9M5|E9Q9M5_MOUSE Ubiquitin carboxyl-terminal hydrolase 19 OS=Mus musculus OX=10090 GN=Usp19 PE=1 SV=1;tr|A0A0A6YWX1|A0A0A6YWX1_MOUSE Ubiquitin carboxyl-terminal hydrolase 19 OS=Mus musculus OX=10090 GN=Usp19 PE=1 SV=1;tr|J3KMM1|J3KMM1_MOUSE Ubiquitin	5	5	5	5	5	5	5	4.5	4.5	4.5	143.45	1299	1299;1322;1324;1360;991	15.8										1	1		2					1	1	1
H3BK33	15.6278	15.7423	15.7216	15.6545	15.9783	15.7834	15.7474	15.8591	16.0566	sp|Q80YQ2|MED23_MOUSE;tr|F8WJB0|F8WJB0_MOUSE;tr|E9QNV2|E9QNV2_MOUSE;tr|H3BK33|H3BK33_MOUSE;tr|H3BJ42|H3BJ42_MOUSE	sp|Q80YQ2|MED23_MOUSE;tr|F8WJB0|F8WJB0_MOUSE;tr|E9QNV2|E9QNV2_MOUSE;tr|H3BK33|H3BK33_MOUSE	5;5;5;3;2	5;5;5;3;2	5;5;5;3;2	sp|Q80YQ2|MED23_MOUSE Mediator of RNA polymerase II transcription subunit 23 OS=Mus musculus OX=10090 GN=Med23 PE=1 SV=2;tr|F8WJB0|F8WJB0_MOUSE Mediator of RNA polymerase II transcription subunit 23 OS=Mus musculus OX=10090 GN=Med23 PE=1 SV=1;tr|E9QNV2|E9Q	5	5	5	5	5	5	5	4.6	4.6	4.6	156.09	1367	1367;1370;1376;1010;234	9.64			1	1	1	1		1	1	1	1	1				1
A3KGK7	19.0326	18.5584	18.7274	18.817	18.5441	18.5189	18.8522	18.8865	18.7349	sp|Q8C166|CPNE1_MOUSE;tr|B7ZCP4|B7ZCP4_MOUSE;tr|B7ZCP6|B7ZCP6_MOUSE;tr|E9Q806|E9Q806_MOUSE;tr|B7ZCP7|B7ZCP7_MOUSE;tr|B7ZCP5|B7ZCP5_MOUSE;tr|A3KGK7|A3KGK7_MOUSE;tr|V9GWY2|V9GWY2_MOUSE;tr|V9GX86|V9GX86_MOUSE;tr|B7ZCP8|B7ZCP8_MOUSE;tr|F6R587|F6R587_MOUSE;tr|V9GXM6|V9GXM6_MOUSE	sp|Q8C166|CPNE1_MOUSE;tr|B7ZCP4|B7ZCP4_MOUSE;tr|B7ZCP6|B7ZCP6_MOUSE;tr|E9Q806|E9Q806_MOUSE;tr|B7ZCP7|B7ZCP7_MOUSE;tr|B7ZCP5|B7ZCP5_MOUSE;tr|A3KGK7|A3KGK7_MOUSE	15;13;10;10;9;8;8;7;6;6;3;1	15;13;10;10;9;8;8;7;6;6;3;1	14;12;9;9;8;7;7;6;5;5;3;1	sp|Q8C166|CPNE1_MOUSE Copine-1 OS=Mus musculus OX=10090 GN=Cpne1 PE=1 SV=1;tr|B7ZCP4|B7ZCP4_MOUSE Copine-1 OS=Mus musculus OX=10090 GN=Cpne1 PE=1 SV=1;tr|B7ZCP6|B7ZCP6_MOUSE Copine-1 (Fragment) OS=Mus musculus OX=10090 GN=Cpne1 PE=1 SV=2;tr|E9Q806|E9Q806_M	12	15	15	14	15	15	14	36.2	36.2	34.5	58.886	536	536;480;230;350;178;325;378;161;123;127;211;197	14.1	1	3						1		2		1	1	2	3	2	2	4	2	2
NOC2L	20.8765	20.7777	20.7437	20.6876	20.8346	20.6376	20.7765	20.7861	20.7904	sp|Q9WV70|NOC2L_MOUSE	sp|Q9WV70|NOC2L_MOUSE	14	14	3	sp|Q9WV70|NOC2L_MOUSE Nucleolar complex protein 2 homolog OS=Mus musculus OX=10090 GN=Noc2l PE=1 SV=2	1	14	14	3	14	14	3	20.1	20.1	4	85.423	747	747	6.94	7	9	2	1	3	4	1	3	4	2	1		3	3	1		2
RL39	17.6584	17.9666	17.6589	17.8683	17.6577	17.6859	17.7423	17.6546	17.7891	sp|P62892|RL39_MOUSE	sp|P62892|RL39_MOUSE	1	1	1	sp|P62892|RL39_MOUSE 60S ribosomal protein L39 OS=Mus musculus OX=10090 GN=Rpl39 PE=1 SV=2	1	1	1	1	1	1	1	19.6	19.6	19.6	6.4066	51	51	7.17	2	1										1	1	1
LST8	13.4827	13.5251	13.454	13.3869	13.5599	13.5266	13.4978	13.273	13.3447	tr|A0A3Q4L2Y8|A0A3Q4L2Y8_MOUSE;tr|A0A3Q4EC26|A0A3Q4EC26_MOUSE;tr|A0A3Q4L2V5|A0A3Q4L2V5_MOUSE;sp|Q9DCJ1|LST8_MOUSE	tr|A0A3Q4L2Y8|A0A3Q4L2Y8_MOUSE;tr|A0A3Q4EC26|A0A3Q4EC26_MOUSE;tr|A0A3Q4L2V5|A0A3Q4L2V5_MOUSE;sp|Q9DCJ1|LST8_MOUSE	2;2;2;2	2;2;2;2	2;2;2;2	tr|A0A3Q4L2Y8|A0A3Q4L2Y8_MOUSE Target of rapamycin complex subunit LST8 (Fragment) OS=Mus musculus OX=10090 GN=Mlst8 PE=1 SV=1;tr|A0A3Q4EC26|A0A3Q4EC26_MOUSE Target of rapamycin complex subunit LST8 OS=Mus musculus OX=10090 GN=Mlst8 PE=1 SV=1;tr|A0A3Q4L2V5	4	2	2	2	2	2	2	19.7	19.7	19.7	26.255	238	238;260;271;326	14									1										1
DIDO1	18.2601	18.2649	18.2386	18.1806	18.3883	18.3722	18.3726	18.3729	18.3591	sp|Q8C9B9|DIDO1_MOUSE;tr|A0A0R4J0L7|A0A0R4J0L7_MOUSE	sp|Q8C9B9|DIDO1_MOUSE	9;4	9;4	9;4	sp|Q8C9B9|DIDO1_MOUSE Death-inducer obliterator 1 OS=Mus musculus OX=10090 GN=Dido1 PE=1 SV=4	2	9	9	9	9	9	9	5.1	5.1	5.1	247.17	2256	2256;643	10.2	2	1	1			1			1	1	1	1			2		2
PECA1	17.6384	17.735	17.6953	17.7454	17.9934	17.8649	17.6306	17.7547	17.488	tr|B1ARB3|B1ARB3_MOUSE;sp|Q08481|PECA1_MOUSE;tr|B1ARA9|B1ARA9_MOUSE	tr|B1ARB3|B1ARB3_MOUSE;sp|Q08481|PECA1_MOUSE	6;6;2	6;6;2	6;6;2	tr|B1ARB3|B1ARB3_MOUSE Platelet endothelial cell adhesion molecule OS=Mus musculus OX=10090 GN=Pecam1 PE=1 SV=1;sp|Q08481|PECA1_MOUSE Platelet endothelial cell adhesion molecule OS=Mus musculus OX=10090 GN=Pecam1 PE=1 SV=1	3	6	6	6	6	6	6	15.2	15.2	15.2	81.917	732	732;727;317	7	2	1				1	1	1			1		1	1
D3YVJ6	21.0738	21.0888	21.0825	21.0629	20.9023	21.0026	20.9862	20.9693	20.9283	sp|Q7TNV0|DEK_MOUSE;tr|E9Q8Y1|E9Q8Y1_MOUSE;tr|D3YVJ6|D3YVJ6_MOUSE	sp|Q7TNV0|DEK_MOUSE;tr|E9Q8Y1|E9Q8Y1_MOUSE;tr|D3YVJ6|D3YVJ6_MOUSE	15;11;11	15;11;11	15;11;11	sp|Q7TNV0|DEK_MOUSE Protein DEK OS=Mus musculus OX=10090 GN=Dek PE=1 SV=1;tr|E9Q8Y1|E9Q8Y1_MOUSE Protein DEK (Fragment) OS=Mus musculus OX=10090 GN=Dek PE=1 SV=1;tr|D3YVJ6|D3YVJ6_MOUSE Protein DEK (Fragment) OS=Mus musculus OX=10090 GN=Dek PE=1 SV=1	3	15	15	15	15	15	15	36.1	36.1	36.1	43.158	380	380;202;258	10.4	10	12	3	1	1	3	3	4	6	2	4	4	5	1	1	1	5	6	3	1
RPA49	15.49	15.4266	15.3632	15.3136	15.3498	15.35	15.4275	15.4989	15.4219	tr|G8JL51|G8JL51_MOUSE;sp|Q8K202|RPA49_MOUSE	tr|G8JL51|G8JL51_MOUSE;sp|Q8K202|RPA49_MOUSE	4;4	4;4	4;4	tr|G8JL51|G8JL51_MOUSE DNA-directed RNA polymerase I subunit RPA49 (Fragment) OS=Mus musculus OX=10090 GN=Polr1e PE=1 SV=1;sp|Q8K202|RPA49_MOUSE DNA-directed RNA polymerase I subunit RPA49 OS=Mus musculus OX=10090 GN=Polr1e PE=1 SV=2	2	4	4	4	4	4	4	10.3	10.3	10.3	45.828	407	407;482	8.75	1				1	1
FABPH	20.057	20.4978	20.7969	20.8389	20.362	20.6597	20.4833	20.5855	19.9671	sp|P11404|FABPH_MOUSE	sp|P11404|FABPH_MOUSE	9	9	9	sp|P11404|FABPH_MOUSE Fatty acid-binding protein, heart OS=Mus musculus OX=10090 GN=Fabp3 PE=1 SV=5	1	9	9	9	9	9	9	75.9	75.9	75.9	14.819	133	133	10.7	5	5					1		3	1	1	1		1			1	2	1	2
POGZ	17.0937	17.0614	16.9962	16.9541	16.9039	16.873	17.0593	17.0999	17.0324	tr|D3YUW8|D3YUW8_MOUSE;tr|D3YUX1|D3YUX1_MOUSE;tr|Q0VGT3|Q0VGT3_MOUSE;sp|Q8BZH4|POGZ_MOUSE	tr|D3YUW8|D3YUW8_MOUSE;tr|D3YUX1|D3YUX1_MOUSE;tr|Q0VGT3|Q0VGT3_MOUSE;sp|Q8BZH4|POGZ_MOUSE	11;11;11;11	11;11;11;11	11;11;11;11	tr|D3YUW8|D3YUW8_MOUSE Pogo transposable element with ZNF domain OS=Mus musculus OX=10090 GN=Pogz PE=1 SV=1;tr|D3YUX1|D3YUX1_MOUSE Pogo transposable element with ZNF domain OS=Mus musculus OX=10090 GN=Pogz PE=1 SV=1;tr|Q0VGT3|Q0VGT3_MOUSE Pogo transposable	4	11	11	11	11	11	11	10.7	10.7	10.7	144.86	1314	1314;1356;1400;1409	15.3	1							1	1	1		1	1	1		1	1	2		2
ATAD2	19.1888	19.2648	19.218	19.21	19.0732	19.3229	19.1475	19.1599	19.2326	tr|G3X963|G3X963_MOUSE;sp|Q8CDM1|ATAD2_MOUSE	tr|G3X963|G3X963_MOUSE;sp|Q8CDM1|ATAD2_MOUSE	15;13	15;13	14;12	tr|G3X963|G3X963_MOUSE ATPase family AAA domain-containing protein 2 OS=Mus musculus OX=10090 GN=Atad2 PE=1 SV=1;sp|Q8CDM1|ATAD2_MOUSE ATPase family AAA domain-containing protein 2 OS=Mus musculus OX=10090 GN=Atad2 PE=1 SV=1	2	15	15	14	15	15	14	17.8	17.8	17.2	155.28	1364	1364;1040	16.1	2		1		1			1			2					1	2	1	1	2
TMA7	18.407	18.223	18.176	18.0432	18.2303	18.1852	18.2829	18.1594	18.3997	sp|Q8K003|TMA7_MOUSE	sp|Q8K003|TMA7_MOUSE	2	2	2	sp|Q8K003|TMA7_MOUSE Translation machinery-associated protein 7 OS=Mus musculus OX=10090 GN=Tma7 PE=3 SV=1	1	2	2	2	2	2	2	25	25	25	7.0662	64	64	13.5	2	2																	1	1
A0A494B929	17.34	17.1795	17.3655	17.2748	17.4112	17.2843	17.2231	17.3648	17.4427	tr|F8WHS8|F8WHS8_MOUSE;tr|G3UWE3|G3UWE3_MOUSE;sp|Q8C5D8|PIAS2_MOUSE;tr|A0A494B929|A0A494B929_MOUSE	tr|F8WHS8|F8WHS8_MOUSE;tr|G3UWE3|G3UWE3_MOUSE;sp|Q8C5D8|PIAS2_MOUSE;tr|A0A494B929|A0A494B929_MOUSE	4;4;4;2	4;4;4;2	3;3;3;2	tr|F8WHS8|F8WHS8_MOUSE E3 SUMO-protein ligase PIAS2 OS=Mus musculus OX=10090 GN=Pias2 PE=1 SV=1;tr|G3UWE3|G3UWE3_MOUSE E3 SUMO-protein ligase PIAS2 OS=Mus musculus OX=10090 GN=Pias2 PE=1 SV=1;sp|Q8C5D8|PIAS2_MOUSE E3 SUMO-protein ligase PIAS2 OS=Mus muscul	4	4	4	3	4	4	3	9.2	9.2	6.5	62.597	565	565;614;621;252	11.6		1	1	2	1	1
TBCB	20.116	20.2647	20.1654	20.1383	20.1333	20.2639	20.1401	20.0596	20.208	sp|Q9D1E6|TBCB_MOUSE	sp|Q9D1E6|TBCB_MOUSE	13	13	13	sp|Q9D1E6|TBCB_MOUSE Tubulin-folding cofactor B OS=Mus musculus OX=10090 GN=Tbcb PE=1 SV=2	1	13	13	13	13	13	13	58.6	58.6	58.6	27.385	244	244	7	8	7	1	2			2	1	2					1	1					1
RBM10	19.1503	19.4164	19.2194	19.4044	19.3054	19.2549	19.2952	19.2472	19.254	sp|Q99KG3|RBM10_MOUSE	sp|Q99KG3|RBM10_MOUSE	18	18	16	sp|Q99KG3|RBM10_MOUSE RNA-binding protein 10 OS=Mus musculus OX=10090 GN=Rbm10 PE=1 SV=1	1	18	18	16	18	18	16	27.4	27.4	26.7	103.49	930	930	9.03	4	4	1	2	2	2	1		1		1	3	2		3	1		1
RMD3	13.5984	13.636	13.1892	14.1183	13.6238	13.4118	13.6326	13.6007	12.6626	sp|Q3UJU9|RMD3_MOUSE	sp|Q3UJU9|RMD3_MOUSE	1	1	1	sp|Q3UJU9|RMD3_MOUSE Regulator of microtubule dynamics protein 3 OS=Mus musculus OX=10090 GN=Rmdn3 PE=1 SV=2	1	1	1	1	1	1	1	4.9	4.9	4.9	52.028	470	470	7							1
EFTU	21.7921	21.6829	21.8227	21.8203	21.8886	21.8102	21.7408	21.6618	21.6576	sp|Q8BFR5|EFTU_MOUSE;tr|A0A0U1RNQ6|A0A0U1RNQ6_MOUSE;tr|A0A0U1RPC4|A0A0U1RPC4_MOUSE	sp|Q8BFR5|EFTU_MOUSE	26;10;6	26;10;6	26;10;6	sp|Q8BFR5|EFTU_MOUSE Elongation factor Tu, mitochondrial OS=Mus musculus OX=10090 GN=Tufm PE=1 SV=1	3	26	26	26	26	26	26	62.2	62.2	62.2	49.508	452	452;118;116	9.01	20	22	6	6	5	4	3	4	6	5	5	5	6	4	4	4	2	6	6	2
CK068	17.8074	17.6408	17.7256	17.5711	17.7043	17.7672	17.8813	17.8324	17.6264	sp|Q8VD62|CK068_MOUSE	sp|Q8VD62|CK068_MOUSE	2	2	2	sp|Q8VD62|CK068_MOUSE UPF0696 protein C11orf68 homolog OS=Mus musculus OX=10090 GN=Bles03 PE=1 SV=2	1	2	2	2	2	2	2	6.7	6.7	6.7	31.845	298	298	7.8	1	1									1	1	1
Q3UK02	14.7478	14.7525	14.9183	14.8482	15.1164	14.9652	14.8542	14.9985	15.2923	sp|Q99N94|RM09_MOUSE;tr|Q3UK02|Q3UK02_MOUSE	sp|Q99N94|RM09_MOUSE;tr|Q3UK02|Q3UK02_MOUSE	3;2	3;2	3;2	sp|Q99N94|RM09_MOUSE 39S ribosomal protein L9, mitochondrial OS=Mus musculus OX=10090 GN=Mrpl9 PE=1 SV=2;tr|Q3UK02|Q3UK02_MOUSE 39S ribosomal protein L9, mitochondrial OS=Mus musculus OX=10090 GN=Mrpl9 PE=1 SV=1	2	3	3	3	3	3	3	10.9	10.9	10.9	30.244	265	265;268	5.33	1	1											1
A0A286YCC7	17.6985	17.7224	17.5836	17.5619	17.925	17.8938	17.4543	17.5747	17.652	tr|A0A286YDM4|A0A286YDM4_MOUSE;sp|Q9QZN0|FBX15_MOUSE;tr|Q3TJW2|Q3TJW2_MOUSE;tr|A0A494BAM1|A0A494BAM1_MOUSE;tr|A0A286YCC7|A0A286YCC7_MOUSE	tr|A0A286YDM4|A0A286YDM4_MOUSE;sp|Q9QZN0|FBX15_MOUSE;tr|Q3TJW2|Q3TJW2_MOUSE;tr|A0A494BAM1|A0A494BAM1_MOUSE;tr|A0A286YCC7|A0A286YCC7_MOUSE	5;5;5;5;4	5;5;5;5;4	5;5;5;5;4	tr|A0A286YDM4|A0A286YDM4_MOUSE F-box only protein 15 OS=Mus musculus OX=10090 GN=Fbxo15 PE=4 SV=1;sp|Q9QZN0|FBX15_MOUSE F-box only protein 15 OS=Mus musculus OX=10090 GN=Fbxo15 PE=1 SV=2;tr|Q3TJW2|Q3TJW2_MOUSE F-box only protein 15 OS=Mus musculus OX=10090	5	5	5	5	5	5	5	16.4	16.4	16.4	49.457	433	433;433;478;512;282	14.4			1	1		1	1								2		3		1	1
VATA	22.3698	22.2825	22.2324	22.2363	22.0332	22.4012	22.106	22.1639	22.248	sp|P50516|VATA_MOUSE;tr|D3Z1B9|D3Z1B9_MOUSE;tr|D3YWH3|D3YWH3_MOUSE;tr|D3YZ23|D3YZ23_MOUSE	sp|P50516|VATA_MOUSE	30;9;6;1	30;9;6;1	30;9;6;1	sp|P50516|VATA_MOUSE V-type proton ATPase catalytic subunit A OS=Mus musculus OX=10090 GN=Atp6v1a PE=1 SV=2	4	30	30	30	30	30	30	59	59	59	68.325	617	617;237;196;77	10.2	17	19	7	5	3	2	1	2	1	5	4	4	4	5	2	4	3	1	2	2
RPA43	15.0181	15.0677	15.1629	15.0811	15.147	15.1766	15.1358	15.2652	15.1987	sp|Q78WZ7|RPA43_MOUSE	sp|Q78WZ7|RPA43_MOUSE	3	3	3	sp|Q78WZ7|RPA43_MOUSE DNA-directed RNA polymerase I subunit RPA43 OS=Mus musculus OX=10090 GN=Twistnb PE=1 SV=1	1	3	3	3	3	3	3	13.3	13.3	13.3	36.721	330	330	13.7		1															1
F6W1A2	12.805	12.8129	13.036	13.0805	12.9245	12.6222	13.1688	12.9357	12.9549	sp|Q8BUK6|HOOK3_MOUSE;tr|F6W1A2|F6W1A2_MOUSE	sp|Q8BUK6|HOOK3_MOUSE;tr|F6W1A2|F6W1A2_MOUSE	2;1	2;1	2;1	sp|Q8BUK6|HOOK3_MOUSE Protein Hook homolog 3 OS=Mus musculus OX=10090 GN=Hook3 PE=1 SV=2;tr|F6W1A2|F6W1A2_MOUSE Protein Hook homolog 3 (Fragment) OS=Mus musculus OX=10090 GN=Hook3 PE=1 SV=2	2	2	2	2	2	2	2	3.8	3.8	3.8	83.217	718	718;233	15										1										1
ANLN	21.3234	21.2944	21.391	21.271	21.4549	21.2864	21.2072	21.1536	21.2597	sp|Q8K298|ANLN_MOUSE;tr|A0A1L1SS34|A0A1L1SS34_MOUSE	sp|Q8K298|ANLN_MOUSE	32;6	32;6	32;6	sp|Q8K298|ANLN_MOUSE Anillin OS=Mus musculus OX=10090 GN=Anln PE=1 SV=2	2	32	32	32	32	32	32	37.7	37.7	37.7	122.79	1121	1121;239	9.67	14	12	3	6	2	2	2	1	1	1	2	4	5	2	2		1	5	2	4
NDUB7	12.1778	12.2203	12.1851	12.3551	12.2188	12.0044	12.1532	12.0796	11.933	sp|Q9CR61|NDUB7_MOUSE	sp|Q9CR61|NDUB7_MOUSE	2	2	2	sp|Q9CR61|NDUB7_MOUSE NADH dehydrogenase [ubiquinone] 1 beta subcomplex subunit 7 OS=Mus musculus OX=10090 GN=Ndufb7 PE=1 SV=3	1	2	2	2	2	2	2	18.2	18.2	18.2	16.331	137	137	13.3								1	1
AGRE5	14.215	13.9547	14.2076	14.0603	14.1634	13.9179	14.0855	14.1878	13.9613	tr|Q9DC42|Q9DC42_MOUSE;tr|A0A0D9SEG8|A0A0D9SEG8_MOUSE;tr|E9QMJ5|E9QMJ5_MOUSE;tr|E9QJS7|E9QJS7_MOUSE;sp|Q9Z0M6|AGRE5_MOUSE	tr|Q9DC42|Q9DC42_MOUSE;tr|A0A0D9SEG8|A0A0D9SEG8_MOUSE;tr|E9QMJ5|E9QMJ5_MOUSE;tr|E9QJS7|E9QJS7_MOUSE;sp|Q9Z0M6|AGRE5_MOUSE	2;2;2;2;2	2;2;2;2;2	2;2;2;2;2	tr|Q9DC42|Q9DC42_MOUSE Adhesion G protein-coupled receptor E5 OS=Mus musculus OX=10090 GN=Adgre5 PE=1 SV=1;tr|A0A0D9SEG8|A0A0D9SEG8_MOUSE Adhesion G protein-coupled receptor E5 OS=Mus musculus OX=10090 GN=Adgre5 PE=1 SV=1;tr|E9QMJ5|E9QMJ5_MOUSE Adhesion G	5	2	2	2	2	2	2	3.7	3.7	3.7	80.202	722	722;724;773;818;818	22.5
RIPK3	9.06638	9.78396	10.0443	10.4411	9.9782	9.64392	10.2161	10.7236	10.2719	tr|A0A2I3BPT3|A0A2I3BPT3_MOUSE;tr|E9PZP3|E9PZP3_MOUSE;sp|Q9QZL0|RIPK3_MOUSE	tr|A0A2I3BPT3|A0A2I3BPT3_MOUSE;tr|E9PZP3|E9PZP3_MOUSE;sp|Q9QZL0|RIPK3_MOUSE	1;1;1	1;1;1	1;1;1	tr|A0A2I3BPT3|A0A2I3BPT3_MOUSE Receptor-interacting serine/threonine-protein kinase 3 (Fragment) OS=Mus musculus OX=10090 GN=Ripk3 PE=1 SV=1;tr|E9PZP3|E9PZP3_MOUSE Receptor-interacting serine/threonine-protein kinase 3 OS=Mus musculus OX=10090 GN=Ripk3 PE=	3	1	1	1	1	1	1	4.4	4.4	4.4	17.364	160	160;422;486	12												1
HOP2	11.973	11.9829	11.7033	11.5086	12.4096	11.6311	11.6023	11.2696	11.4047	sp|O35047|HOP2_MOUSE	sp|O35047|HOP2_MOUSE	1	1	1	sp|O35047|HOP2_MOUSE Homologous-pairing protein 2 homolog OS=Mus musculus OX=10090 GN=Psmc3ip PE=1 SV=1	1	1	1	1	1	1	1	3.7	3.7	3.7	24.748	217	217	22
EZRI	23.2293	23.2145	23.1906	23.207	22.973	23.3172	23.3507	23.3077	23.4155	sp|P26040|EZRI_MOUSE	sp|P26040|EZRI_MOUSE	43	43	30	sp|P26040|EZRI_MOUSE Ezrin OS=Mus musculus OX=10090 GN=Ezr PE=1 SV=3	1	43	43	30	43	43	30	63.8	63.8	47.4	69.406	586	586	9.78	30	38	6	6	4	7	9	8	13	14	8	6	6	7	7	9	7	7	11	7
A2A4A6	13.2071	13.0324	13.2543	13.0351	13.1098	13.2277	13.1738	13.2777	13.1605	sp|Q62077|PLCG1_MOUSE;tr|A2A4A6|A2A4A6_MOUSE;tr|F6SLL0|F6SLL0_MOUSE	sp|Q62077|PLCG1_MOUSE;tr|A2A4A6|A2A4A6_MOUSE	3;3;1	3;3;1	3;3;1	sp|Q62077|PLCG1_MOUSE 1-phosphatidylinositol 4,5-bisphosphate phosphodiesterase gamma-1 OS=Mus musculus OX=10090 GN=Plcg1 PE=1 SV=2;tr|A2A4A6|A2A4A6_MOUSE 1-phosphatidylinositol 4,5-bisphosphate phosphodiesterase gamma OS=Mus musculus OX=10090 GN=Plcg1 PE=	3	3	3	3	3	3	3	3.1	3.1	3.1	149.67	1302	1302;1290;132	17.7									1
F8WHJ1	13.6873	13.9184	13.5939	13.7727	13.8033	13.4359	13.7683	13.9115	13.9963	sp|Q3U2I3|F16A2_MOUSE;tr|A0A1C7CYU5|A0A1C7CYU5_MOUSE;tr|F8WHJ1|F8WHJ1_MOUSE;tr|D6RCH8|D6RCH8_MOUSE	sp|Q3U2I3|F16A2_MOUSE;tr|A0A1C7CYU5|A0A1C7CYU5_MOUSE;tr|F8WHJ1|F8WHJ1_MOUSE	3;3;2;1	3;3;2;1	3;3;2;1	sp|Q3U2I3|F16A2_MOUSE FTS and Hook-interacting protein OS=Mus musculus OX=10090 GN=Fam160a2 PE=1 SV=2;tr|A0A1C7CYU5|A0A1C7CYU5_MOUSE FTS and Hook-interacting protein OS=Mus musculus OX=10090 GN=Fam160a2 PE=1 SV=1;tr|F8WHJ1|F8WHJ1_MOUSE FTS and Hook-interac	4	3	3	3	3	3	3	3.6	3.6	3.6	106.54	975	975;989;909;260	8						2	1			1	1
RPA34	11.7797	11.757	11.7834	11.5531	11.97	11.658	11.6649	11.9	11.783	sp|Q76KJ5|RPA34_MOUSE	sp|Q76KJ5|RPA34_MOUSE	2	2	2	sp|Q76KJ5|RPA34_MOUSE DNA-directed RNA polymerase I subunit RPA34 OS=Mus musculus OX=10090 GN=Cd3eap PE=1 SV=2	1	2	2	2	2	2	2	6.5	6.5	6.5	43.082	399	399	16.5													1							1
NR0B1	15.3454	15.2733	15.4432	15.4762	15.5513	15.4142	15.2639	15.4388	14.7634	sp|Q61066|NR0B1_MOUSE	sp|Q61066|NR0B1_MOUSE	3	3	3	sp|Q61066|NR0B1_MOUSE Nuclear receptor subfamily 0 group B member 1 OS=Mus musculus OX=10090 GN=Nr0b1 PE=1 SV=1	1	3	3	3	3	3	3	9.5	9.5	9.5	52.576	472	472	9.8	1	1	1
D3Z4J5	19.7542	19.7281	19.7359	19.7654	19.7708	19.762	19.6638	19.6967	19.7104	sp|Q9D1H7|GET4_MOUSE;tr|D3Z7S0|D3Z7S0_MOUSE;tr|D3Z4J5|D3Z4J5_MOUSE	sp|Q9D1H7|GET4_MOUSE;tr|D3Z7S0|D3Z7S0_MOUSE;tr|D3Z4J5|D3Z4J5_MOUSE	8;5;5	8;5;5	8;5;5	sp|Q9D1H7|GET4_MOUSE Golgi to ER traffic protein 4 homolog OS=Mus musculus OX=10090 GN=Get4 PE=1 SV=2;tr|D3Z7S0|D3Z7S0_MOUSE Golgi to ER traffic protein 4 homolog (Fragment) OS=Mus musculus OX=10090 GN=Get4 PE=1 SV=1;tr|D3Z4J5|D3Z4J5_MOUSE Golgi to ER traf	3	8	8	8	8	8	8	38.5	38.5	38.5	36.525	327	327;197;246	9.5	2	4				2	1			1	2	2	4	1	1
DHX29	18.4615	18.3298	18.355	18.3815	18.507	18.3525	18.3882	18.6141	18.3864	sp|Q6PGC1|DHX29_MOUSE;tr|Q8BN72|Q8BN72_MOUSE	sp|Q6PGC1|DHX29_MOUSE	14;3	14;3	13;3	sp|Q6PGC1|DHX29_MOUSE ATP-dependent RNA helicase DHX29 OS=Mus musculus OX=10090 GN=Dhx29 PE=1 SV=1	2	14	14	13	14	14	13	11.6	11.6	10.8	153.97	1365	1365;272	15.4	2	2		1					1	2			1	1				1	1
TOM7	17.2058	17.3607	16.889	17.0374	17.2929	17.183	17.04	17.1439	16.8052	sp|Q9D173|TOM7_MOUSE	sp|Q9D173|TOM7_MOUSE	1	1	1	sp|Q9D173|TOM7_MOUSE Mitochondrial import receptor subunit TOM7 homolog OS=Mus musculus OX=10090 GN=Tomm7 PE=3 SV=1	1	1	1	1	1	1	1	30.9	30.9	30.9	6.1773	55	55	13.8		1						1	1	1	2	2	3	2	2	4	2	2	2
E9QAG2	13.9455	13.5897	13.7437	13.5036	13.7629	13.2588	13.6297	13.5576	13.5731	sp|Q9D4J7|PHF6_MOUSE;tr|E9QAG2|E9QAG2_MOUSE;tr|G3X8R1|G3X8R1_MOUSE;sp|Q8VCX6|KPTN_MOUSE	sp|Q9D4J7|PHF6_MOUSE;tr|E9QAG2|E9QAG2_MOUSE	5;4;1;1	5;4;1;1	5;4;1;1	sp|Q9D4J7|PHF6_MOUSE PHD finger protein 6 OS=Mus musculus OX=10090 GN=Phf6 PE=1 SV=1;tr|E9QAG2|E9QAG2_MOUSE PHD finger protein 6 OS=Mus musculus OX=10090 GN=Phf6 PE=1 SV=1	4	5	5	5	5	5	5	15.4	15.4	15.4	41.139	364	364;323;430;430	14						1			1			1							1
NDRG2	12.269	12.7305	12.8746	13.0869	13.0034	12.7933	13.2505	13.4039	12.8816	tr|A0A2I3BS20|A0A2I3BS20_MOUSE;tr|A0A2I3BQM5|A0A2I3BQM5_MOUSE;tr|A0A2I3BPL1|A0A2I3BPL1_MOUSE;tr|A0A2I3BQR5|A0A2I3BQR5_MOUSE;tr|A0A2I3BPW0|A0A2I3BPW0_MOUSE;sp|Q9QYG0|NDRG2_MOUSE	tr|A0A2I3BS20|A0A2I3BS20_MOUSE;tr|A0A2I3BQM5|A0A2I3BQM5_MOUSE;tr|A0A2I3BPL1|A0A2I3BPL1_MOUSE;tr|A0A2I3BQR5|A0A2I3BQR5_MOUSE;tr|A0A2I3BPW0|A0A2I3BPW0_MOUSE;sp|Q9QYG0|NDRG2_MOUSE	1;1;1;1;1;1	1;1;1;1;1;1	1;1;1;1;1;1	tr|A0A2I3BS20|A0A2I3BS20_MOUSE Protein NDRG2 (Fragment) OS=Mus musculus OX=10090 GN=Ndrg2 PE=1 SV=1;tr|A0A2I3BQM5|A0A2I3BQM5_MOUSE Protein NDRG2 (Fragment) OS=Mus musculus OX=10090 GN=Ndrg2 PE=1 SV=1;tr|A0A2I3BPL1|A0A2I3BPL1_MOUSE Protein NDRG2 (Fragment)	6	1	1	1	1	1	1	11.4	11.4	11.4	12.836	114	114;114;176;238;273;371	24
Q80ZJ2	19.9371	19.7172	19.7882	19.8147	19.8558	19.7345	19.81	20.0534	19.7657	tr|Q924B0|Q924B0_MOUSE;sp|O55023|IMPA1_MOUSE;tr|Q80ZJ2|Q80ZJ2_MOUSE;tr|A0A0A6YW07|A0A0A6YW07_MOUSE;tr|D3Z703|D3Z703_MOUSE	tr|Q924B0|Q924B0_MOUSE;sp|O55023|IMPA1_MOUSE;tr|Q80ZJ2|Q80ZJ2_MOUSE	10;9;7;4;1	10;9;7;4;1	10;9;7;4;1	tr|Q924B0|Q924B0_MOUSE Inositol-1-monophosphatase OS=Mus musculus OX=10090 GN=Impa1 PE=1 SV=1;sp|O55023|IMPA1_MOUSE Inositol monophosphatase 1 OS=Mus musculus OX=10090 GN=Impa1 PE=1 SV=1;tr|Q80ZJ2|Q80ZJ2_MOUSE Inositol-1-monophosphatase OS=Mus musculus OX=	5	10	10	10	10	10	10	44.4	44.4	44.4	30.429	277	277;277;276;208;89	6.71	5	5	1			1	2	2	2	3					1					1
PCMD2	10.1882	10.6134	10.7963	10.6591	10.2131	10.7106	10.3042	10.7295	10.0848	tr|F6SPX7|F6SPX7_MOUSE;sp|Q8BHD8|PCMD2_MOUSE	tr|F6SPX7|F6SPX7_MOUSE;sp|Q8BHD8|PCMD2_MOUSE	1;1	1;1	1;1	tr|F6SPX7|F6SPX7_MOUSE Protein-L-isoaspartate O-methyltransferase domain-containing protein 2 (Fragment) OS=Mus musculus OX=10090 GN=Pcmtd2 PE=1 SV=1;sp|Q8BHD8|PCMD2_MOUSE Protein-L-isoaspartate O-methyltransferase domain-containing protein 2 OS=Mus muscul	2	1	1	1	1	1	1	9	9	9	17.445	155	155;359	12												1
HS71B	14.9298	15.0544	15.0223	15.027	15.1208	14.9953	15.1349	15.0922	15.1004	sp|Q61696|HS71A_MOUSE;sp|P17879|HS71B_MOUSE	sp|Q61696|HS71A_MOUSE;sp|P17879|HS71B_MOUSE	8;8	3;3	2;2	sp|Q61696|HS71A_MOUSE Heat shock 70 kDa protein 1A OS=Mus musculus OX=10090 GN=Hspa1a PE=1 SV=2;sp|P17879|HS71B_MOUSE Heat shock 70 kDa protein 1B OS=Mus musculus OX=10090 GN=Hspa1b PE=1 SV=3	2	8	3	2	8	3	2	15.8	6.1	3.6	70.078	641	641;642	22																				1
F6Q3K8	16.2179	15.8004	15.8671	15.8814	15.7367	15.8144	15.658	15.7265	15.623	sp|Q924M7|MPI_MOUSE;tr|F6Q3K8|F6Q3K8_MOUSE	sp|Q924M7|MPI_MOUSE;tr|F6Q3K8|F6Q3K8_MOUSE	4;2	4;2	4;2	sp|Q924M7|MPI_MOUSE Mannose-6-phosphate isomerase OS=Mus musculus OX=10090 GN=Mpi PE=1 SV=1;tr|F6Q3K8|F6Q3K8_MOUSE Mannose-6-phosphate isomerase (Fragment) OS=Mus musculus OX=10090 GN=Mpi PE=1 SV=1	2	4	4	4	4	4	4	15.1	15.1	15.1	46.575	423	423;122	21.9																	1
LTOR2	17.0849	17.1383	17.1253	17.2398	17.1027	17.1665	17.0992	17.1489	17.0893	tr|D3YTS4|D3YTS4_MOUSE;sp|Q9JHS3|LTOR2_MOUSE	tr|D3YTS4|D3YTS4_MOUSE;sp|Q9JHS3|LTOR2_MOUSE	2;2	2;2	2;2	tr|D3YTS4|D3YTS4_MOUSE Ragulator complex protein LAMTOR2 OS=Mus musculus OX=10090 GN=Lamtor2 PE=1 SV=1;sp|Q9JHS3|LTOR2_MOUSE Ragulator complex protein LAMTOR2 OS=Mus musculus OX=10090 GN=Lamtor2 PE=1 SV=1	2	2	2	2	2	2	2	55.8	55.8	55.8	5.6777	52	52;125	9.89	1	2									1	2	1				1		1
WDR92	18.2512	18.3409	18.237	18.3488	18.266	18.2282	18.2332	18.2524	18.2188	sp|Q8BGF3|WDR92_MOUSE	sp|Q8BGF3|WDR92_MOUSE	10	10	10	sp|Q8BGF3|WDR92_MOUSE WD repeat-containing protein 92 OS=Mus musculus OX=10090 GN=Wdr92 PE=1 SV=1	1	10	10	10	10	10	10	39.8	39.8	39.8	39.79	357	357	12.9	2	1							1	4					1	1			2	2
DBNL	20.3401	20.1968	20.2501	20.3276	20.4033	20.2938	20.4236	20.3178	20.3454	sp|Q62418|DBNL_MOUSE	sp|Q62418|DBNL_MOUSE	14	14	14	sp|Q62418|DBNL_MOUSE Drebrin-like protein OS=Mus musculus OX=10090 GN=Dbnl PE=1 SV=2	1	14	14	14	14	14	14	40.6	40.6	40.6	48.699	436	436	8.47	2	6	2	1	1	2	4	3		1	1	1	1	1	1	1				1
PSMD6	21.8349	21.6317	21.66	21.6749	21.6784	21.6312	21.7376	21.6891	21.7668	sp|Q99JI4|PSMD6_MOUSE;tr|A0A286YDW8|A0A286YDW8_MOUSE	sp|Q99JI4|PSMD6_MOUSE	23;11	23;11	23;11	sp|Q99JI4|PSMD6_MOUSE 26S proteasome non-ATPase regulatory subunit 6 OS=Mus musculus OX=10090 GN=Psmd6 PE=1 SV=1	2	23	23	23	23	23	23	66.3	66.3	66.3	45.536	389	389;192	12.7	14	12	2		2	4	1		2	1	1	4	5	4	4	3	3	4	5	4
A0A0R4J0J5	17.4933	17.8418	17.8347	17.777	17.911	17.8006	17.8516	17.9482	18.1111	sp|Q8K114|INT9_MOUSE;tr|A0A0R4J0J5|A0A0R4J0J5_MOUSE	sp|Q8K114|INT9_MOUSE;tr|A0A0R4J0J5|A0A0R4J0J5_MOUSE	6;6	6;6	6;6	sp|Q8K114|INT9_MOUSE Integrator complex subunit 9 OS=Mus musculus OX=10090 GN=Ints9 PE=1 SV=1;tr|A0A0R4J0J5|A0A0R4J0J5_MOUSE Integrator complex subunit 9 OS=Mus musculus OX=10090 GN=Ints9 PE=1 SV=1	2	6	6	6	6	6	6	11.7	11.7	11.7	74.077	658	658;687	17.6					1	1				1			1						1	2
AP1M1	19.2061	19.2408	19.2239	19.2473	19.1656	19.2409	19.2105	19.1721	19.1604	sp|P35585|AP1M1_MOUSE;tr|D3YZ71|D3YZ71_MOUSE;tr|A0A0R4IZX6|A0A0R4IZX6_MOUSE;sp|Q9WVP1|AP1M2_MOUSE;tr|A0A0R4J1L4|A0A0R4J1L4_MOUSE;tr|S4R1Q4|S4R1Q4_MOUSE;tr|A0A1D5RLW6|A0A1D5RLW6_MOUSE;tr|A0A1L1SUA0|A0A1L1SUA0_MOUSE	sp|P35585|AP1M1_MOUSE	9;3;3;3;3;1;1;1	9;3;3;3;3;1;1;1	9;3;3;3;3;1;1;1	sp|P35585|AP1M1_MOUSE AP-1 complex subunit mu-1 OS=Mus musculus OX=10090 GN=Ap1m1 PE=1 SV=3	8	9	9	9	9	9	9	26	26	26	48.542	423	423;181;423;423;425;107;132;224	12.9	1	4				1	1	1				1	1				2	1	3	2
MINP1	16.5613	16.8514	16.8034	16.6676	16.5874	16.9522	16.6915	16.7771	16.5771	sp|Q9Z2L6|MINP1_MOUSE	sp|Q9Z2L6|MINP1_MOUSE	1	1	1	sp|Q9Z2L6|MINP1_MOUSE Multiple inositol polyphosphate phosphatase 1 OS=Mus musculus OX=10090 GN=Minpp1 PE=1 SV=3	1	1	1	1	1	1	1	2.3	2.3	2.3	54.537	481	481	13.5												1			1
LEG1	20.0087	20.1519	20.4678	20.4684	20.1124	21.5914	20.4342	20.3084	20.0073	sp|P16045|LEG1_MOUSE;tr|A0A2R8VHJ0|A0A2R8VHJ0_MOUSE	sp|P16045|LEG1_MOUSE	8;2	8;2	8;2	sp|P16045|LEG1_MOUSE Galectin-1 OS=Mus musculus OX=10090 GN=Lgals1 PE=1 SV=3	2	8	8	8	8	8	8	91.1	91.1	91.1	14.866	135	135;35	6.46	7	7						1	2	3	2	1	2	2		1
D3YZ68	25.4549	25.1375	25.2999	25.1324	25.1018	25.1938	25.2662	25.225	25.3509	sp|P10126|EF1A1_MOUSE;tr|D3YZ68|D3YZ68_MOUSE;tr|D3Z3I8|D3Z3I8_MOUSE;sp|P62631|EF1A2_MOUSE	sp|P10126|EF1A1_MOUSE;tr|D3YZ68|D3YZ68_MOUSE	32;18;13;12	32;18;13;12	32;18;13;12	sp|P10126|EF1A1_MOUSE Elongation factor 1-alpha 1 OS=Mus musculus OX=10090 GN=Eef1a1 PE=1 SV=3;tr|D3YZ68|D3YZ68_MOUSE Elongation factor 1-alpha 1 (Fragment) OS=Mus musculus OX=10090 GN=Eef1a1 PE=1 SV=1	4	32	32	32	32	32	32	67.1	67.1	67.1	50.113	462	462;249;186;463	10.1	125	116	41	15	17	12	14	19	22	16	20	39	30	16	18	18	33	32	25	25
RM14	13.6905	13.6319	13.8277	13.7795	13.5484	13.7334	13.5248	13.6696	13.5984	sp|Q9D1I6|RM14_MOUSE	sp|Q9D1I6|RM14_MOUSE	3	3	3	sp|Q9D1I6|RM14_MOUSE 39S ribosomal protein L14, mitochondrial OS=Mus musculus OX=10090 GN=Mrpl14 PE=1 SV=1	1	3	3	3	3	3	3	24.8	24.8	24.8	15.874	145	145	17.7										1									1
GANP	17.402	17.5413	17.4368	17.3075	17.8439	17.5607	17.6227	17.5952	17.735	sp|Q9WUU9|GANP_MOUSE;tr|A0A1W2P8E2|A0A1W2P8E2_MOUSE	sp|Q9WUU9|GANP_MOUSE	6;2	6;2	6;2	sp|Q9WUU9|GANP_MOUSE Germinal-center associated nuclear protein OS=Mus musculus OX=10090 GN=Mcm3ap PE=1 SV=2	2	6	6	6	6	6	6	4	4	4	217.36	1971	1971;116	13.4						1			1	3							1
PRP31	20.8783	20.9408	20.905	20.9199	20.889	20.9013	20.8998	20.8517	20.8203	sp|Q8CCF0|PRP31_MOUSE	sp|Q8CCF0|PRP31_MOUSE	16	16	16	sp|Q8CCF0|PRP31_MOUSE U4/U6 small nuclear ribonucleoprotein Prp31 OS=Mus musculus OX=10090 GN=Prpf31 PE=1 SV=3	1	16	16	16	16	16	16	45.5	45.5	45.5	55.429	499	499	11.1	10	7	1	1		1		1		1	3	4	3	2	2	2	2	3	1	2
ARP5L	18.4873	18.5064	18.473	18.4776	18.4498	18.4165	18.3729	18.3368	18.4656	sp|Q9D898|ARP5L_MOUSE	sp|Q9D898|ARP5L_MOUSE	3	3	3	sp|Q9D898|ARP5L_MOUSE Actin-related protein 2/3 complex subunit 5-like protein OS=Mus musculus OX=10090 GN=Arpc5l PE=1 SV=1	1	3	3	3	3	3	3	34.6	34.6	34.6	16.98	153	153	10.1	2	2									1	1						1
F6WF94	17.1211	17.4535	17.4215	17.2414	17.3643	17.2968	17.2723	17.2163	17.0858	sp|Q80ZV0|RNH2B_MOUSE;tr|F6WF94|F6WF94_MOUSE	sp|Q80ZV0|RNH2B_MOUSE;tr|F6WF94|F6WF94_MOUSE	4;2	4;2	4;2	sp|Q80ZV0|RNH2B_MOUSE Ribonuclease H2 subunit B OS=Mus musculus OX=10090 GN=Rnaseh2b PE=1 SV=2;tr|F6WF94|F6WF94_MOUSE Ribonuclease H2 subunit B (Fragment) OS=Mus musculus OX=10090 GN=Rnaseh2b PE=1 SV=1	2	4	4	4	4	4	4	14.3	14.3	14.3	34.729	308	308;44	15.1		1							1			1								2
A0A1Y7VL99	24.1514	23.9884	24.0597	24.0316	23.9566	23.9513	24.0726	24.0792	24.0723	sp|Q61598|GDIB_MOUSE;tr|A0A1Y7VL99|A0A1Y7VL99_MOUSE;tr|A0A1Y7VLG4|A0A1Y7VLG4_MOUSE	sp|Q61598|GDIB_MOUSE;tr|A0A1Y7VL99|A0A1Y7VL99_MOUSE	36;23;8	36;23;8	28;17;6	sp|Q61598|GDIB_MOUSE Rab GDP dissociation inhibitor beta OS=Mus musculus OX=10090 GN=Gdi2 PE=1 SV=1;tr|A0A1Y7VL99|A0A1Y7VL99_MOUSE Rab GDP dissociation inhibitor (Fragment) OS=Mus musculus OX=10090 GN=Gdi2 PE=1 SV=1	3	36	36	28	35	35	28	86.3	86.3	64.9	50.537	445	445;318;104	12.4	36	36	6	3	2	3	7	7	8	4	5	9	9	7	11	9	8	10	14	16
A0A494B947	22.2527	22.2702	22.1556	22.1885	22.0292	22.2406	22.1626	22.1429	22.1202	sp|Q9D883|U2AF1_MOUSE;tr|G3UW94|G3UW94_MOUSE;tr|A0A494B947|A0A494B947_MOUSE;tr|E9Q5Y2|E9Q5Y2_MOUSE;tr|E9PUZ3|E9PUZ3_MOUSE;tr|E9Q1I7|E9Q1I7_MOUSE;sp|Q8BGJ9|U2AF4_MOUSE;tr|E9PWX6|E9PWX6_MOUSE;tr|A0A494BA95|A0A494BA95_MOUSE;tr|E9PWM2|E9PWM2_MOUSE;tr|A0A494B9X9|A0A494B9X9_MOUSE;tr|E9Q809|E9Q809_MOUSE;tr|E9PWA1|E9PWA1_MOUSE;tr|A0A140LII6|A0A140LII6_MOUSE;tr|F8WH71|F8WH71_MOUSE;tr|E9Q5J3|E9Q5J3_MOUSE	sp|Q9D883|U2AF1_MOUSE;tr|G3UW94|G3UW94_MOUSE;tr|A0A494B947|A0A494B947_MOUSE	10;8;7;2;2;2;2;1;1;1;1;1;1;1;1;1	10;8;7;2;2;2;2;1;1;1;1;1;1;1;1;1	10;8;7;2;2;2;2;1;1;1;1;1;1;1;1;1	sp|Q9D883|U2AF1_MOUSE Splicing factor U2AF 35 kDa subunit OS=Mus musculus OX=10090 GN=U2af1 PE=1 SV=4;tr|G3UW94|G3UW94_MOUSE Splicing factor U2AF 35 kDa subunit OS=Mus musculus OX=10090 GN=U2af1 PE=1 SV=1;tr|A0A494B947|A0A494B947_MOUSE Splicing factor U2AF	16	10	10	10	10	10	10	55.6	55.6	55.6	27.815	239	239;239;126;181;187;210;220;37;45;46;75;102;105;122;146;216	8.67	8	7	2	2	4	3	3	2	1	1	2	1	2	2	2	3	1			1
IBTK	12.2675	12.3053	12.3226	12.1361	12.6178	12.3973	12.2599	12.6153	12.5073	sp|Q6ZPR6|IBTK_MOUSE	sp|Q6ZPR6|IBTK_MOUSE	1	1	1	sp|Q6ZPR6|IBTK_MOUSE Inhibitor of Bruton tyrosine kinase OS=Mus musculus OX=10090 GN=Ibtk PE=1 SV=3	1	1	1	1	1	1	1	1.6	1.6	1.6	149.57	1352	1352	22
DLDH	19.9216	20.0096	19.9661	20.0545	19.9853	19.9754	20.0809	20.0463	20.1149	sp|O08749|DLDH_MOUSE	sp|O08749|DLDH_MOUSE	16	16	16	sp|O08749|DLDH_MOUSE Dihydrolipoyl dehydrogenase, mitochondrial OS=Mus musculus OX=10090 GN=Dld PE=1 SV=2	1	16	16	16	16	16	16	39.5	39.5	39.5	54.272	509	509	10.3	4	7	2	1		1	1	1	3	4	3	4	2	2	3	2	3	2	2	1
DEN4C	15.1397	14.9056	15.0986	15.1283	15.0899	15.0601	15.0653	15.1297	15.187	tr|E9Q449|E9Q449_MOUSE;sp|A6H8H2|DEN4C_MOUSE	tr|E9Q449|E9Q449_MOUSE;sp|A6H8H2|DEN4C_MOUSE	1;1	1;1	1;1	tr|E9Q449|E9Q449_MOUSE DENN domain-containing protein 4C OS=Mus musculus OX=10090 GN=Dennd4c PE=1 SV=1;sp|A6H8H2|DEN4C_MOUSE DENN domain-containing protein 4C OS=Mus musculus OX=10090 GN=Dennd4c PE=1 SV=1	2	1	1	1	1	1	1	1.1	1.1	1.1	178.67	1615	1615;1906	8								1
RN126	16.7393	16.749	16.7112	16.7508	16.6469	16.6214	16.8599	16.7944	16.7257	sp|Q91YL2|RN126_MOUSE	sp|Q91YL2|RN126_MOUSE	3	3	3	sp|Q91YL2|RN126_MOUSE E3 ubiquitin-protein ligase RNF126 OS=Mus musculus OX=10090 GN=Rnf126 PE=1 SV=1	1	3	3	3	3	3	3	18.5	18.5	18.5	34.08	313	313	10.4	1	1								1							1
A0A140T8I4	17.8836	17.9577	17.8904	17.828	17.9703	17.8908	17.9672	17.9116	18.0522	tr|A0A1W2P7U1|A0A1W2P7U1_MOUSE;sp|Q8CFI2|UB2R1_MOUSE;tr|A0A1W2P7U9|A0A1W2P7U9_MOUSE;tr|A0A087WP01|A0A087WP01_MOUSE;tr|A0A140T8I4|A0A140T8I4_MOUSE;tr|A0A1W2P7T2|A0A1W2P7T2_MOUSE;tr|A0A1W2P8B1|A0A1W2P8B1_MOUSE;tr|A0A1W2P861|A0A1W2P861_MOUSE	tr|A0A1W2P7U1|A0A1W2P7U1_MOUSE;sp|Q8CFI2|UB2R1_MOUSE;tr|A0A1W2P7U9|A0A1W2P7U9_MOUSE;tr|A0A087WP01|A0A087WP01_MOUSE;tr|A0A140T8I4|A0A140T8I4_MOUSE	6;6;3;3;3;2;2;1	6;6;3;3;3;2;2;1	5;5;2;2;2;1;1;1	tr|A0A1W2P7U1|A0A1W2P7U1_MOUSE Ubiquitin-conjugating enzyme E2 R1 OS=Mus musculus OX=10090 GN=Cdc34 PE=1 SV=1;sp|Q8CFI2|UB2R1_MOUSE Ubiquitin-conjugating enzyme E2 R1 OS=Mus musculus OX=10090 GN=Cdc34 PE=1 SV=1;tr|A0A1W2P7U9|A0A1W2P7U9_MOUSE Ubiquitin-conj	8	6	6	5	6	6	5	31.6	31.6	27.4	21.439	190	190;235;162;233;237;116;159;44	16	1	1				1	1											2	2	1
TYY1	18.5734	18.4969	18.4337	18.4187	18.5531	18.5217	18.5691	18.5459	18.5589	sp|Q00899|TYY1_MOUSE;sp|Q3TTC2|TYY2_MOUSE	sp|Q00899|TYY1_MOUSE	11;5	11;5	11;5	sp|Q00899|TYY1_MOUSE Transcriptional repressor protein YY1 OS=Mus musculus OX=10090 GN=Yy1 PE=1 SV=1	2	11	11	11	11	11	11	25.1	25.1	25.1	44.716	414	414;378	10.8	3	3						1	2	1	6				1		1			1
SYLC	23.6066	23.288	23.4626	23.4141	23.0974	23.5211	23.2448	23.287	23.1441	sp|Q8BMJ2|SYLC_MOUSE;tr|A0A494BBF9|A0A494BBF9_MOUSE;tr|A0A494BA30|A0A494BA30_MOUSE;tr|A0A494BA98|A0A494BA98_MOUSE	sp|Q8BMJ2|SYLC_MOUSE	54;9;4;3	54;9;4;3	54;9;4;3	sp|Q8BMJ2|SYLC_MOUSE Leucine--tRNA ligase, cytoplasmic OS=Mus musculus OX=10090 GN=Lars1 PE=1 SV=2	4	54	54	54	54	54	54	59.4	59.4	59.4	134.19	1178	1178;213;102;99	10.7	35	31	3	4	5	9	8	8	8	7	9	8	14	10	9	8	9	10	10	8
SSH1	12.5751	12.4398	12.8183	12.8059	12.7505	12.7651	12.5207	12.6217	12.3659	tr|F8WHT2|F8WHT2_MOUSE;sp|Q76I79|SSH1_MOUSE	tr|F8WHT2|F8WHT2_MOUSE;sp|Q76I79|SSH1_MOUSE	1;1	1;1	1;1	tr|F8WHT2|F8WHT2_MOUSE Protein phosphatase Slingshot homolog 1 OS=Mus musculus OX=10090 GN=Ssh1 PE=1 SV=1;sp|Q76I79|SSH1_MOUSE Protein phosphatase Slingshot homolog 1 OS=Mus musculus OX=10090 GN=Ssh1 PE=1 SV=1	2	1	1	1	1	1	1	2.2	2.2	2.2	110.77	999	999;1042	9.5									1	1
CHD2	14.8255	14.7309	14.6161	14.6368	14.6077	14.7404	14.6759	14.6415	14.3883	sp|E9PZM4|CHD2_MOUSE;tr|G3V014|G3V014_MOUSE;tr|A0A0G2JEZ3|A0A0G2JEZ3_MOUSE;tr|M0QWT0|M0QWT0_MOUSE;tr|G3UXJ4|G3UXJ4_MOUSE;tr|A0A1B0GS03|A0A1B0GS03_MOUSE;tr|A3KFM8|A3KFM8_MOUSE	sp|E9PZM4|CHD2_MOUSE	7;3;2;1;1;1;1	2;0;1;1;0;0;0	2;0;1;1;0;0;0	sp|E9PZM4|CHD2_MOUSE Chromodomain-helicase-DNA-binding protein 2 OS=Mus musculus OX=10090 GN=Chd2 PE=1 SV=1	7	7	2	2	7	2	2	3.9	1.4	1.4	210.8	1827	1827;516;220;35;163;874;1183	17					1															1
A0A2R8VI72	16.8201	16.8355	16.8877	16.8379	16.6563	17.0994	16.7943	16.7805	16.8183	sp|Q8R0H9|GGA1_MOUSE;tr|A0A2R8VI72|A0A2R8VI72_MOUSE	sp|Q8R0H9|GGA1_MOUSE;tr|A0A2R8VI72|A0A2R8VI72_MOUSE	7;6	6;5	6;5	sp|Q8R0H9|GGA1_MOUSE ADP-ribosylation factor-binding protein GGA1 OS=Mus musculus OX=10090 GN=Gga1 PE=1 SV=1;tr|A0A2R8VI72|A0A2R8VI72_MOUSE ADP-ribosylation factor-binding protein GGA1 OS=Mus musculus OX=10090 GN=Gga1 PE=1 SV=1	2	7	6	6	7	6	6	13.9	12.8	12.8	69.971	635	635;363	15.1		1							2								1		1
[truncated: 3,499 more rows]
[truncated: 93 more columns]
