# Supplementary material for: Zscan4 as a Candidate Conveyor of Early Developmental Defects in O-GlcNAc Transferase Intellectual Disability
Source: Mol Cell Proteomics. 2025 Sep 29;24(11):101077. doi: 10.1016/j.mcpro.2025.101077 (PMC12744332; doi:10.1016/j.mcpro.2025.101077)
Supplement: Supplementary Material 2 [file mmc2.xlsx]

## Sheet: Common_DEPs
Supplementary Table 2. Deregulated proteins in OGT-CDG mESCs. This Excel file contains five sheets: (1) proteins deregulated in both C921Y and N648Y mutants (Common_DEPs); (2–3) upregulated and downregulated proteins specific to the C921Y mutant; and (4–5) upregulated and downregulated proteins specific to the N648Y mutant.
Gene
H2bc26
Pgd
Stxbp3
Crip2
Fcsk
Kif23
4931406C07Rik
Dnajc14
Septin10
Nqo2
Tarbp2
Oard1
Ccs
G6pdx
Abhd14b
Acly
Acsf2
Fdx1
Anxa5
Atp5if1
Cnpy3
Bdh1
Akr1b10
Dhdh
Dhps
Trmt2a
Grsf1
Alpl
Elavl2
Etfa
Fhl3
Fah
Fadd
Fbxo5
Gdi1
Gfpt2
H1f0
H1f4
Macroh2a2
Hltf
Ifitm3
Lancl2
Lhpp
M1ap
Mkrn1
Aldh6a1
Mvp
Myo1e
Mzt1
Oga
Ogt
Rexo2
Pla2g12a
Pitrm1
Prkdc
Ct55
Apobec3
Gss
Oxct1
Dut
Rcn2
Inpp5f
Scrn3
Srm
Tubb6
Tmem199
Usp16
Zscan4b

## Sheet: C921Y_Upregulated
Gene Name	C921Y_vs_Ctrl_ratio	C921Y_vs_Ctrl_p.val
Rapgef2	0.222	0.0232349
Ino80e	0.417	0.00543011
Sgf29	0.215	0.025634
Chmp2a	0.215	0.0236324
Fcsk	0.361	0.00137346
Kif23	0.299	0.0363555
	0.253	0.0350353
Lrrfip2	0.369	0.0186857
4931406C07Rik	0.601	4.74791e-05
Dnajc14	0.285	0.0129402
Nqo2	0.314	0.005141
Tarbp2	0.266	0.0230646
Ccs	0.203	0.00539158
Mycbp	0.245	0.00422761
Nup62cl	0.472	0.00942119
Abhd14b	0.469	0.0429692
Acly	0.335	0.00403683
Asah1	0.398	0.00597554
Atad1	0.288	0.0448596
Atp5if1	0.205	0.01756
Cnpy3	0.261	0.0332477
Dnajc6	0.644	0.00162681
Cebpzos	0.214	0.011197
Chmp4c	0.474	0.00110738
Cmc2	0.255	0.0466068
Phaf1	0.224	0.0153213
Crlf3	0.278	0.0350083
Vrk3	0.348	0.0323652
Dck	0.356	0.0191041
Depdc7	0.277	0.0318725
Dhdh	0.339	0.00150694
Dhps	0.257	0.0378083
Trmt2a	0.242	0.0148986
Diaph1	0.232	0.00329778
Samhd1	0.201	0.0163716
Guk1	0.235	0.0189812
Alpl	0.289	0.0267225
Btaf1	0.259	0.00834065
Phf6	0.231	0.0318739
Ech1	0.214	0.00359022
Elavl2	0.317	0.00148853
Epn3	0.367	0.00242863
Ethe1	0.238	0.0240395
Fhl3	0.266	0.00920872
Mpi	0.271	0.0344612
Lrch2	0.512	0.0363324
Pakap	0.448	0.0236772
Fanci	0.219	0.00105894
Dnajc7	0.207	0.0252069
Flad1	0.267	0.0468949
Fbxo5	0.547	0.00442824
Fxr2	0.209	0.00936324
L1td1	0.238	0.0480499
Gdi1	0.274	0.00362998
Gfpt2	0.371	0.00340898
Hint1	0.214	0.0144361
Hltf	0.338	0.0159219
Psmc3ip	0.603	0.0107289
Hsp90aa1	0.255	0.00179573
Hspa4	0.222	0.0284953
	0.222	0.0135674
Ifitm3	0.223	0.00654762
Kpna1	0.286	0.00263062
Ppa1	0.216	0.0201709
Jpt1	0.22	0.040917
Ckb	0.344	0.0422813
Kdm8	0.257	0.0413206
Mnd1	0.308	0.000649588
Morc2a	0.21	0.019577
Mvp	0.222	0.0153685
Myo19	0.463	0.00760357
Myo1e	0.312	0.000278115
Mzt1	0.261	0.00741044
Gm20390	0.28	0.00271903
Ndufb3	0.213	0.0425995
Ndufaf7	2.04	0.0317786
Nt5c	0.526	0.0183377
Ogt	0.55	1.22284e-06
Rexo2	0.328	0.00146412
Pgp	0.231	0.000456484
Prkdc	0.275	0.031763
Psme4	0.205	0.0352837
Ptpn21	0.236	0.0107055
Apobec3	0.32	0.0194213
Gss	0.287	0.0103185
Nme1	0.211	0.0384927
Myh10	0.262	0.0125608
Spag7	0.346	0.00188855
Dhx37	0.233	0.0038978
Hnrnpab	0.214	0.0185561
Tfrc	0.283	0.0155277
Rab18	0.256	0.00669291
Rabgef1	0.281	0.0455713
Rcn2	0.345	0.0015539
Rnf34	0.43	0.0106745
Rpp38	0.421	0.00151764
Scrn3	0.295	0.0296797
Sod1	0.308	0.0439568
Sh3pxd2b	0.243	0.0066888
Srm	0.243	0.032017
Trim28	0.214	0.00496028
Timm8b	0.222	0.00365257
Zfp36l1	0.322	0.0275098
Tkfc	0.227	0.00700491
Tmem199	0.201	0.0229067
Trmt44	0.251	0.0250474
Usp16	0.277	0.00219317
Wdr76	0.257	0.00162342
Zfp57	0.217	0.00591285
Zscan4b	0.7	0.0144302

## Sheet: C921Y_Downregulated
Gene Name	C921Y_vs_Ctrl_ratio	C921Y_vs_Ctrl_p.val
H2bc26	-1.18	0.000408036
Pgd	-0.202	0.0144279
Stxbp3	-0.205	0.035681
Crip1	-0.3	0.0231525
Aldh2	-0.21	0.0159243
Crip2	-0.393	0.00412381
Mt1	-0.656	0.00366297
Ss18l2	-0.535	0.00995283
Nt5dc1	-0.369	0.00844187
Picalm	-0.697	0.00883318
Septin10	-0.246	0.0192894
Elp3	-0.241	0.0191826
Gmfb	-0.258	0.0187945
Mpst	-0.29	0.000231301
Oard1	-0.298	0.0115962
Zfp532	-0.242	0.0376441
Tpm4	-0.281	0.018591
Fhl1	-0.344	0.0434409
Atp5f1c	-0.236	0.0445316
	-0.577	0.00875323
G6pdx	-0.237	0.0190861
Ephx2	-0.667	0.00366779
Acsf2	-0.443	0.000575837
Fdx1	-0.325	0.000183399
Aldh1l1	-0.347	0.00796302
Aldh4a1	-0.251	0.00152865
Anxa5	-0.936	0.000100113
Ass1	-0.481	0.00135518
Bicral	-0.201	0.0211727
Rnf40	-0.247	0.0192078
Ctsl	-0.336	0.0153074
Ctsz	-0.345	0.049552
Ccar2	-0.366	0.0357948
Ncaph2	-0.201	0.0169362
Cobl	-0.221	0.00612903
Cttnbp2nl	-0.298	0.0436576
Srgap2	-0.282	0.0343813
Bdh1	-0.461	0.00135982
Akr1b10	-0.542	0.00185633
Eps8	-0.259	0.00745953
Scly	-0.383	0.0248758
Dmd	-0.237	0.0282969
Grsf1	-0.304	0.00618256
Mideas	-0.245	0.0163904
Diaph2	-0.202	0.0208078
Serpinb6a	-0.202	0.015916
Ogdhl	-0.233	0.00667405
Tsc22d1	-0.491	0.00716507
Etfa	-0.261	0.000558802
Ezr	-0.227	0.0138452
Cald1	-0.505	0.000905643
Hnrnpdl	-0.229	0.0392752
Tfeb	-0.339	0.00765909
Tead1	-0.235	0.0206842
Fah	-0.555	0.00146849
Fadd	-0.366	0.00138643
Gan	-0.532	0.00787438
Tubgcp4	-1.77	0.0459252
Acbd3	-0.257	0.0187018
Gsto1	-0.765	0.00543604
H1f0	-0.612	0.000279841
H1f4	-0.389	0.000258972
Macroh2a2	-0.247	0.017602
Esd	-0.243	0.027484
Hadh	-0.25	0.0123445
Hebp1	-0.342	0.0249226
Hmgn5	-0.438	0.00717872
Irf2bpl	-0.201	0.00614168
C77080	-0.264	0.0216191
Lancl2	-0.32	0.000481796
Lhpp	-0.308	0.0302263
Lsr	-0.798	0.01694
M1ap	-0.663	0.000245114
Dmgdh	-0.414	0.0302878
Map3k4	-0.201	0.0238808
Marcks	-0.413	0.043938
Mdp1	-0.293	0.0207198
Mkrn1	-0.215	0.033657
Aldh6a1	-0.304	0.00349735
Mt2	-0.593	0.0166461
Nkx1-2	-0.304	0.0408779
Nqo1	-0.233	0.0137362
Oga	-0.277	0.00381191
Otol1	-0.321	0.0332198
Pax1	-1.67	0.0461789
Pcca	-0.23	0.0057173
Pdxk	-0.256	0.024557
Pla2g12a	-0.535	5.1569e-05
Ppic	-0.224	0.0234411
Pitrm1	-0.3	0.00147173
Ptgr1	-0.974	0.0159795
Ct55	-0.98	0.00151539
Oxct1	-0.488	0.000475504
Gbf1	-0.273	0.0405092
Hmga2	-0.838	0.00391548
Dut	-0.238	0.0121141
Rad51ap1	-0.906	0.0448515
Ripk3	-0.708	0.041304
Rnf214	-0.282	0.0375919
Inpp5f	-0.238	0.00159596
Serpinh1	-0.48	0.0370816
Snupn	-0.203	0.0441705
Tubb2a	-0.803	0.0401898
Tubb6	-0.247	0.00237208
Usp47	-0.259	0.033574
Ugdh	-0.254	0.0158103
Serpinb6c	-0.617	0.0188451
Xaf1	-0.344	0.0459287

## Sheet: N648Y_Upregulated
Gene Name	N648Y_vs_Ctrl_ratio	N648Y_vs_Ctrl_p.val
Macf1	0.24	0.0445629
Flg	0.359	0.00361046
Nub1	0.224	0.00180399
Suds3	0.266	0.0185815
Pycard	0.295	0.022845
Svil	0.276	0.0371434
Rnh1	0.203	0.00401735
Rab3gap1	0.32	0.0133155
Fcsk	0.222	0.0200746
Kif23	0.279	0.0471886
	0.259	0.0319518
4931406C07Rik	0.351	0.00202186
Dnajc14	0.491	0.000513958
Nqo2	0.246	0.0181289
Tarbp2	0.293	0.0146696
Pmm1	0.201	0.0162508
Larp4	0.285	0.012446
Gstp1	0.203	0.0145291
Ccs	0.249	0.00161167
Capn1	0.203	0.0257618
	0.355	0.0347321
Bin2	0.213	0.0137008
Prkag1	0.219	0.0402373
Abhd14b	0.483	0.0383578
Acly	0.235	0.0244426
Ap4e1	0.361	0.0235163
Aprt	0.204	0.0199662
Atf2	0.245	0.029899
Atp5if1	0.205	0.0174376
Cnpy3	0.3	0.0182747
Bcat1	0.367	0.0452029
Bclaf3	0.372	0.0408891
Cltb	0.239	0.00311246
Cnpy4	0.244	0.0435671
Cotl1	0.414	0.001363
Cradd	0.229	0.0073606
Mov10	0.308	0.00745047
	0.246	0.0358422
Tex30	0.68	0.00103216
Dhdh	0.308	0.00273856
Dhps	0.311	0.0166323
Mroh1	0.456	0.0336839
Trmt2a	0.245	0.0141683
	0.219	0.0408388
Alpl	0.345	0.0117036
Arhgap17	0.285	0.00942829
Enah	0.301	0.0237505
Elavl2	0.248	0.0063966
Elf3	0.411	0.0144535
Enoph1	0.228	0.0139595
	0.422	0.0478983
Fhl3	0.286	0.0061972
Tacc1	0.302	0.0162693
Fbxo5	0.5	0.00725012
Fkbp9	0.323	0.043364
Gatd1	0.401	0.00562584
Galm	0.589	0.00441752
Gdi1	0.28	0.00319565
Gfpt2	0.331	0.00644805
Gpd1l	0.217	0.0388243
Gtsf1l	0.274	0.0459613
Hltf	0.294	0.0294981
Icam1	0.209	0.0296848
Ifitm3	0.224	0.00646757
Eif1ad15	0.521	0.0232135
Kif3a	0.277	0.0402468
Kif7	0.219	0.0278379
Klc4	0.525	0.0091601
Klhl7	0.667	0.012199
Kmt2d	0.212	0.0155138
Lgals3	0.804	0.042296
Gm20517	0.207	0.0189974
Rabif	0.269	0.0108148
Mvp	0.322	0.00198656
Myh11	0.311	0.0236148
Myo1e	0.272	0.000722019
Mzt1	0.291	0.00407701
Nit1	0.338	0.00871515
Ogt	0.428	9.30141e-06
Rexo2	0.224	0.012836
Pea15a	0.618	0.0190811
Prkdc	0.319	0.0165087
Apobec3	0.374	0.00900433
Gss	0.313	0.00650198
Ess2	0.421	0.0337437
Stn1	0.205	0.0129745
Dusp9	0.532	0.011901
Eif2d	0.204	0.0356851
Rbm47	0.458	0.0171517
Rcn2	0.291	0.00430967
Ralgps2	0.407	0.0402651
Scrn3	0.324	0.0197256
Sesn2	0.249	0.0113203
1700019D03Rik	0.346	0.00250234
Srm	0.219	0.0485808
Dars2	0.286	0.0060364
Gtf2a1	0.399	0.0134681
Tmem199	0.211	0.0184962
Top2b	0.294	0.0123242
Usp16	0.293	0.00153221
Ubxn4	0.698	0.0183743
Cks1b	0.271	0.0363832
Wbp2	0.23	0.0267265
	0.265	0.0269111
Zfp568	0.232	0.0220396
Zscan4b	0.719	0.0127283

## Sheet: N648Y_Downregulated
Gene Name	N648Y_vs_Ctrl_ratio	N648Y_vs_Ctrl_p.val
H2bc26	-0.924	0.00207762
Pgd	-0.271	0.00290117
Stxbp3	-0.215	0.0291209
Crip2	-0.272	0.0263949
Ddx47	-0.237	0.0185415
Serbp1	-0.299	0.0457139
Septin10	-0.241	0.0210081
Oard1	-0.422	0.00159635
Slfn9	-0.243	0.00486055
Pir	-0.315	0.0144328
G6pdx	-0.221	0.0264666
Acsf2	-0.479	0.00033979
Fdx1	-0.27	0.000667135
Anxa5	-0.512	0.00530728
Cct6b	-0.569	0.00701127
Tpd52l1	-0.388	0.0189364
Hmgn2	-0.439	0.00394528
Hmgn2-ps	-0.439	0.00394528
Cetn2	-0.302	0.00625388
Rps27l	-0.263	0.0127405
Bdh1	-0.538	0.000485855
Akr1b10	-0.45	0.00551167
Dstn	-0.237	0.0242636
Myo9b	-0.311	0.00601356
Grsf1	-0.221	0.0290905
Lipe	-0.233	0.00515617
Efl1	-0.223	0.0482923
Eif1b	-0.252	0.0242541
Etfa	-0.253	0.000691385
Macf1	-0.418	0.00988119
Nubpl	-0.239	0.0103649
Fah	-0.45	0.00515837
Fadd	-0.316	0.00342388
Ddt	-0.231	0.0145063
Gabpb2	-0.269	0.000222744
Grb7	-0.245	0.031928
Grm1	-0.221	0.00593988
H1f0	-0.495	0.00118071
H1f4	-0.33	0.000793251
Macroh2a2	-0.279	0.0096423
1110059E24Rik	-0.398	0.00198937
Lancl2	-0.219	0.00511178
Lhpp	-0.369	0.0134011
M1ap	-0.642	0.000308588
Mark3	-0.361	0.0193437
Mier1	-0.223	0.0133571
Mkrn1	-0.296	0.00753318
Aldh6a1	-0.25	0.010279
Nde1	-0.242	0.0268369
Oat	-0.324	0.00155157
Oga	-0.263	0.00512026
Otulin	-0.494	0.00325811
Pla2g12a	-0.214	0.016914
Pop7	-0.549	0.0413091
Pitrm1	-0.321	0.000951522
Ct55	-0.68	0.0120738
Prxl2a	-0.264	0.0135536
Oxct1	-0.294	0.010115
H1f10	-0.432	0.00511102
Dut	-0.226	0.0157988
Nagk	-1.23	0.0392097
Rad9a	-0.422	0.0451885
Mrps27	-0.268	0.0469371
Inpp5f	-0.281	0.000530196
Scyl2	-0.218	0.00872603
Sdhaf2	-0.235	0.028836
Setd3	-0.226	0.00369091
Scaf1	-0.478	0.0329824
Smyd5	-0.324	0.0226134
Sptlc1	-0.499	0.00103742
Tasor2	-0.303	0.0408004
Tubb6	-0.231	0.00347081
Uchl1	-0.381	0.00699175
